# Supplementary material for: Iron homeostasis in Arabidopsis thaliana: transcriptomic analyses reveal novel FIT-regulated genes, iron deficiency marker genes and functional gene networks
Source: BMC Plant Biol. 2016 Oct 3;16:211. doi: 10.1186/s12870-016-0899-9 (PMC5048462; doi:10.1186/s12870-016-0899-9)
Supplement: Additional file 3: Supplemental Datasets. — ﻿Dataset 1.﻿ Fold-changes of gene expression in roots of 6 week-old Arabidopsis plants. The fold-changes are log2 values. In the column header the upper line/condition is compared to the lower line/condition. Significant up-regulation is indicated by red background color. Significant down-regulation is indicated by green background-color. The residual insignificant and below-threshold values are masked by black background color. Dataset 2. Fold-changes of gene expression in 6 day-old Arabidopsis whole seedlings. The fold-changes are log2 values. In the column header the upper line/condition is compared to the lower line/condition. Significant up-regulation is indicated by red background color. Significant down-regulation is indicated by green background-color. The residual insignificant and below-threshold values are masked by black background color. Dataset 3. Juxtaposition of the fold-changes of gene expression in roots of 6-day-old Arabidopsis seedlings and 6-week-old Arabidopsis roots. The fold-changes are log2 values. In the column header the upper line/condition is compared to the lower line/condition. Significant up-regulation is indicated by red background color. Significant down-regulation is indicated by green background-color. The residual insignificant and below-threshold values are masked by black background color. Dataset 4. Juxtaposition of the fold-changes of gene expression in roots of 6-day-old Arabidopsis seedlings and 6-week-old Arabidopsis roots. The fold-changes are log2 values. In the column header the upper line/condition is compared to the lower line/condition. Significant up-regulation is indicated by red background color. Significant down-regulation is indicated by green background-color. The residual insignificant and below-threshold values are masked by black background color. The genes were filtered so that only genes are present in this table which were found regulated at least in one comparison in whole seedlings and in one comparison [file 12870_2016_899_MOESM3_ESM.xlsx]

## Sheet: Dataset 1
Dataset 1. Fold-changes of gene expression in roots of 6 week-old Arabidopsis plants. The fold-changes are log(2) values. In the column header the upper line/condition is compared to the lower line/condition. Significant up-regulation is indicated by red background color. Significant down-regulation is indicated by green background-color. The residual insignificant and below-threshold values are …
	treatment/line:	fit +Fe	fit -Fe	HA-FIT +Fe	HA-FIT -Fe	WT -Fe	fit -Fe	HA-FIT -Fe
	control:	WT +Fe	WT -Fe	WT +Fe	WT -Fe	WT +Fe	fit +Fe	HA-FIT +Fe
ANNOTATION	AGI	Rat	Rat	Rat	Rat	Rat	Rat	Rat
MIR165a	AT1G01183	0.331354	-0.352994	0.0756453	-0.492905	0.68969	-0.156944	-0.0266958
"CYP78A8 (cytochrome P450, family 78, subfamily A, polypeptide 8); oxygen binding"	AT1G01190	-2.38048	-2.10512	0.777188	1.08192	-1.21337	-0.736243	-0.869442
"ATCNGC10 (CYCLIC NUCLEOTIDE GATED CHANNEL 10); calmodulin binding / cyclic nucleotide binding / ion channel"	AT1G01340	-1.09019	-0.51233	0.0470173	-0.141397	-0.658147	-0.00933021	-0.77399
"ETC1 (ENHANCER OF TRY AND CPC 1); DNA binding / transcription factor"	AT1G01380	-0.652313	-1.18004	0.437735	0.375513	1.05814	0.542048	0.98909
"UDP-glucoronosyl/UDP-glucosyl transferase family protein"	AT1G01390	0.0694239	-0.688005	-0.202769	-0.248578	0.70543	-0.0471249	0.596676
"unknown protein"	AT1G01430	0.695508	-0.111001	0.153736	-0.208004	0.633014	-0.0947241	0.245289
"unknown protein"	AT1G01453	-0.227359	-1.02538	-0.0816628	-0.409201	0.877461	0.0740438	0.393592
"ACS2 (1-Amino-cyclopropane-1-carboxylate synthase 2)"	AT1G01480	-2.0256	0.219494	0.789266	0.503576	-0.812094	1.25689	-1.1938
"ATMPK11 (Arabidopsis thaliana MAP kinase 11); MAP kinase/ kinase"	AT1G01560	-1.38171	0.203654	0.697622	-0.0265311	-1.20503	0.029683	-1.77128
"FRO2 (FERRIC REDUCTION OXIDASE 2); ferric-chelate reductase"	AT1G01580	-4.61949	-4.29387	-0.308328	0.645122	1.82161	0.338441	2.52239
"CYP86A4 (cytochrome P450, family 86, subfamily A, polypeptide 4); oxygen binding"	AT1G01600	-1.90637	0.253569	0.479447	-0.762297	-1.25855	0.891189	-2.53116
"PIP1C (PLASMA MEMBRANE INTRINSIC PROTEIN 1;3)"	AT1G01620	0.614226	-0.077003	0.328992	0.142531	0.617338	-0.0488438	0.459751
"U-box domain-containing protein"	AT1G01670	-0.291758	0.507818	0.555165	0.714779	-0.850196	0.0187737	-0.714056
"U-box domain-containing protein"	AT1G01680	-2.32271	-0.313914	1.50318	0.70704	-2.67956	-0.85944	-3.24861
"actin-depolymerizing factor, putative"	AT1G01750	-0.282492	-2.58946	0.480663	0.0310954	1.46871	-0.958618	0.995048
"ANAC003 (Arabidopsis NAC domain containing protein 3); transcription factor"	AT1G02220	-0.221809	1.74587	-0.163184	1.5847	-1.60987	0.365207	0.0469533
"ANAC004 (Arabidopsis NAC domain containing protein 4); transcription factor"	AT1G02230	-0.978637	-0.266868	0.380487	0.694646	-1.06488	0.116117	-0.615617
"glycosyl hydrolase family protein 5 / cellulase family protein / (1-4)-beta-mannan endohydrolase, putative"	AT1G02310	-1.85747	0.291922	-0.42183	-0.279574	-1.16784	1.25401	-0.928915
"chitinase, putative"	AT1G02360	-2.47042	-0.939726	-0.297776	-0.412028	-1.56554	0.090256	-1.74384
"NIMIN-1/NIMIN1; protein binding"	AT1G02450	-1.20599	-0.157975	0.959697	0.476929	-0.92593	-0.115735	-1.69867
"PGP11 (P-GLYCOPROTEIN 11); ATPase, coupled to transmembrane movement of substances"	AT1G02520	0.278849	0.65251	-0.136256	0.304349	-0.659636	-0.375369	-0.313355
"unknown protein"	AT1G02570	-0.144781	-2.61142	0.473147	-0.100587	1.51009	-1.07351	1.00117
"glycosyl hydrolase family 1 protein"	AT1G02850	-1.25746	0.538437	-0.440328	-0.0729682	-0.963225	0.84352	-0.391957
"ATGSTF7 (GLUTATHIONE S-TRANSFERASE 11); glutathione transferase"	AT1G02920	-1.92288	0.545384	0.198155	0.258147	-2.57395	-0.618229	-2.31783
"ATGSTF6 (EARLY RESPONSIVE TO DEHYDRATION 11); glutathione transferase"	AT1G02930	-2.78839	0.625488	0.250265	0.177707	-3.6559	-0.494389	-3.41547
"epsin N-terminal homology (ENTH) domain-containing protein / clathrin assembly protein-related"	AT1G03050	-0.275809	0.62443	-0.964178	0.247109	-1.02409	0.280722	0.553502
"glutamate binding"	AT1G03070	0.431631	-1.4741	0.162898	-0.498462	1.04376	-0.932788	0.489226
"unknown protein"	AT1G03106	1.43856	0.166965	-0.507079	-0.0249826	1.24378	0.105526	1.76294
"unknown protein"	AT1G03170	-0.919535	-0.190003	-0.23111	-0.153028	-0.6492	0.0159782	-0.506626
"extracellular dermal glycoprotein, putative / EDGP, putative"	AT1G03220	-0.378644	0.92819	0.0507721	0.531224	-1.31822	-0.0696564	-0.723251
"extracellular dermal glycoprotein, putative / EDGP, putative"	AT1G03230	-0.487475	0.0666127	0.369287	0.541993	-0.915246	-0.428575	-0.710158
"2-oxoglutarate-dependent dioxygenase, putative"	AT1G03400	-0.785844	0.270511	0.17277	0.343039	-0.718361	0.174114	-0.494643
"leucine-rich repeat family protein"	AT1G03440	1.16352	0.305446	0.345065	-0.212346	0.59177	-0.106043	0.0218912
"FLA9 (FLA9)"	AT1G03870	0.388864	-1.24845	0.585011	-0.183425	1.05867	-0.574732	0.37268
"ABC transporter family protein"	AT1G03905	-1.09942	-0.550019	-0.0511189	-0.275081	-0.686718	-0.128548	-0.859193
"ATPCS2 (PHYTOCHELATIN SYNTHASE 2); glutathione gamma-glutamylcysteinyltransferase"	AT1G03980	-0.655851	-0.0208344	0.110009	0.426328	-0.829081	-0.0151075	-0.343694
"AXR3 (AUXIN RESISTANT 3); transcription factor"	AT1G04250	1.03055	-0.189198	0.293	-0.246831	0.665548	-0.490407	0.17355
"2-oxoglutarate-dependent dioxygenase, putative"	AT1G04350	2.05935	1.10643	0.409711	0.135349	1.31144	0.270005	1.0083
"protein kinase family protein"	AT1G04700	0.0509334	-1.3002	0.354354	-0.0164316	0.999377	-0.16133	0.892435
"tyrosine specific protein phosphatase family protein"	AT1G05000	-0.607675	0.57868	0.268285	0.629291	-0.79497	0.571288	-0.430865
"EFE (ethylene forming enzyme)"	AT1G05010	-1.74115	-0.601627	0.0202721	0.247857	-1.47267	-0.179308	-1.28014
"epsin N-terminal homology (ENTH) domain-containing protein / clathrin assembly protein-related"	AT1G05020	-0.127666	-0.97585	0.0975021	0.216569	0.886136	-0.257022	0.824698
"unknown protein"	AT1G05060	-0.486066	0.766247	0.175318	0.625874	-0.953849	0.452529	-0.434155
"CLE20 (CLAVATA3/ESR-RELATED 20); receptor binding"	AT1G05065	-0.91955	-0.0436024	-0.174776	-0.281143	-0.671787	0.408736	-0.555616
"RCI3 (RARE COLD INDUCIBLE GENE 3); peroxidase"	AT1G05260	0.920214	-0.00843424	0.874719	0.456725	0.744958	-0.126203	0.206503
"ZIP5 (ZINC TRANSPORTER 5 PRECURSOR); cation transporter"	AT1G05300	-2.61426	-3.64285	-0.356955	-1.29877	1.51524	-0.297315	0.5136
"pectinesterase family protein"	AT1G05310	1.04544	-0.507478	0.455397	0.546865	0.605183	-0.878711	0.456552
"unknown protein"	AT1G05340	-1.26738	0.118363	-0.140478	0.0102121	-0.924076	0.632949	-0.668089
"UGT2/UGT75B2 (UDP-glucosyl transferase 75B2); UDP-glucosyltransferase/ UDP-glycosyltransferase/ abscisic acid glucosyltransferase/ transferase, transferring glycosyl groups"	AT1G05530	-0.894699	-2.52859	-0.146327	-0.385844	1.30793	-0.582594	1.21018
"CALS1 (CALLOSE SYNTHASE 1); transferase, transferring glycosyl groups"	AT1G05570	0.614565	-0.342078	0.127766	0.139186	0.635428	-0.28522	0.638196
"polygalacturonase, putative / pectinase, putative"	AT1G05650	0.393019	-2.02777	0.764799	0.00445092	1.36029	-1.24685	0.404145
"polygalacturonase, putative / pectinase, putative"	AT1G05660	0.242006	-2.96347	0.862682	-0.711916	1.65284	-1.67577	0.196894
"jacalin lectin family protein"	AT1G05770	-0.387922	-0.742673	-0.180064	-0.5607	0.608654	0.212806	0.242466
"ARA/Ara-1/AtRABA5e/AtRab11D (Arabidopsis Rab GTPase homolog A5e); GTP binding"	AT1G05810	0.311429	-0.515226	0.0472395	-0.177445	0.598513	-0.102035	0.347482
"zinc ion binding"	AT1G05880	-0.643364	0.982625	1.0669	0.976488	-2.78455	-1.2289	-2.81976
"STO (SALT TOLERANCE); transcription factor/ zinc ion binding"	AT1G06040	0.996931	0.661797	-0.247675	-0.707995	0.679618	0.401767	0.126349
"fatty acid desaturase family protein"	AT1G06090	0.957633	-1.5381	0.271167	-0.268431	1.327	-1.1942	0.795
"fatty acid desaturase family protein"	AT1G06120	1.54537	-1.97398	0.897947	-0.712521	2.46348	-1.34167	0.819263
"unknown protein"	AT1G06135	-2.6211	-0.201418	0.718672	-0.112284	-2.9341	0.00901512	-3.79236
"unknown protein"	AT1G06137	-3.8413	0.201043	1.03088	0.185518	-3.91343	-0.805335	-4.94762
"copper-binding family protein"	AT1G06330	0.352713	-0.281219	0.041234	-0.556142	0.673595	0.082652	0.242028
pseudogene	AT1G06645	-0.744629	0.440711	-0.376466	0.586936	-0.898724	0.28299	0.15527
"aldo/keto reductase family protein"	AT1G06690	0.778569	0.19939	0.47618	0.325081	0.804012	0.186992	0.521933
"lipase class 3 family protein"	AT1G06800	-0.900078	-0.029774	0.00198109	0.0660276	-0.607141	0.278535	-0.636625
"glutaredoxin family protein"	AT1G06830	0.142534	-0.817004	0.0374552	-0.413928	0.586446	-0.327152	-0.0376696
"leucine-rich repeat transmembrane protein kinase, putative"	AT1G06840	-0.901801	0.0925795	0.0453957	-0.0970939	-0.998556	0.0638289	-1.08476
"unknown protein"	AT1G06923	-0.199602	-1.17531	0.171648	0.191107	0.682366	-0.0854502	0.594379
"unknown protein"	AT1G06930	0.0505185	-1.35443	-0.172671	-0.692551	0.700011	-0.70492	0.276842
"unknown protein"	AT1G06980	-0.315596	-1.26266	0.0380786	-0.665311	0.826222	-0.0262204	0.269964
"unknown protein"	AT1G07175	1.94445	-1.73801	0.919125	-0.374425	2.06386	-1.36154	0.820316
"AtRABA2b (Arabidopsis Rab GTPase homolog A2b); GTP binding"	AT1G07410	-0.237243	-0.943987	0.289243	-0.133515	0.595976	-0.275039	0.137994
"DVL9/RTFL3 (ROTUNDIFOLIA LIKE 3)"	AT1G07490	-0.142231	-1.14629	-0.321289	-0.834362	0.77229	-0.232815	0.234737
"leucine-rich repeat protein kinase, putative"	AT1G07550	1.29926	0.084683	-0.461752	-0.00545309	1.11077	-0.0669373	1.46017
"unknown protein"	AT1G07680	0.655711	-2.26838	0.694298	0.290167	1.44487	-1.60779	1.18676
"beta-ketoacyl-CoA synthase family protein"	AT1G07720	-0.16103	1.62935	0.358271	1.53712	-1.23992	0.695769	-0.025693
"cupin family protein"	AT1G07750	0.360672	-0.579246	0.242984	0.03188	0.719938	-0.326533	0.443827
"unknown protein"	AT1G07795	-0.370115	-1.92317	0.233326	-0.315566	0.850013	-0.86605	0.0622659
"APX1 (ASCORBATE PEROXIDASE 1, MATERNAL EFFECT EMBRYO ARREST 6)"	AT1G07890	-2.05885	-1.62658	0.157231	-0.25576	-0.665829	0.0162368	-1.07635
"LOB domain protein 1 / lateral organ boundaries domain protein 1 (LBD1)"	AT1G07900	-1.43625	-0.636774	0.243363	0.0222155	-0.72404	0.31363	-1.04104
"zinc finger (C3HC4-type RING finger) family protein"	AT1G08050	-1.42971	-0.79118	0.335862	0.310579	-0.945437	-0.276852	-0.988927
"ATNRT2.2 (Arabidopsis thaliana high-affinity nitrate transporter 2.2); nitrate transporter"	AT1G08100	-2.20137	-0.864017	0.314161	0.697703	-1.35728	0.261384	-0.803599
"esterase/lipase/thioesterase family protein"	AT1G08310	0.137399	-0.659754	0.634694	-0.0558355	0.613061	-0.281081	-0.120688
"rac GTPase activating protein, putative"	AT1G08340	0.214691	-1.08142	0.192259	0.12613	0.876539	-0.490814	0.672479
"plastocyanin-like domain-containing protein"	AT1G08500	-0.0939586	-1.66196	0.236067	-0.746822	1.07058	-0.827072	0.190564
"CLAVATA1 receptor kinase (CLV1)"	AT1G08590	0.800223	-0.222115	0.33041	-0.103778	0.721919	-0.218614	0.350597
"ERD6 (EARLY RESPONSE TO DEHYDRATION 6); carbohydrate transporter/ sugar porter"	AT1G08930	-0.584531	0.151619	0.309644	0.0340847	-0.957861	-0.181629	-1.27298
"phosphoglycerate/bisphosphoglycerate mutase family protein"	AT1G08940	-0.770054	0.216923	-0.0800462	-0.0391475	-0.67153	0.164607	-0.619644
"luminal binding protein 3 (BiP-3) (BP3)"	AT1G09080	-1.25532	-0.253032	0.222381	0.189571	-0.819884	-0.319198	-0.770269
"ATRBOHB (RESPIRATORY BURST OXIDASE HOMOLOG B); FAD binding / calcium ion binding / iron ion binding / oxidoreductase"	AT1G09090	0.902007	-0.495413	0.16467	0.457217	1.24966	-0.0800816	1.38604
"ATPP2-B15 (Phloem protein 2-B15)"	AT1G09155	-0.397808	-1.89585	-0.293234	-0.904958	1.05766	-0.51487	0.520294
"unknown protein"	AT1G09176	-3.14459	-2.38047	-0.428208	-0.836169	-1.58466	-0.369157	-1.81501
"ATSAR1/ATSARA1A (ARABIDOPSIS THALIANA SECRETION-ASSOCIATED RAS SUPER FAMILY 1); GTP binding"	AT1G09180	-1.38796	-0.282332	-0.595057	-0.48832	-0.834048	0.265316	-0.646993
"NIMIN-3 (NIM1-INTERACTING 3)"	AT1G09415	-1.53784	-0.0223423	0.0419019	0.706544	-1.35341	0.387594	-0.507569
"MYB61 (myb domain protein 61); DNA binding / transcription factor"	AT1G09540	-0.512418	-2.1373	-0.209713	-1.08042	1.23551	-0.382706	0.48111
"GLP5 (GERMIN-LIKE PROTEIN 5); manganese ion binding / metal ion binding / nutrient reservoir"	AT1G09560	-1.36843	-2.00474	0.186506	0.611089	1.05467	0.233933	1.39001
"unknown protein"	AT1G09575	0.6873	-0.559681	0.149303	0.538737	1.36249	-0.0759856	1.65705
"chloroplast nucleoid DNA-binding protein-related"	AT1G09750	-1.52716	-4.19687	0.882454	-0.929562	2.21135	-0.596029	0.41941
"phytochelatin synthetase-related"	AT1G09790	-0.0609771	-0.782411	-0.0527247	0.777399	0.741834	-0.11915	1.48734
"ATPUP16 (Arabidopsis thaliana purine permease 16); purine transporter"	AT1G09860	0.406892	-0.812387	0.350573	-0.142317	0.853629	-0.442744	0.114698
"phosphoglycerate/bisphosphoglycerate mutase-related"	AT1G09932	-0.447875	1.42213	0.906326	0.916877	-1.81367	-0.0502616	-1.70043
"ERG28 (ARABIDOPSIS HOMOLOG OF YEAST ERGOSTEROL28)"	AT1G10030	-0.0848254	-0.845929	0.103188	-0.425962	0.595779	-0.235832	0.129827
"ATGSTU17/ERD9/GST30/GST30B (EARLY-RESPONSIVE TO DEHYDRATION 9, GLUTATHIONE S-TRANSFERASE 30, GLUTATHIONE S-TRANSFERASE 30B); glutathione transferase"	AT1G10370	-0.448101	-1.73307	0.142977	-1.50904	1.14298	-0.102469	-0.68918
"ZFP5 (ZINC FINGER PROTEIN 5); nucleic acid binding / transcription factor/ zinc ion binding"	AT1G10480	-1.34497	-0.262748	0.128457	0.0952738	-1.16397	-0.0278464	-1.22011
"XTH33 (xyloglucan:xyloglucosyl transferase 33); hydrolase, acting on glycosyl bonds"	AT1G10550	0.368452	-1.30188	0.399094	-0.46315	1.382	-0.172135	0.637031
"armadillo/beta-catenin repeat family protein / U-box domain-containing protein"	AT1G10560	0.0851258	-0.745832	-0.169384	-0.482389	0.728942	-0.463812	0.345154
"ribose-phosphate pyrophosphokinase 3 / phosphoribosyl diphosphate synthetase 3 (PRS3)"	AT1G10700	-0.375354	0.668525	-0.032827	0.417243	-0.906227	0.0414748	-0.674587
"aldo/keto reductase family protein"	AT1G10810	0.366655	-1.30316	0.407234	-0.253204	0.958867	-0.805735	0.386521
"ZIP4 (ZINC TRANSPORTER 4 PRECURSOR); cation transporter"	AT1G10970	-0.440661	-1.18541	0.167095	-0.0739742	0.776714	0.107237	0.417745
"unknown protein"	AT1G10990	-1.47901	-0.816748	-0.602061	-0.74441	-0.67926	-0.151149	-0.799065
"protein kinase family protein"	AT1G11050	-0.669518	-0.0846458	0.292998	0.197104	-0.611586	0.0193014	-0.676294
"SCPL31 (serine carboxypeptidase-like 31); serine carboxypeptidase"	AT1G11080	0.208329	1.29083	1.02371	1.16211	-0.837129	0.196695	-0.630403
"SUB (STRUBBELIG); protein binding"	AT1G11130	-1.38099	-0.496174	-0.23792	-0.703656	-0.897941	0.162835	-1.22545
"S-locus lectin protein kinase family protein"	AT1G11330	-0.466648	0.716032	0.0724709	0.447202	-1.0781	0.191884	-0.722576
"S-locus protein kinase, putative"	AT1G11410	-1.36423	-0.181013	-1.33519	-0.567751	-0.828729	0.289594	-0.123235
"xyloglucan:xyloglucosyl transferase, putative / xyloglucan endotransglycosylase, putative / endo-xyloglucan transferase, putative"	AT1G11545	0.136602	-1.79873	0.332577	-0.645175	1.25117	-0.48617	0.308491
"CYP77B1 (cytochrome P450, family 77, subfamily B, polypeptide 1); oxygen binding"	AT1G11600	-0.971963	0.145001	-0.264172	-0.174748	-0.890407	0.386315	-0.616655
"CYP71A18 (cytochrome P450, family 71, subfamily A, polypeptide 18); oxygen binding"	AT1G11610	-1.44108	0.27117	0.00295534	-0.0635246	-2.77919	0.00536337	-2.58911
"unknown protein"	AT1G11655	0.313346	-0.717598	1.34752	1.25173	1.12355	-0.0151583	0.844164
"unknown protein"	AT1G12030	4.785	4.71699	-0.507827	0.929634	-0.627435	0.238173	0.899624
"LRX1 (LEUCINE-RICH REPEAT/EXTENSIN 1); protein binding / structural constituent of cell wall"	AT1G12040	0.307591	-2.37508	0.53832	0.172282	1.52126	-1.37232	1.41839
"unknown protein"	AT1G12080	0.226057	-1.32587	0.49804	-0.170628	1.21139	-0.646178	0.585613
"ELP (EXTENSIN-LIKE PROTEIN); lipid binding"	AT1G12090	0.614125	-2.39471	0.737295	-0.261927	1.95867	-1.19079	0.857616
"NRT1.1 (nitrate transporter 1.1); transporter"	AT1G12110	1.71797	1.19217	1.5404	1.89546	0.695483	0.114557	1.19951
"flavin-containing monooxygenase family protein / FMO family protein"	AT1G12200	-1.51716	0.104659	0.0793793	0.0711371	-1.28556	0.568622	-1.19093
"ATEXPA7 (ARABIDOPSIS THALIANA EXPANSIN A7)"	AT1G12560	-0.0370448	-2.55541	0.250357	0.0508009	1.65542	-0.94306	1.44785
"unknown protein"	AT1G12600	-0.794621	-0.451095	-0.0134978	-0.181938	-0.810374	-0.336667	-0.791693
"DDF1 (DWARF AND DELAYED FLOWERING 1); DNA binding / transcription factor"	AT1G12610	0.00475366	-0.462094	0.0133061	-0.0201967	0.714761	-0.271726	0.527454
"CYP87A2 (cytochrome P450, family 87, subfamily A, polypeptide 2); oxygen binding"	AT1G12740	0.589265	-0.664698	0.276154	-0.173037	1.14502	-0.413974	0.327372
"nucleotide binding"	AT1G12805	-3.51613	-3.22059	-1.32628	-2.42546	0.621155	0.688925	-0.530155
"unknown protein"	AT1G12845	-0.513533	-1.49011	0.307126	-0.633685	0.911453	-0.154039	0.00330659
"ATNRT2.5 (NITRATE TRANSPORTER2.5); nitrate transporter"	AT1G12940	-4.42352	-4.02926	-1.61917	-3.3241	0.96622	-0.255351	-2.32978
"CYP71B2 (CYTOCHROME P450 71B2); oxygen binding"	AT1G13080	3.79789	2.06947	0.352993	0.81384	1.43845	-0.0187736	1.79483
"CYP71B7 (cytochrome P450, family 71, subfamily B, polypeptide 7); oxygen binding"	AT1G13110	-0.307938	1.17162	-0.141077	0.546624	-1.54357	-0.157172	-0.966664
"haloacid dehalogenase-like hydrolase family protein"	AT1G13210	-0.647036	0.00154192	0.0516316	0.0122372	-0.630027	0.0469206	-0.632723
"unknown protein"	AT1G13310	-1.00317	0.264714	1.04149	0.90902	-2.32728	-1.40313	-2.64001
"unknown protein"	AT1G13340	-2.50802	-0.381889	-0.510931	0.222759	-1.59107	0.847034	-0.866385
"sulfotransferase family protein"	AT1G13420	-1.0886	-2.03581	0.472839	0.00859021	1.01164	0.00702397	0.600313
"sulfotransferase family protein"	AT1G13430	-0.310177	-1.50476	0.360569	0.643041	0.64688	-0.720492	1.12536
"unknown protein"	AT1G13480	-0.0927932	0.759256	0.536854	0.356522	-1.65525	-0.829909	-1.84556
"unknown protein"	AT1G13490	-0.738346	-0.359855	0.119873	-0.093469	-0.793508	-0.380501	-0.922684
"unknown protein"	AT1G13520	-3.10552	0.0958413	0.554521	-0.226504	-3.29901	0.0057267	-4.0512
"unknown protein"	AT1G13530	-0.399944	0.0533386	0.447397	-0.0731936	-0.653731	-0.378826	-1.26659
"unknown protein"	AT1G13670	0.531449	-1.48529	0.384452	-1.01293	1.48683	-0.56888	0.146072
"leucine-rich repeat family protein"	AT1G13910	-1.07246	0.0763171	-0.0812049	-0.0201544	-0.6444	0.509161	-0.441547
pseudogene	AT1G14182	-0.335497	-0.916482	0.0430004	1.10314	0.632058	0.0380265	1.835
"glucose-methanol-choline (GMC) oxidoreductase family protein"	AT1G14185	-1.24005	-3.08545	0.280757	0.479863	2.12915	0.0844806	2.39282
"unknown protein"	AT1G14225	0.105733	-0.379219	-0.420359	-0.828088	0.595338	-0.117383	0.187642
"zinc finger (C3HC4-type RING finger) family protein"	AT1G14260	-0.357678	0.330796	0.440813	0.492998	-1.01437	-0.267203	-1.11554
"sterol desaturase family protein, putative"	AT1G14290	-0.29625	-1.43593	-0.152766	-0.630311	0.801385	-0.481829	0.32235
"unknown protein"	AT1G14455	-1.33835	-0.106706	0.370869	-0.0351463	-1.58016	0.0307357	-1.93334
"anionic peroxidase, putative"	AT1G14540	-3.44238	1.07195	-0.0662914	0.401513	-4.28631	0.168465	-3.86499
"anionic peroxidase, putative"	AT1G14550	-1.36311	0.0773517	-0.320566	0.163087	-1.49383	-0.0788024	-1.09404
"zinc finger (C2H2 type) family protein"	AT1G14580	0.806586	0.109062	0.314016	-0.258961	0.593765	-0.0847434	0.0767373
"unknown protein"	AT1G14780	-0.970967	0.0907294	-0.0414287	-0.28849	-1.35151	-0.282838	-1.56412
"unknown protein"	AT1G14870	-0.646439	0.0319624	0.537108	0.0721588	-1.02042	-0.270851	-1.33738
"major latex protein-related / MLP-related"	AT1G14960	-0.806174	-1.97916	0.0953945	-1.29746	1.53547	0.802169	0.351242
"glutamine amidotransferase-related"	AT1G15040	0.453903	1.13703	0.40019	1.35806	0.798612	1.78675	1.56129
"MATE efflux family protein"	AT1G15170	-0.710836	0.19982	-0.0412332	-0.0742443	-0.931955	0.000915129	-1.01628
"MATE efflux family protein"	AT1G15180	0.323598	-0.485419	0.00557955	-0.28746	0.792115	-0.0223689	0.547972
"CBS domain-containing protein"	AT1G15330	1.24673	-0.615235	0.25793	-0.466661	1.20378	-0.61862	0.328459
"anion exchange family protein"	AT1G15460	-1.89703	-1.07937	-0.586583	-1.03843	-0.768505	-0.0058065	-1.11231
"hydrolase, alpha/beta fold family protein"	AT1G15490	0.607907	-0.0961774	0.124908	-0.0777122	0.663372	-0.0555455	0.478124
"unknown protein"	AT1G15610	-1.52447	0.0631876	0.0948789	2.27831	-2.78341	-1.41761	-0.865695
"unknown protein"	AT1G15620	-0.958431	-0.393511	0.0709892	0.75594	-0.977365	-0.272821	-0.320985
"unknown protein"	AT1G15630	-1.52102	-0.960322	0.066158	1.12124	-0.916132	-0.326814	0.192732
"kelch repeat-containing F-box family protein"	AT1G15670	0.983805	0.147675	-0.138747	0.339055	0.941229	-0.0321364	1.27407
"unknown protein"	AT1G16022	-0.213594	-0.512627	0.124969	-0.624513	0.709032	0.113848	-0.133314
pseudogene	AT1G16140	-0.690692	-0.172942	-0.419345	0.121471	-0.675245	0.0524119	-0.0742647
"unknown protein"	AT1G16225	1.45966	0.549185	0.625695	0.578771	0.634812	-0.155276	0.768776
"protein kinase family protein"	AT1G16260	-1.82826	-0.340733	0.396562	0.70129	-2.01717	-0.69188	-1.90999
"organic cation transporter-related"	AT1G16390	1.17318	-1.72484	0.525096	0.178065	1.95004	-1.18707	1.35602
"protein kinase, putative"	AT1G16440	0.174254	-2.60667	0.335202	0.0284698	1.65481	-0.605558	1.44468
"unknown protein"	AT1G16515	-0.487314	-1.33388	0.520731	-0.847967	0.7448	-0.162435	-0.756059
"sugar binding"	AT1G16905	1.13719	-2.24468	0.521022	-0.427638	1.61795	-1.88873	0.778108
"F-box family protein"	AT1G16930	0.734167	0.130004	0.124634	0.001326	0.587269	0.0104664	0.509669
"SRG1 (SENESCENCE-RELATED GENE 1); oxidoreductase, acting on paired donors, with incorporation or reduction of molecular oxygen, 2-oxoglutarate as one donor, and incorporation of one atom each of oxygen into both donors"	AT1G17020	-1.70697	-0.299309	-0.91209	0.298905	-0.847009	0.205344	0.279505
"CYP72C1 (cytochrome P450, family 72, subfamily C, polypeptide 1); oxygen binding"	AT1G17060	0.84921	-0.526647	0.452089	0.442412	0.778445	-0.253923	1.09603
"unknown protein"	AT1G17147	-1.90411	-0.751257	0.546321	0.0281923	-1.135	-0.121856	-1.54072
"ATGSTU25 (Arabidopsis thaliana Glutathione S-transferase (class tau) 25); glutathione transferase"	AT1G17180	0.468703	2.35381	0.0101726	-0.678758	-0.96718	0.974177	-1.85503
"ATGSTU26 (Arabidopsis thaliana Glutathione S-transferase (class tau) 26); glutathione transferase"	AT1G17190	0.726628	-1.06489	0.613239	-0.267493	1.71388	-0.197772	0.895618
"integral membrane family protein"	AT1G17200	-0.530426	0.95123	-0.661138	-0.17783	-0.708014	0.776016	-0.0507938
"MADS-box protein (AGL100)"	AT1G17310	-1.83685	-0.468199	-0.367545	0.0141674	-1.44049	-0.225856	-1.29412
"LOX3 (Lipoxygenase 3); iron ion binding / lipoxygenase"	AT1G17420	-1.18824	0.130884	0.733351	0.576006	-1.19802	0.404344	-1.35007
"hydrolase, alpha/beta fold family protein"	AT1G17430	0.0520962	-1.14394	0.156462	0.133561	0.963059	-0.168057	1.03599
"disease resistance protein (TIR-NBS class), putative"	AT1G17615	-1.13704	-0.172098	0.507254	-0.114086	-0.826535	0.15276	-1.39454
"ABC transporter family protein"	AT1G17840	-1.62171	1.03383	-1.23598	-0.325218	-1.53192	1.12072	-0.462828
"MYB52 (myb domain protein 52); DNA binding / transcription factor"	AT1G17950	-1.83606	-0.177129	0.401687	-0.892748	-1.07294	0.821594	-2.39594
"threonyl-tRNA synthetase, putative / threonine--tRNA ligase, putative"	AT1G17960	0.209635	-0.149303	-0.0220374	-0.11648	0.663911	0.350709	0.515737
"zinc finger (C3HC4-type RING finger) family protein"	AT1G17970	0.0709763	-0.878484	0.0566386	-0.464844	0.824383	-0.214421	0.187318
MIR159b	AT1G18075	-0.783438	-1.41026	-0.380513	-1.1347	0.674501	-0.0260786	0.0633072
"unknown protein"	AT1G18180	-0.546818	-1.19386	-0.159797	-0.116105	0.595588	-0.134691	0.506528
"unknown protein"	AT1G18290	0.869686	0.401226	0.603454	0.741007	0.73281	0.180573	0.889634
"ATNUDT4 (Arabidopsis thaliana Nudix hydrolase homolog 4); hydrolase"	AT1G18300	-0.414426	-0.958205	0.0294108	-0.217097	0.664987	-0.0247141	0.389047
"unknown protein"	AT1G18380	-0.248806	0.473943	0.0269712	-0.156865	-0.929632	-0.175204	-0.938463
"kinesin motor protein-related"	AT1G18410	-1.05857	-0.578378	0.0588481	0.351846	-0.707316	-0.341313	-0.617825
"unknown protein"	AT1G18420	0.210656	-1.35746	0.323489	-0.311673	1.13486	-0.0476364	0.72043
"MYB51 (myb domain protein 51); DNA binding / transcription factor"	AT1G18570	-1.01361	0.561735	0.313669	0.306527	-1.87395	-0.129845	-1.84821
"sulfotransferase family protein"	AT1G18590	-0.152982	1.30574	0.125494	0.2702	-1.3205	0.271277	-1.01399
"ATCDPK1; calcium- and calmodulin-dependent protein kinase/ kinase/ protein kinase"	AT1G18890	-0.791652	0.0910055	-0.0111345	0.320189	-0.852581	0.0408723	-0.452849
"pentatricopeptide (PPR) repeat-containing protein"	AT1G18900	-0.204391	0.122955	0.0733657	0.395219	-0.598691	-0.0337654	-0.317676
"zinc finger (C3HC4-type RING finger) family protein"	AT1G18910	0.314026	-0.699924	0.136399	0.57623	0.73951	-0.163108	1.1177
"GLP4 (GERMIN-LIKE PROTEIN 4); manganese ion binding / metal ion binding / nutrient reservoir"	AT1G18970	-2.29277	0.62728	0.600349	0.635157	-2.94122	-0.324905	-2.59936
"germin-like protein, putative"	AT1G18980	-1.89751	-0.0471896	0.0396193	-0.356113	-2.10406	-0.158786	-2.15252
"unknown protein"	AT1G19020	-2.24443	-0.891331	0.562501	-0.880259	-1.40155	0.140699	-2.66403
"unknown protein"	AT1G19180	-0.837318	0.131927	0.241813	0.599862	-0.600858	0.51613	-0.104467
"FMO1 (FLAVIN-DEPENDENT MONOOXYGENASE 1); monooxygenase"	AT1G19250	-3.18214	-1.76273	1.09779	0.159027	-2.74264	-0.882447	-3.21326
"pathogenesis-related thaumatin family protein"	AT1G19320	-1.20169	0.111261	-1.23817	-0.158161	-2.7136	-0.0409289	-1.38863
"wall-associated kinase, putative"	AT1G19390	1.54286	0.79957	0.42677	0.413411	0.634643	-0.244051	0.456835
"auxin-responsive family protein"	AT1G19840	0.0480004	-1.17755	-0.170712	-0.415083	0.657014	-0.81668	0.24758
"glyoxal oxidase-related"	AT1G19900	0.689588	-2.65678	1.37225	-0.552143	2.99658	-0.458969	1.15244
"unknown protein"	AT1G19960	-2.67188	-1.50385	-0.106056	0.905324	-2.63512	-1.38028	-1.70132
"ER lumen protein retaining receptor family protein"	AT1G19970	-0.973931	-0.452184	0.285962	-0.637195	-0.663338	-0.38889	-1.47269
"unknown protein"	AT1G20180	-1.21753	0.762086	-0.543812	0.404039	-1.02817	1.24868	-0.0111699
"ATEXPA11 (ARABIDOPSIS THALIANA EXPANSIN A11)"	AT1G20190	0.283798	-1.28783	0.327757	-0.309788	1.09821	-0.449066	0.48121
"unknown protein"	AT1G20290	-1.01194	0.62006	-0.203108	-0.111556	-1.05435	0.0866685	-0.821311
"ATTIM17-1 (Arabidopsis thaliana translocase inner membrane subunit 17-1); protein translocase"	AT1G20350	-0.592248	0.0521115	-0.0293802	0.0522684	-0.644005	0.165617	-0.484286
"COR47 (cold regulated 47)"	AT1G20440	0.317678	-0.928263	0.18034	-0.181167	1.06789	-0.116433	0.621009
"O-methyltransferase, putative"	AT1G21100	-1.12097	0.438102	0.00414612	-0.213132	-1.80997	-0.102317	-1.73021
"O-methyltransferase, putative"	AT1G21110	-1.1384	0.422518	0.0201542	-0.190327	-1.84418	-0.206311	-1.84308
"O-methyltransferase, putative"	AT1G21120	-1.65909	-0.0137639	0.136784	-0.124919	-2.53517	-1.01504	-2.63138
"O-methyltransferase, putative"	AT1G21130	-1.45002	0.416965	-0.0188252	-0.123223	-2.24456	-0.255572	-2.10598
"WAK5 (WALL ASSOCIATED KINASE 5); kinase/ protein serine/threonine kinase"	AT1G21230	-0.241141	0.312564	0.743997	0.394881	-1.06501	-0.616677	-1.44267
"WAK2 (wall-associated kinase 2); protein serine/threonine kinase"	AT1G21270	-0.415066	-0.14728	0.118402	0.151513	-0.835789	-0.495264	-0.460497
"ATEXT3 (EXTENSIN 3); structural constituent of cell wall"	AT1G21310	-0.108969	-0.0963081	0.024579	0.278781	-0.684324	-0.391662	-0.432518
"VQ motif-containing protein"	AT1G21320	-0.713018	0.223297	-0.450244	0.0873204	-0.914974	0.0708872	-0.272306
"GLTP2 (GLYCOLIPID TRANSFER PROTEIN 2)"	AT1G21360	0.157159	-1.14364	-0.690157	-0.161706	1.92839	0.858898	2.37734
"unknown protein"	AT1G21520	-1.84151	0.376788	0.765774	1.48444	-1.68651	0.787738	-0.950782
pseudogene	AT1G21525	-3.83829	-0.909667	0.713957	1.02536	-2.24417	1.08	-1.80499
"calcium-binding protein, putative"	AT1G21550	-0.87998	0.0592484	-0.327723	-0.216434	-0.991581	0.114041	-0.573083
"protein kinase family protein"	AT1G21590	-0.777674	0.132767	-0.0734347	0.450759	-1.04337	-0.111107	-0.647306
"SULTR1;3 (sulfate transporter); sulfate transporter"	AT1G22150	-0.692012	0.0538488	-0.6409	-0.203148	-0.585739	0.161705	-0.266081
"senescence-associated protein-related"	AT1G22160	-1.38983	-2.07411	-0.838532	-2.21765	0.998196	0.0074155	-0.734578
"RNA recognition motif (RRM)-containing protein"	AT1G22330	0.847479	-1.06326	0.714602	-0.0748905	1.14925	-0.442194	0.745319
"unknown protein"	AT1G22470	0.148739	-0.982346	0.873312	-0.580575	1.02953	-0.0331078	-0.337425
"zinc finger (C3HC4-type RING finger) family protein"	AT1G22500	3.22098	2.31091	1.12135	1.28284	1.10239	0.153783	1.38212
"SEC14 cytosolic factor family protein / phosphoglyceride transfer family protein"	AT1G22530	0.229889	-1.28616	0.339866	-0.205507	1.17688	-0.201111	0.614582
"proton-dependent oligopeptide transport (POT) family protein"	AT1G22550	0.469793	-0.841634	-0.292546	-0.73926	1.48505	0.187359	1.02478
"proton-dependent oligopeptide transport (POT) family protein"	AT1G22570	0.451042	-1.30416	-0.267138	0.220231	1.1424	-0.72038	1.70985
"RAB7 (Ras-related protein 7); GTP binding"	AT1G22740	0.562425	-0.891329	-0.284553	-0.419772	1.26127	-0.0516478	1.09612
"glycosyl hydrolase family 9 protein"	AT1G22880	0.191842	-1.21752	-0.0142584	-0.520137	0.896755	-0.540605	0.0815335
"unknown protein"	AT1G22890	-1.62714	1.92571	0.395585	0.744589	-2.71498	1.09382	-2.30471
"unknown protein"	AT1G22980	-0.0628011	0.662973	-0.491196	0.196763	-0.948974	0.120513	-0.231538
"ATFRO3/FRO3 (FERRIC REDUCTION OXIDASE 3); ferric-chelate reductase"	AT1G23020	2.17014	1.5563	-0.357774	0.39231	0.979182	0.0762277	1.64379
"armadillo/beta-catenin repeat family protein / U-box domain-containing protein"	AT1G23030	0.226978	-0.782659	0.0847394	-0.241567	0.778322	-0.375367	0.455157
"hydroxyproline-rich glycoprotein family protein"	AT1G23040	-0.38278	-1.07462	0.169806	-0.0682352	0.625499	0.00908541	0.308211
"hydroxyproline-rich glycoprotein family protein"	AT1G23050	-0.0183768	-0.721978	-0.0621771	-0.597345	0.701898	-0.190167	0.211006
"pectinesterase family protein"	AT1G23200	-1.79483	-0.288836	-0.627071	-0.314091	-1.09352	0.080804	-0.839361
"invertase/pectin methylesterase inhibitor family protein"	AT1G23205	1.88334	0.321016	1.03045	0.462467	1.36877	-0.084982	0.943221
"unknown protein"	AT1G23510	2.60971	1.96658	0.816838	0.578279	0.847062	0.0589306	0.574665
"proline-rich extensin-like family protein"	AT1G23720	0.653175	-0.679223	0.396006	0.23629	0.853711	-0.748027	0.68202
"carbonic anhydrase, putative / carbonate dehydratase, putative"	AT1G23730	-0.888081	0.0795276	-0.654774	0.72161	-0.955008	0.109489	0.513142
"DNA-binding protein-related"	AT1G23750	-0.0875496	-1.72494	-0.049502	-0.343428	1.00131	-0.664568	0.664477
"unknown protein"	AT1G23840	0.00564838	1.10456	0.265149	0.555943	-1.08969	0.348195	-0.81163
"UGT74B1 (UDP-glucosyl transferase 74B1); UDP-glycosyltransferase/ thiohydroximate beta-D-glucosyltransferase/ transferase, transferring glycosyl groups"	AT1G24100	-0.132667	0.561752	0.0403191	0.417996	-0.605992	0.301484	-0.21683
"matrixin family protein"	AT1G24140	-0.636871	-0.0231001	0.449007	-0.20804	-0.89058	0.177193	-1.57061
"unknown protein"	AT1G24145	-0.237405	0.308316	0.883561	-0.0272237	-0.980253	-0.636514	-1.78922
"SEP3 (SEPALLATA3); transcription factor"	AT1G24260	0.0234395	-0.933017	-0.79717	-1.34268	0.733106	-0.154213	0.526179
"transferase family protein"	AT1G24430	-1.85797	0.176023	0.183272	0.241793	-1.35479	0.491558	-1.24139
"unknown protein"	AT1G24485	-0.0846079	-1.44655	0.212365	0.12311	0.747045	-0.788566	0.779582
"polcalcin, putative / calcium-binding pollen allergen, putative"	AT1G24620	1.86661	0.226925	0.293555	0.695259	1.1193	-0.51378	1.28637
"ASB1 (ANTHRANILATE SYNTHASE BETA SUBUNIT 1); anthranilate synthase"	AT1G25220	-1.84874	0.331989	0.0450034	0.0198807	-2.13308	-0.0128397	-2.07747
"epsin N-terminal homology (ENTH) domain-containing protein / clathrin assembly protein-related"	AT1G25240	-0.104768	-0.998224	0.0101028	-0.0724361	0.903998	0.0670256	0.840747
"ATIDD16 (ARABIDOPSIS THALIANA INDETERMINATE(ID)-DOMAIN 16); nucleic acid binding / transcription factor/ zinc ion binding"	AT1G25250	-0.0613047	-0.675308	-0.0362175	-0.695463	0.602888	-0.200934	-0.0649316
"unknown protein"	AT1G25275	-0.219118	0.877842	-0.217579	0.138438	-1.20655	0.00669376	-0.667942
"unknown protein"	AT1G25400	-1.85716	0.58385	0.116381	0.117007	-1.88603	1.0413	-1.75158
"very-long-chain fatty acid condensing enzyme, putative"	AT1G25450	-0.211566	-1.0862	-0.000322778	-0.367026	0.897246	-0.00533059	0.521563
"unknown protein"	AT1G25480	-0.184203	-1.08646	0.0363835	0.179708	0.681143	0.0530412	0.939241
"unknown protein"	AT1G26210	0.966308	-0.460398	0.294245	-0.484352	1.21946	-0.100885	0.381861
"proline-rich extensin-like family protein"	AT1G26240	-1.9987	-0.243002	0.132233	-0.316777	-2.03383	-0.220789	-2.19106
"proline-rich extensin, putative"	AT1G26250	-0.154419	0.517171	0.0625283	0.262287	-0.990041	-0.239897	-0.749466
"unknown protein"	AT1G26290	-1.93733	-0.98536	0.155253	-0.736304	-0.789547	0.129171	-1.68006
"FAD-binding domain-containing protein"	AT1G26380	-3.2956	1.35787	0.00238974	-0.145453	-3.68698	0.103105	-3.52277
"FAD-binding domain-containing protein"	AT1G26390	-5.46533	1.34298	-1.43404	-0.218348	-6.02882	1.36294	-5.56272
"FAD-binding domain-containing protein"	AT1G26400	-4.01066	1.22211	-0.166604	-0.0014006	-5.27575	0.0941696	-5.04256
"FAD-binding domain-containing protein"	AT1G26410	-3.62832	2.09623	-0.603021	0.170517	-4.41206	0.179883	-4.05459
"FAD-binding domain-containing protein"	AT1G26420	-4.2033	1.40128	-0.662261	0.0689275	-5.37262	0.526911	-4.85714
"glycosyl hydrolase family 1 protein"	AT1G26560	-0.650121	0.532822	0.166677	0.621941	-1.2145	0.231861	-0.773392
"MLO14 (MILDEW RESISTANCE LOCUS O 14); calmodulin binding"	AT1G26700	-0.0486891	-1.96138	0.108708	-0.61543	0.939328	-0.867543	0.302145
"RNS3 (RIBONUCLEASE 3); endoribonuclease"	AT1G26820	0.546714	-0.923948	0.126497	-0.216066	0.820598	-0.77392	0.489758
"unknown protein"	AT1G27100	-1.32292	-0.599768	-0.140731	-0.145579	-0.79507	-0.0365924	-0.884699
"ATGSTU14 (GLUTATHIONE S-TRANSFERASE 13); glutathione transferase"	AT1G27140	-0.36201	-2.91251	0.373874	-1.08971	2.18272	-0.542054	0.908035
"transcription initiation factor"	AT1G27720	-0.86637	0.0261409	0.255664	-0.098844	-1.28115	-0.238043	-1.39226
"basic helix-loop-helix (bHLH) family protein"	AT1G27740	-0.668811	-3.69535	0.21846	-0.0994136	3.39042	0.176474	3.05416
"lipid transfer protein-related"	AT1G27950	-1.45132	0.811201	-0.995826	-0.512705	-1.32298	1.08852	-0.801462
"PGP14 (P-GLYCOPROTEIN 14); ATPase, coupled to transmembrane movement of substances"	AT1G28010	-0.944084	0.862206	-0.927207	0.107393	-1.34853	0.55539	-0.123365
"protein binding / zinc ion binding"	AT1G28040	0.104753	0.43855	0.4631	0.543208	-0.590905	-0.285	-0.490333
binding	AT1G28260	-1.50555	-0.303434	-0.435158	0.00509825	-1.13021	0.157806	-0.739874
"glutaredoxin family protein"	AT1G28480	-2.52745	-1.03615	-0.0433012	-0.102759	-1.0797	0.632102	-1.15847
"carboxylic ester hydrolase"	AT1G28600	-1.83678	-0.318545	0.336516	0.311793	-1.1483	0.774158	-1.25684
"lipase, putative"	AT1G28660	-1.21642	-2.85076	0.287467	-2.16508	1.65823	0.172276	-0.472413
"ARAB-1 (Arabidopsis lipase); carboxylic ester hydrolase"	AT1G28670	-0.873451	-1.54653	-0.318301	-1.52932	0.663348	0.0226549	-0.448513
"unknown protein"	AT1G28760	-0.46234	0.120248	-0.248141	0.0146406	-0.690232	-0.00848722	-0.4327
"unknown protein"	AT1G28815	0.395699	-0.557914	0.643365	-0.355821	0.773586	-0.338671	-0.289923
"calcium-binding EF hand family protein"	AT1G29020	0.848606	-0.83237	0.618509	0.311578	1.2739	-0.336288	0.897402
"unknown protein"	AT1G29050	-0.504582	-1.08739	-0.131564	-0.995762	0.699746	0.0479433	-0.205023
"copper-binding family protein"	AT1G29100	-2.90297	-1.3109	0.138926	-0.697104	-2.14935	-0.377095	-2.7953
"unknown protein"	AT1G29179	2.01649	1.02623	-0.203206	0.210695	1.11068	0.0240322	1.43064
"DC1 domain-containing protein"	AT1G29180	2.32124	1.03211	-0.025512	0.210916	1.11843	-0.00271072	1.34731
"CIPK18 (CIPK18); kinase"	AT1G29230	-0.762219	-1.75197	-0.336201	-0.36025	0.623182	-0.487018	0.488189
"unknown protein"	AT1G29240	-0.25133	-0.703453	-0.23357	-0.377789	0.641845	0.0561634	0.510499
"unknown protein"	AT1G29270	-1.32391	-0.472555	-1.16694	-0.334669	-0.712447	0.162531	0.255741
"unknown protein"	AT1G29290	-1.02424	0.873537	-0.107873	-0.127411	-1.87302	0.101219	-2.02761
"zinc finger (CCCH-type) family protein"	AT1G29600	1.3741	2.21456	-1.317	0.543797	-0.880448	0.202784	1.17965
"unknown protein"	AT1G29610	1.29287	1.99106	-1.2727	0.347288	-0.721096	0.21337	0.963989
"GDSL-motif lipase/hydrolase family protein"	AT1G29660	-0.735851	0.361821	-1.26598	0.00227414	-0.868201	0.304263	0.42543
"WRKY71 (WRKY DNA-binding protein 71); transcription factor"	AT1G29860	-2.03789	0.171043	-0.218226	-0.273625	-1.23424	0.87917	-1.37582
"ATGA2OX2; gibberellin 2-beta-dioxygenase"	AT1G30040	-1.79635	-0.468605	0.614852	-0.105154	-1.12771	0.409964	-1.43231
"diadenosine 5p,5ppp-P1,P4-tetraphosphate hydrolase, putative"	AT1G30110	1.55095	1.21339	0.163732	0.449821	0.724524	0.276172	0.958382
"CIPK23 (CBL-INTERACTING PROTEIN KINASE 23); kinase"	AT1G30270	1.07635	1.75522	0.0331124	1.08972	-0.895931	-0.0958949	0.207728
"PSAK (PHOTOSYSTEM I SUBUNIT K)"	AT1G30380	-0.233203	-0.99878	-0.401145	-1.23145	0.591312	-0.634404	-0.393811
"ATMRP13 (Arabidopsis thaliana multidrug resistance-associated protein 13)"	AT1G30410	1.13904	-0.0735207	0.111841	-0.0515065	0.934732	-0.00976371	0.80103
"acyl-activating enzyme 14 (AAE14)"	AT1G30520	1.4439	0.348127	0.0585619	0.207267	0.748176	-0.181204	1.02461
"unknown protein"	AT1G30550	0.563656	-0.737533	0.150682	-0.0938484	0.872956	-0.575139	0.782711
"transporter, putative"	AT1G30560	-0.881724	-1.66382	-0.0795566	1.06963	0.591931	0.11037	1.80973
"FAD-binding domain-containing protein"	AT1G30700	-1.62384	1.39667	-0.306812	0.766673	-2.19774	0.899687	-1.07775
"FAD-binding domain-containing protein"	AT1G30720	0.0533155	1.29582	-0.847779	0.742887	-1.27206	0.0973532	0.0702677
"FAD-binding domain-containing protein"	AT1G30730	-0.939898	1.28367	-0.316486	1.09851	-2.26982	-0.0738719	-0.903463
"unknown protein"	AT1G30750	0.306448	-0.925598	0.332701	-0.320573	0.886032	-0.273407	0.278942
"unknown protein"	AT1G30755	-0.282291	1.00792	0.114286	0.627215	-0.943911	0.172305	-0.531043
"unknown protein"	AT1G30850	-0.100361	-0.862816	-0.0022747	-0.0386067	0.814048	-0.0446818	0.742509
"cationic peroxidase, putative"	AT1G30870	-0.0777961	-2.40193	0.447873	0.238516	1.712	-0.944814	1.46861
"major latex protein-related / MLP-related"	AT1G30990	-0.339451	0.600787	0.113205	1.12083	-0.959228	0.0642014	0.121652
"ZIP10 (ZINC TRANSPORTER 10 PRECURSOR); cation transporter"	AT1G31260	0.853989	-0.652382	0.480937	0.314566	0.719938	-0.825422	0.63577
"ATROPGEF14/ROPGEF14 (KINASE PARTNER PROTEIN-LIKE); Rho guanyl-nucleotide exchange factor"	AT1G31650	-0.94107	0.174333	-0.406701	0.219994	-0.812057	0.350611	-0.200368
"copper amine oxidase, putative"	AT1G31670	1.28859	1.1794	0.209124	-0.128477	0.712301	0.592967	0.525609
"terpene synthase/cyclase family protein"	AT1G31950	-0.10085	-1.4837	-0.0635783	-0.426954	0.709791	-0.667754	0.433227
"ATS1 (ACYLTRANSFERASE 1)"	AT1G32200	-1.65444	-0.315285	-0.326194	-0.0580401	-0.90702	0.348807	-0.703276
"FAD-binding domain-containing protein"	AT1G32300	-1.72676	0.272596	-0.751794	0.758396	-2.51239	0.18533	-0.392599
"AOX1D (ALTERNATIVE OXIDASE 1D); alternative oxidase"	AT1G32350	-1.47652	0.193376	0.160892	-0.039856	-1.20339	0.249717	-1.31828
"ribose-phosphate pyrophosphokinase 2 / phosphoribosyl diphosphate synthetase 2 (PRS2)"	AT1G32380	-0.713645	-1.42313	0.448341	0.974365	0.614783	-0.0608399	1.11967
"ANAC011 (Arabidopsis NAC domain containing protein 11); transcription factor"	AT1G32510	-1.13299	0.864399	-0.522641	0.983266	-1.18258	0.738985	0.578535
"protein binding / zinc ion binding"	AT1G32740	-0.709434	-1.85318	-0.156953	-0.22252	0.79604	-0.361128	0.678584
"subtilase family protein"	AT1G32940	-0.969225	0.143606	0.259026	0.302187	-1.12896	0.299534	-1.24766
"O-methyltransferase family 2 protein"	AT1G33030	-1.03397	0.402847	-0.463922	0.361456	-1.28831	0.366883	-0.653451
"AT-GTL1 (Arabidopsis thaliana GT2-like 1); transcription factor"	AT1G33240	0.261383	-0.831307	0.204436	-0.379522	0.779011	-0.40906	0.412072
"ANAC015 (Arabidopsis NAC domain containing protein 15); transcription factor"	AT1G33280	0.273317	-1.31383	0.313692	-0.458599	0.689403	-0.564851	0.243518
"cystathionine gamma-synthase, chloroplast, putative / O-succinylhomoserine (Thiol)-lyase, putative"	AT1G33320	1.7169	-0.0656935	1.10865	0.210441	1.31111	-0.374038	0.771225
"disease resistance protein-related / LRR protein-related"	AT1G33590	-0.304987	0.615754	-0.0764721	0.413921	-0.856905	0.0963181	-0.355037
"leucine-rich repeat family protein"	AT1G33600	-1.29418	0.323611	0.0740981	-0.00325941	-1.56542	0.287896	-1.45382
"unknown protein"	AT1G33800	0.0906995	-1.09159	0.156353	-0.235807	0.781199	-0.425644	0.350057
"avirulence-responsive protein, putative / avirulence induced gene protein, putative / AIG protein, putative"	AT1G33870	0.67986	1.11418	0.120863	0.867687	-0.62038	-0.0658864	0.314537
"avirulence-responsive family protein / avirulence induced gene (AIG1) family protein"	AT1G33880	0.503331	0.995782	0.0259543	1.02815	-0.603302	-0.164679	0.309171
"avirulence-responsive protein, putative / avirulence induced gene protein, putative / AIG protein, putative"	AT1G33890	-1.28669	-0.602709	-0.0148731	0.74407	-1.15566	-0.584487	-0.472724
"avirulence-responsive family protein / avirulence induced gene (AIG1) family protein"	AT1G33910	0.752856	1.47046	-0.608523	0.671654	-0.971785	-0.285091	0.315112
"avirulence-responsive family protein / avirulence induced gene (AIG1) family protein"	AT1G33930	0.177674	-1.92689	0.773426	0.935735	0.734398	-1.31171	1.04969
"unknown protein"	AT1G34047	-0.074924	-4.00819	-0.0381115	-1.6276	3.95557	0.0275637	4.06145
"ankyrin repeat family protein"	AT1G34050	0.584798	-0.32782	-0.54128	-0.0905218	0.612202	-0.361575	1.22403
"ANAC016 (Arabidopsis NAC domain containing protein 16)"	AT1G34180	-0.0260887	0.606204	0.453582	0.638453	-0.603775	0.0243267	-0.299824
"leucine-rich repeat family protein / protein kinase family protein"	AT1G34420	-1.35009	-0.446519	0.0351897	-0.492151	-0.894619	0.0159255	-1.38077
"membrane bound O-acyl transferase (MBOAT) family protein / wax synthase-related"	AT1G34490	0.0221064	-0.522441	0.111177	-0.247168	0.611002	-0.0977286	0.339454
"peroxidase, putative"	AT1G34510	-0.496284	-2.36366	0.877728	0.421355	1.90749	-0.302045	1.46091
"long-chain-alcohol O-fatty-acyltransferase family protein / wax synthase family protein"	AT1G34520	0.331372	-0.81252	-0.0895518	0.0625498	0.713238	-0.303301	0.64844
"unknown protein"	AT1G34640	-0.560938	0.319648	-0.748686	-0.223781	-0.604165	0.409501	-0.102894
"GRF11 (General regulatory factor 11)"	AT1G34760	-0.071688	-1.89114	0.145164	0.3626	1.90471	-0.02796	2.21024
"unknown protein"	AT1G35210	-1.67798	-1.23089	0.836705	-0.280093	-0.934316	-0.394869	-1.72777
"AGP5 (ARABINOGALACTAN-PROTEIN 5)"	AT1G35230	-1.9188	0.0838224	-0.15035	-0.262231	-1.79309	0.80032	-1.90773
"thioesterase family protein"	AT1G35250	-2.05723	-0.865996	-0.702588	-0.906094	-1.00823	0.33772	-1.27535
"unknown protein"	AT1G35350	1.02882	-0.0732719	0.447866	0.079045	0.781262	-0.126262	0.310918
pseudogene	AT1G35513	-2.11995	-0.735329	0.551801	0.219273	-1.14548	0.109533	-1.70178
"protease-associated zinc finger (C3HC4-type RING finger) family protein"	AT1G35625	3.09818	1.75583	0.656899	0.991096	1.80028	0.238953	2.07611
"ANNAT1 (ANNEXIN ARABIDOPSIS 1); calcium ion binding / calcium-dependent phospholipid binding"	AT1G35720	-0.014118	-1.10685	0.162058	0.120724	0.694182	-0.407695	0.615441
"APUM10 (ARABIDOPSIS PUMILIO 10); RNA binding"	AT1G35750	-0.460349	0.0162559	-0.352472	0.18103	-0.679939	-0.0189895	-0.258373
"trehalose-6-phosphate phosphatase, putative"	AT1G35910	-1.8858	-0.688323	0.229704	-0.35243	-0.690141	0.141269	-1.52192
"unknown protein"	AT1G36622	-2.13326	1.88138	0.0856747	0.7369	-3.52658	0.178194	-3.00675
"unknown protein"	AT1G36640	-0.500872	1.07741	0.782971	0.521614	-1.54207	0.0703186	-1.91845
"glycine-rich protein"	AT1G36675	2.89878	1.11597	0.000299895	-1.10977	1.57209	-0.137346	0.666987
"zinc finger protein-related"	AT1G36950	0.682509	0.0946908	0.183593	0.373233	0.649275	0.0326265	0.652696
"NIA2 (NITRATE REDUCTASE 2)"	AT1G37130	-2.29452	-1.10681	-0.373975	-0.210338	-1.05917	0.139505	-0.842065
"SKS6 (SKU5 Similar 6); pectinesterase"	AT1G41830	-0.600072	-1.60881	-0.21893	-0.576712	0.593775	-0.479721	0.277233
pseudogene	AT1G41890	-1.86184	-0.164143	-0.484943	-0.12172	-1.54676	0.175937	-1.21679
pseudogene	AT1G42090	-0.543273	-0.163493	-0.390183	-0.0910764	-0.997029	0.000196339	-0.525902
"unknown protein"	AT1G43020	0.685997	-0.852864	0.105551	0.0385374	0.926884	-0.7502	0.776936
pseudogene	AT1G43140	1.32371	0.419828	0.33832	0.203697	0.844335	-0.149391	0.288849
"RAP2.6 (related to AP2 6); DNA binding / transcription factor"	AT1G43160	0.864282	-0.675659	0.419499	-0.516661	1.5936	0.318613	0.836598
"tRNA-Asp (anticodon: GTC)"	AT1G43820	-0.0673235	-0.90706	0.140086	-0.0134759	0.837694	0.0505259	0.786252
"AAA-type ATPase family protein"	AT1G43910	-1.95858	-0.398453	0.515999	0.491569	-1.11742	0.488491	-1.1486
"DC1 domain-containing protein"	AT1G44050	1.07407	0.227805	0.651403	0.757522	0.703218	-0.151199	0.680242
"nucellin protein, putative"	AT1G44130	-1.88246	0.284209	0.398963	-0.0249017	-1.99311	0.147207	-2.29504
"aminoacylase, putative / N-acyl-L-amino-acid amidohydrolase, putative"	AT1G44180	-0.530168	1.32834	0.1246	1.09596	-2.00088	-0.191836	-1.17585
"unknown protein"	AT1G44608	-0.182456	-1.52366	0.176295	-0.527012	1.01289	-0.181807	0.240775
"unknown protein"	AT1G45010	-0.765661	0.59282	-0.754763	-0.281288	-0.687843	0.685419	-0.391226
"MD-2-related lipid recognition domain-containing protein / ML domain-containing protein"	AT1G45015	1.47692	-0.410472	0.5665	-0.0570281	1.91889	0.221287	1.4032
"glycosyl hydrolase family 1 protein"	AT1G47600	1.64683	-1.52157	0.406665	-0.162764	1.71586	-1.43314	1.21113
"MADS-box protein (AGL102)"	AT1G47760	-1.25972	-0.210742	0.986469	-0.250899	-1.05664	0.177033	-2.13018
"disease resistance family protein"	AT1G47890	-2.88336	0.21575	-0.221332	0.0238029	-2.75844	0.320977	-2.37823
"ATGA2OX4 (GIBBERELLIN 2-OXIDASE 4); gibberellin 2-beta-dioxygenase"	AT1G47990	-1.00001	0.0276955	-0.522331	-0.181807	-0.944858	0.262302	-0.604224
"MYB112 (myb domain protein 112); DNA binding / transcription factor"	AT1G48000	-2.24892	0.317067	-0.79991	0.0385442	-1.42471	1.42256	-0.423539
"CIPK17 (CIPK17); kinase"	AT1G48260	-2.98676	-0.790812	-0.275871	-0.870589	-1.86016	0.459654	-2.39374
"thioesterase family protein"	AT1G48320	-1.43043	-0.68856	0.31928	0.164331	-0.706857	-0.0136267	-0.819993
"unknown protein"	AT1G48325	-3.06213	-1.64939	-1.24119	-1.12972	-0.767085	0.858956	-0.768073
"unknown protein"	AT1G48745	0.189943	-0.428488	-0.132889	-0.557926	0.808979	0.200908	0.381539
"protease inhibitor/seed storage/lipid transfer protein (LTP) family protein"	AT1G48750	1.58947	1.00011	1.10764	0.607362	0.687008	-0.0967871	0.155725
"endo-1,4-beta-glucanase, putative / cellulase, putative"	AT1G48930	2.3467	-0.0806553	0.213024	-0.1319	1.83514	-0.692531	1.49677
"unknown protein"	AT1G48980	-2.41437	-0.5363	0.413828	0.0919089	-2.17249	-0.284622	-2.72989
"unknown protein"	AT1G49000	-1.21744	-0.184671	0.572987	0.527691	-1.20009	-0.253093	-1.16204
"leucine-rich repeat protein kinase, putative"	AT1G49100	0.635461	-1.2934	0.432144	1.14533	1.66574	-0.168429	2.16263
"WNK7 (Arabidopsis WNK kinase 7); kinase"	AT1G49160	1.29014	2.03196	0.629981	2.33312	-0.728503	0.0854036	1.09221
"peroxidase, putative"	AT1G49570	-0.958317	1.17069	-0.0948404	2.13477	-0.944001	1.24752	1.41047
"leucine-rich repeat family protein"	AT1G49750	-2.50529	-0.611761	-0.0699294	-0.00702055	-2.05143	-0.101149	-2.0225
"pathogenesis-related protein, putative"	AT1G50060	0.459309	-2.15006	0.981976	-0.364284	1.52131	-0.987118	0.125122
"ALATS (ALANYL-TRNA SYNTHETASE); ATP binding / alanine-tRNA ligase/ nucleic acid binding"	AT1G50200	-0.260569	0.164285	-0.180909	0.0858048	-0.670755	-0.199143	-0.419082
"unknown protein"	AT1G50740	-0.896981	0.10287	0.133673	0.0466125	-0.818252	0.240611	-0.862436
"unknown protein"	AT1G50900	0.333085	-0.262434	-0.0115031	-0.0640378	0.593354	0.0977088	0.52726
"unknown protein"	AT1G51030	0.62947	-0.804127	-0.328032	-0.371457	0.849573	-0.591067	0.908826
"LPAT3 (Lysophosphatidyl acyltransferase 3); 1-acylglycerol-3-phosphate O-acyltransferase"	AT1G51260	0.0420972	-2.03345	0.478352	-0.465421	1.7529	-0.727704	0.913224
"sucrose-phosphatase, putative"	AT1G51420	-1.42023	-0.184852	-0.321443	0.312	-1.52103	-0.17356	-0.87836
"glycosyl hydrolase family 1 protein"	AT1G51470	1.79782	-1.8274	0.395217	-0.2754	1.87663	-1.71747	1.35794
"glycosyl hydrolase family 1 protein"	AT1G51490	1.6956	-1.55692	0.30653	-0.204338	1.70443	-1.43429	1.28638
"CER5 (ECERIFERUM 5); ATPase, coupled to transmembrane movement of substances"	AT1G51500	-1.23934	0.554265	-0.83995	-0.185901	-1.16584	0.838498	-0.470286
"protein kinase family protein"	AT1G51620	-0.555251	0.598182	0.0850193	0.778712	-0.938931	0.0984902	-0.623454
"ATEXO70G2 (exocyst subunit EXO70 family protein G2); protein binding"	AT1G51640	-1.05381	-0.413577	1.56871	-0.708148	-0.636292	0.161016	-2.55993
"IAR3 (IAA-ALANINE RESISTANT 3); metallopeptidase"	AT1G51760	-0.775598	0.0155349	0.00493499	0.367616	-0.793494	0.115205	-0.404375
"protein kinase family protein"	AT1G51870	-0.136497	-1.83787	0.512891	0.483565	1.20525	-0.685549	1.29495
"leucine-rich repeat protein kinase, putative"	AT1G51890	-0.916314	-0.052053	0.488621	0.111396	-1.25659	-0.16114	-1.27221
"cryptdin protein-related"	AT1G51915	-1.45737	-0.0352575	0.250138	0.145322	-1.4253	-0.0462736	-1.63567
"unknown protein"	AT1G51920	-2.90732	0.0668703	0.785524	-0.207159	-3.45703	-0.258167	-4.23215
"jacalin lectin family protein"	AT1G52050	1.01983	-2.17691	0.609861	-0.0956006	1.57028	-1.69432	0.838582
"unknown protein"	AT1G52060	1.88376	-2.37395	1.19094	-0.270154	2.79967	-1.47095	1.38315
"jacalin lectin family protein"	AT1G52070	1.79401	-2.27473	1.21978	-0.212194	2.40603	-1.63194	1.18758
pseudogene	AT1G52085	1.36258	0.348262	0.234501	0.555025	0.813169	-0.0885661	1.07992
"unknown protein"	AT1G52120	-2.89829	-3.98982	0.866858	2.96717	1.20475	0.0332038	3.21964
"jacalin lectin family protein"	AT1G52130	-3.58673	-1.74347	1.62074	2.80291	-2.01937	0.0325074	-0.823373
"proton-dependent oligopeptide transport (POT) family protein"	AT1G52190	0.148581	-1.55742	0.217428	-0.137927	0.900885	-0.934654	0.434333
"dynein light chain type 1 family protein"	AT1G52250	0.75507	-0.680011	0.150996	-0.103424	0.966079	-0.423915	0.881573
"disease resistance protein, putative"	AT1G52660	0.275291	-1.45142	0.248328	0.0802033	0.994793	-0.372669	0.998104
"phospholipase/carboxylesterase family protein"	AT1G52700	0.608423	1.49447	0.027676	0.762194	-0.695136	0.251386	-0.0881034
"unknown protein"	AT1G52720	-0.771534	0.0985292	-0.0785387	-0.0626142	-0.877225	-0.0154312	-0.872931
"hydrolase, alpha/beta fold family protein"	AT1G52750	1.15069	-0.562965	0.325437	-0.0336513	0.995427	-0.474979	0.738114
"oxidoreductase, 2OG-Fe(II) oxygenase family protein"	AT1G52790	-2.75171	-1.67892	1.40083	-0.240842	-1.00568	-0.190433	-2.38437
"2-oxoglutarate-dependent dioxygenase, putative"	AT1G52820	-3.45301	-2.99581	1.34188	-0.371898	-0.896086	-0.216115	-2.43469
"unknown protein"	AT1G52827	-0.997817	1.19358	-0.598899	-0.142065	-0.982658	0.966042	-0.580537
"unknown protein"	AT1G52855	-0.846412	-0.135324	-0.0887407	-0.454326	-0.625125	0.124553	-0.688544
"unknown protein"	AT1G52857	-1.47301	-0.139414	0.26506	-0.257135	-1.09354	0.390344	-1.28743
"ANAC019 (Arabidopsis NAC domain containing protein 19); transcription factor"	AT1G52890	-1.00974	1.67163	-0.79256	0.820707	-0.919806	1.84251	0.940523
"unknown protein"	AT1G52910	0.0744981	-1.16361	0.110183	-0.157829	0.657197	-0.506614	0.40287
"legume lectin family protein"	AT1G53070	-1.37296	-0.471111	0.203262	-0.834841	-0.805329	0.15878	-1.73371
"unknown protein"	AT1G53610	-1.22346	-0.712055	-0.00588642	-0.137095	-1.02808	-0.334764	-1.18501
"unknown protein"	AT1G53620	-1.69814	-0.879649	0.282126	-0.242549	-1.55376	-0.873786	-1.84055
"unknown protein"	AT1G53625	-1.31325	0.313878	0.305312	-0.165322	-1.55724	0.0932902	-1.67007
"unknown protein"	AT1G53635	-0.297782	-1.72943	0.0538035	0.185369	1.02575	-0.551902	1.10588
"unknown protein"	AT1G53640	-0.494723	-0.493855	0.519417	0.116046	-0.644822	-0.611582	-1.05242
"ATGSTU28 (Arabidopsis thaliana Glutathione S-transferase (class tau) 28); glutathione transferase"	AT1G53680	0.193849	-2.06749	0.700496	0.228456	1.28455	-1.04835	0.899487
"ATPME2 (Arabidopsis thaliana pectin methylesterase 2)"	AT1G53830	-0.295615	-2.48884	0.343142	-0.467738	1.35327	-0.902388	0.483906
"remorin family protein"	AT1G53860	-0.568816	-0.0698492	-0.579379	-0.143076	-0.663749	-0.116848	-0.318647
"unknown protein"	AT1G53970	-0.999134	-0.0170782	0.230899	0.055177	-1.01703	-0.00309078	-1.02532
polyubiquitin-related	AT1G53980	-1.12842	0.899326	-0.162332	-0.246136	-1.88894	0.093985	-1.72576
"unknown protein"	AT1G54095	-0.756775	0.405013	-0.608424	0.52624	-1.13397	0.0621391	-0.0979364
"rubredoxin family protein"	AT1G54500	0.604699	0.155374	-0.489004	-0.521686	0.615896	0.123082	0.490919
"late embryogenesis abundant protein-related / LEA protein-related"	AT1G54890	0.316949	-0.981111	0.493498	0.0982981	0.717263	-0.593855	0.350095
"glycogenin glucosyltransferase (glycogenin)-related"	AT1G54940	0.00165801	-1.93681	0.115804	0.0100634	1.49068	-0.341356	1.31275
"unknown protein"	AT1G54950	0.903471	0.0288772	0.175012	0.375909	0.719376	-0.181291	0.517505
"ATPRP1 (PROLINE-RICH PROTEIN 1)"	AT1G54970	0.0654513	-0.892087	0.110003	0.0509413	1.14476	0.169508	1.04023
"LOX1 (Lipoxygenase 1); lipoxygenase"	AT1G55020	-2.72615	0.576626	-0.379346	0.196201	-2.38176	1.22177	-1.81452
"ATFRUCT5 (BETA-FRUCTOFURANOSIDASE 5); hydrolase, hydrolyzing O-glycosyl compounds / levanase"	AT1G55120	-1.00212	-0.441679	0.367161	0.367409	-0.652424	-0.26877	-0.533151
"disease resistance response"	AT1G55210	-1.74053	-0.973624	0.826846	-0.108867	-0.586679	0.359954	-1.45187
"unknown protein"	AT1G55230	-2.6095	-0.323769	0.67833	0.0500362	-2.07596	-0.157424	-2.96527
"unknown protein"	AT1G55240	0.596123	-0.223992	-0.18925	-0.640887	0.793842	-0.200173	0.366151
"protease inhibitor/seed storage/lipid transfer protein (LTP) family protein"	AT1G55260	-1.29152	1.89746	-1.61001	-0.420969	-1.75083	1.54704	-0.543037
"AGP21 (ARABINOGALACTAN PROTEIN 21)"	AT1G55330	-0.0873014	-1.21979	0.596593	-0.38542	0.885343	-0.298508	-0.13432
pseudogene	AT1G55410	0.744218	-0.0769531	0.353892	0.1038	0.623607	-0.670153	0.404279
"embryo-abundant protein-related"	AT1G55450	-0.72715	0.401463	0.419444	-0.00528691	-1.51499	-0.405292	-1.69157
"LAS (LATERAL SUPPRESSOR); transcription factor"	AT1G55580	0.0515106	0.864548	-0.152258	0.199134	-0.677649	0.1032	-0.418671
"prenylated rab acceptor (PRA1) family protein"	AT1G55640	-0.254114	-1.4204	0.0419385	-0.663902	0.876489	-0.389483	0.300131
"unknown protein"	AT1G55675	0.254091	0.0249035	-0.184256	-0.0438392	0.587554	0.296208	0.573574
"heavy-metal-associated domain-containing protein"	AT1G55780	-1.70211	-1.64452	0.595713	-1.20067	-0.929616	-0.828302	-2.60602
"ATCSLE1 (Cellulose synthase-like E1); cellulose synthase/ transferase, transferring glycosyl groups"	AT1G55850	-0.651167	0.565424	-0.184934	0.453802	-0.822746	0.329558	-0.233172
"AtSerat2;1 (SERINE ACETYLTRANSFERASE 1)"	AT1G55920	-0.307339	0.985043	-0.324772	-0.00230027	-1.0758	0.304644	-0.434056
"CYP708A1 (cytochrome P450, family 708, subfamily A, polypeptide 1); oxygen binding"	AT1G55940	-1.28515	-0.0563434	1.16809	-0.66498	-0.748072	0.370347	-2.64697
"leucine-rich repeat family protein / protein kinase family protein"	AT1G56120	-1.63066	0.0232526	0.300122	1.11043	-1.63539	0.149123	-0.979844
"leucine-rich repeat family protein / protein kinase family protein"	AT1G56130	-1.10872	0.259845	0.539621	0.0749427	-1.50658	-0.0334302	-1.85784
"AtMYB72 (myb domain protein 72); DNA binding / transcription factor"	AT1G56160	2.01493	0.319968	0.0879136	0.596597	2.01145	0.217218	2.49655
"ATPP2-B13 (Phloem protein 2-B13)"	AT1G56240	-1.56821	0.166789	0.742821	0.321092	-1.61995	0.136825	-1.97707
"ATPP2-B14 (Phloem protein 2-B14)"	AT1G56250	-1.47394	0.229243	0.917425	0.54213	-1.42303	0.430653	-1.80401
"nicotianamine synthase, putative"	AT1G56430	3.74759	4.18616	-0.322371	0.708576	-1.14374	0.527401	0.234935
"unknown protein"	AT1G56580	-0.328555	1.02047	0.0765727	0.0778432	-0.856976	0.488101	-0.759693
"unknown protein"	AT1G56660	-0.240506	-0.949974	0.556457	0.271158	0.614244	-0.14638	0.414757
"protein kinase family protein"	AT1G56720	0.670656	-0.373289	-0.010494	0.0849286	0.702712	-0.272861	0.657354
"AtMYB50 (myb domain protein 50); DNA binding / transcription factor"	AT1G57560	-0.783418	-1.81478	-0.125425	-0.839281	0.895258	0.0606022	0.488573
"disease resistance protein (TIR class), putative"	AT1G57630	-2.45007	0.221797	0.508233	0.133481	-3.16047	-0.0418947	-3.1924
"disease resistance protein (NBS-LRR class), putative"	AT1G57650	-1.97429	-0.0335129	1.34899	0.393885	-2.20094	-0.207662	-3.14291
"ATPUP18 (Arabidopsis thaliana purine permease 18); purine transporter"	AT1G57990	-1.98254	0.310254	0.170482	-0.280561	-1.39608	0.849949	-2.04463
"unknown protein"	AT1G58070	0.552008	-0.953611	0.901693	0.328888	0.991255	-0.692803	0.471297
"leucine-rich repeat family protein"	AT1G58190	0.14506	1.17961	-0.334629	0.598808	-0.726178	0.289155	0.0559501
"unknown protein"	AT1G58225	-2.44023	0.0896964	0.0868414	0.675934	-2.94352	0.0250542	-2.1402
"unknown protein"	AT1G58280	-1.31586	-0.331195	0.0285783	0.157599	-0.873182	0.127799	-0.70008
"unknown protein"	AT1G58320	-3.50388	-0.628771	0.349106	-0.25336	-3.81484	-0.968174	-4.20619
"unknown protein"	AT1G58420	-1.60219	-0.177472	0.210124	-0.319765	-1.22883	0.0386102	-1.71346
"GH3.4; indole-3-acetic acid amido synthetase"	AT1G59500	-1.06004	-0.19621	0.114645	-0.354159	-1.21503	-0.312869	-1.59067
"ZCW32 (BIGPETAL, BIGPETALUB); DNA binding / transcription factor"	AT1G59640	-0.626605	-1.14206	-0.525654	-1.14125	0.599616	0.0404443	0.0889575
"DNAJ heat shock protein, putative"	AT1G59725	-0.411598	-1.47117	0.152333	0.0755516	0.873335	-0.391525	0.684337
"ATH7 (thioredoxin H-type 7); thiol-disulfide exchange intermediate"	AT1G59730	2.0537	3.60066	0.34671	2.10495	-1.56545	0.883099	0.379893
"PDR8/PEN3 (PLEIOTROPIC DRUG RESISTANCE8); ATPase, coupled to transmembrane movement of substances"	AT1G59870	-0.415694	0.195865	-0.178097	-0.193232	-0.805034	-0.208922	-0.84892
"ARR3 (RESPONSE REGULATOR 3); transcription regulator/ two-component response regulator"	AT1G59940	0.306262	-0.340945	0.930232	0.125873	0.934343	0.28833	0.0466371
"unknown protein"	AT1G60010	0.3134	-0.956497	0.0481094	-0.517034	0.935903	-0.319215	0.484596
"jacalin lectin family protein"	AT1G60110	2.15754	0.565913	0.384525	0.803775	0.890165	-0.40521	1.45733
"ATGOLS4 (ARABIDOPSIS THALIANA GALACTINOL SYNTHASE 4); transferase, transferring glycosyl groups / transferase, transferring hexosyl groups"	AT1G60470	-3.9624	-2.33997	-1.09646	0.511054	-1.72103	0.0384826	-0.101773
"aldo/keto reductase family protein"	AT1G60730	-1.64792	-0.143841	-0.155463	-0.0531986	-0.919897	0.595022	-0.747674
"peroxiredoxin type 2, putative"	AT1G60740	1.20323	0.865593	0.460637	1.08045	0.753308	0.313847	1.46645
pseudogene	AT1G60750	-1.47606	-2.41962	-0.156461	-0.768183	0.945902	-0.201921	0.335496
"invertase/pectin methylesterase inhibitor family protein"	AT1G60760	-1.47494	-0.126232	-1.51256	0.707282	-1.5261	0.325932	1.49398
"IRT3 (Iron regulated transporter 3); cation transporter/ metal ion transporter"	AT1G60960	-1.69791	-2.69967	-0.158505	-0.558295	0.874039	-0.0207398	0.443178
"SCRL4 (SCR-Like 4)"	AT1G60986	-1.11149	0.11442	-0.435156	0.104457	-0.811183	0.579024	-0.380404
"SCRL7 (SCR-Like 7)"	AT1G60989	-1.20823	0.13532	-0.236364	-0.0249101	-0.641319	0.65271	-0.342575
"S-locus lectin protein kinase family protein"	AT1G61360	-0.0950715	0.389284	0.0680441	-0.211686	-0.605711	-0.0251576	-0.87487
"S-locus protein kinase, putative"	AT1G61390	-1.05184	-0.943995	0.0867116	-0.294288	-0.801817	-0.833894	-1.11447
"S-locus lectin protein kinase family protein"	AT1G61420	-1.17974	0.357258	0.0622662	0.245199	-1.5748	-0.0855103	-1.36957
"S-locus protein kinase, putative"	AT1G61440	-0.523808	0.307896	0.216889	0.283777	-1.14501	0.0313343	-0.811092
"S-locus protein kinase, putative"	AT1G61460	-1.02715	0.554936	0.146448	0.315798	-1.57813	-0.00616194	-1.34859
pseudogene	AT1G61475	-0.956616	-0.527069	0.0606653	-0.368279	-1.14803	-0.109629	-1.65705
"S-locus protein kinase, putative"	AT1G61480	-1.20179	-0.311029	0.00727843	-0.381834	-1.00101	-0.142809	-1.34495
"S-locus protein kinase, putative"	AT1G61490	-1.50795	-0.543145	-0.0295265	-0.534697	-1.29431	-0.27589	-1.70397
"S-locus protein kinase, putative"	AT1G61500	-2.06129	-0.663613	-0.103205	-0.201498	-1.6837	-0.421635	-1.77143
"S-locus protein kinase, putative"	AT1G61550	-1.53498	-0.226098	0.230211	-0.185293	-1.21175	-0.175095	-1.53118
"MLO6 (MILDEW RESISTANCE LOCUS O 6); calmodulin binding"	AT1G61560	-2.04886	0.102556	-0.142328	-0.0498335	-2.84535	-0.193049	-2.74652
"protein kinase, putative"	AT1G61590	0.759499	-0.070949	0.4644	-0.311021	1.06017	-0.0119374	0.17987
pseudogene	AT1G61665	-0.729657	0.0355855	0.0123292	-0.0555806	-1.08467	-0.160578	-1.00234
"unknown protein"	AT1G61795	0.0838188	-1.18798	0.810544	-0.224731	0.932067	-0.360693	-0.102053
"BGLU45; hydrolase, hydrolyzing O-glycosyl compounds"	AT1G61810	-0.613243	0.651241	-0.345157	1.08343	-1.09117	0.339326	0.4586
"BGLU46; hydrolase, hydrolyzing O-glycosyl compounds"	AT1G61820	-1.6846	0.275139	0.474742	0.0612	-1.21934	0.775435	-1.60579
"protein kinase, putative"	AT1G61860	-0.156076	-1.26942	0.574063	0.0654641	0.985777	-0.28513	0.472467
pseudogene	AT1G62090	-0.0169366	-0.827819	0.0693415	0.402768	0.648896	-0.249939	0.675424
"unknown protein"	AT1G62181	-0.444069	1.18575	-0.921782	0.589884	-0.917492	0.540608	0.773523
"unknown protein"	AT1G62262	-1.45855	-2.09789	-0.899389	-1.34871	0.624606	-0.0296542	0.247991
"WRKY6 (WRKY DNA-binding protein 6); transcription factor"	AT1G62300	-1.00194	0.310801	-0.0548866	-0.0697163	-1.0125	0.248147	-0.988663
"early-responsive to dehydration protein-related / ERD protein-related"	AT1G62320	-0.0523769	-1.22981	0.569385	-0.266916	0.893998	-0.131546	0.042941
"unknown protein"	AT1G62420	3.55782	4.40159	-1.36936	0.0263685	-1.96435	0.165119	-0.703221
"vacuolar calcium-binding protein-related"	AT1G62480	-0.403285	-0.782835	0.461531	0.0214044	0.702315	0.274436	0.250385
"protease inhibitor/seed storage/lipid transfer protein (LTP) family protein"	AT1G62510	0.0948804	-0.942024	0.167548	-0.61123	0.911026	-0.0102162	0.399151
"flavin-containing monooxygenase family protein / FMO family protein"	AT1G62540	-2.32495	-2.13178	-1.23254	0.00991673	-0.750532	-0.0835629	0.422896
"flavin-containing monooxygenase family protein / FMO family protein"	AT1G62560	-0.941687	0.661046	-0.256368	-0.244185	-0.874257	1.05094	-0.730089
"flavin-containing monooxygenase family protein / FMO family protein"	AT1G62570	-2.22715	-1.41938	-0.90179	-0.543474	-0.605895	0.429426	-0.283642
"unknown protein"	AT1G62840	-1.00978	0.221933	0.0685245	0.451137	-1.21928	0.141452	-0.828795
"basic helix-loop-helix (bHLH) family protein (bHLH125)"	AT1G62975	0.416518	0.520639	-0.573725	-0.989196	0.635365	0.323132	0.0718162
"ATEXPA18 (ARABIDOPSIS THALIANA EXPANSIN A18)"	AT1G62980	0.0423168	-2.62254	0.572965	0.0532505	1.83233	-0.986488	1.29809
"CLE14 (CLAVATA3/ESR-RELATED 14); receptor binding"	AT1G63245	-0.62916	0.43101	0.340139	0.443739	-0.93273	0.117043	-0.846769
"flavin-containing monooxygenase-related / FMO-related"	AT1G63340	-0.307806	0.103267	-0.039763	-0.239888	-0.711113	0.0544914	-0.392822
"disease resistance protein (CC-NBS-LRR class), putative"	AT1G63350	0.502077	1.20841	-0.311595	0.473629	-0.606212	0.238435	0.299937
catalytic	AT1G63450	-0.0842372	-1.05619	-0.0205331	-0.427713	0.657991	-0.300949	0.386572
"ATP binding / nucleoside diphosphate kinase"	AT1G63550	-2.54159	-2.00627	-0.11989	-0.86643	-0.785985	-0.0871256	-1.4821
"unknown protein"	AT1G63560	-3.92615	-2.9382	-0.400482	-1.3515	-1.32401	-0.194051	-2.22362
"protein kinase-related"	AT1G63580	-1.26118	1.01554	0.484228	0.819035	-2.16828	0.167246	-1.83395
"receptor-like protein kinase-related"	AT1G63590	-1.92945	0.575346	0.657547	0.139127	-2.73898	-0.0798841	-3.07382
"protein kinase-related"	AT1G63600	-0.216765	-0.875946	0.334817	-0.178012	0.731349	0.0524593	0.225003
"unknown protein"	AT1G63670	-1.2041	-0.491198	0.140913	0.548566	-0.645317	-0.0406447	-0.387552
"ATP binding / nucleoside-triphosphatase/ nucleotide binding / protein binding"	AT1G63750	-0.937324	0.703617	-0.0407271	0.428363	-1.70004	-0.245638	-1.15464
"zinc finger (C3HC4-type RING finger) family protein"	AT1G63840	0.817717	0.172339	-0.199775	-0.192551	0.717339	0.160707	0.749663
"unknown protein"	AT1G64065	-0.564307	0.471945	-0.0479706	-0.0155245	-0.704159	0.402165	-0.598184
"RLM1 (RESISTANCE TO LEPTOSPHAERIA MACULANS 1); ATP binding / protein binding / transmembrane receptor"	AT1G64070	-2.09711	-0.120198	-0.436372	0.125556	-1.99073	-0.0298036	-1.20281
"disease resistance-responsive family protein / dirigent family protein"	AT1G64160	-0.58777	3.30875	2.33104	3.03847	-2.94528	1.06659	-2.2625
"ATCHX16 (CATION/H+ EXCHANGER 16); monovalent cation:proton antiporter"	AT1G64170	-1.37189	-0.732389	-1.03981	-1.08331	-0.897768	-0.114188	-0.818398
"unknown protein"	AT1G64405	-2.12298	-0.816635	-0.446992	-0.0553698	-1.0668	0.30009	-0.740206
"CBL8 (CALCINEURIN B-LIKE PROTEIN 5)"	AT1G64480	-0.218709	-1.41654	-0.640206	-0.710819	1.0276	-0.205438	0.898415
"short-chain dehydrogenase/reductase (SDR) family protein"	AT1G64590	-2.9274	-3.56127	-0.612151	-2.92157	1.04802	-0.170538	-1.64165
"plastocyanin-like domain-containing protein"	AT1G64640	-0.345411	-1.66957	0.35528	-0.504365	0.848247	-0.510938	0.00526442
"BDG1 (BODYGUARD1); hydrolase"	AT1G64670	-1.55921	-0.029721	-1.32242	-0.603918	-1.28439	0.797474	-0.474582
"MATE efflux family protein"	AT1G64820	0.282422	-1.41636	0.154351	-0.555365	0.727358	-0.834867	0.0567219
"protein kinase family protein"	AT1G65190	-1.26003	-0.577335	-0.78191	-0.39969	-1.32966	-0.234315	-0.665503
"protein kinase family protein"	AT1G65250	-1.38945	-0.310891	-0.622855	-0.224244	-1.16967	0.0760271	-0.50377
"ATXTH17 (XYLOGLUCAN ENDOTRANSGLUCOSYLASE/HYDROLASE 17); hydrolase, acting on glycosyl bonds"	AT1G65310	0.128285	-0.820385	0.621062	0.376001	0.762872	-0.0701351	0.456011
"unknown protein"	AT1G65484	0.553428	0.867273	0.730681	-0.500999	-0.787954	-0.115221	-1.59987
"unknown protein"	AT1G65500	-2.87876	-0.70989	0.273784	-0.0749344	-1.9303	0.3931	-2.2336
"polygalacturonase, putative / pectinase, putative"	AT1G65570	-0.18665	-1.14768	0.177133	-0.431314	0.839512	-0.0616527	0.225182
"ATEXPB2 (ARABIDOPSIS THALIANA EXPANSIN B2)"	AT1G65680	-0.273076	1.00821	-1.01361	0.580712	-0.739841	0.664262	0.941077
"harpin-induced protein-related / HIN1-related / harpin-responsive protein-related"	AT1G65690	-2.12406	0.24718	-0.514858	-0.200034	-1.84584	0.506848	-1.45167
"YSL7 (YELLOW STRIPE LIKE 7); oligopeptide transporter"	AT1G65730	0.437359	-1.13939	0.296379	-0.514636	0.842354	-0.709507	0.127031
"ARK1 (A. THALIANA RECEPTOR KINASE I); kinase"	AT1G65790	-2.84672	0.174529	-0.618282	-0.0524597	-3.20102	0.0216366	-2.36761
"ARK2 (Arabidopsis Receptor Kinase 2); kinase"	AT1G65800	-1.60023	-0.0327366	-0.890346	0.0530448	-2.24022	-0.146283	-1.67697
"TPX2 (THIOREDOXIN-DEPENDENT PEROXIDASE 2); antioxidant"	AT1G65970	1.42618	0.759299	0.385816	1.02088	0.834971	0.0680719	1.33316
"disease resistance protein (TIR-NBS class), putative"	AT1G66090	-2.18642	0.276884	-0.03543	0.0088148	-2.29443	0.454783	-1.95359
"TMK1 (TRANSMEMBRANE KINASE 1)"	AT1G66150	0.315214	-1.01686	-0.145455	-0.325067	0.754844	-0.609032	0.597553
"U-box domain-containing protein"	AT1G66160	-1.40523	0.693386	0.0156823	0.721913	-2.13893	-0.0782686	-1.48165
"DC1 domain-containing protein"	AT1G66450	0.982707	0.0579247	0.279822	0.327215	0.697886	-0.318573	0.865889
"PMI2 (plastid movement impaired 2)"	AT1G66480	-0.534321	0.357721	-0.0069453	0.110306	-0.673583	0.240424	-0.492402
"S-adenosyl-L-methionine:carboxyl methyltransferase family protein"	AT1G66690	-3.46231	0.645176	-0.880207	-0.384482	-4.71033	-0.652793	-4.37303
"S-adenosyl-L-methionine:carboxyl methyltransferase family protein"	AT1G66700	-3.9888	0.68457	-0.737899	-0.746177	-4.80319	-0.545671	-4.62299
pseudogene	AT1G66710	-0.952873	0.180165	-0.263454	-0.106844	-1.28943	-0.160351	-1.14398
"cinnamyl-alcohol dehydrogenase family / CAD family"	AT1G66800	0.272466	-1.30939	-0.0123172	-1.19263	2.15251	0.69796	0.951159
"serine/threonine protein kinase family protein"	AT1G66880	-0.937598	0.182694	0.522402	0.317891	-1.11176	-0.00811425	-1.41425
"protein kinase, putative"	AT1G66910	1.21628	0.651354	-0.0600541	0.200822	0.647036	0.00378653	0.73108
"serine/threonine protein kinase family protein"	AT1G66930	1.04703	0.374328	0.0145472	0.188497	0.647528	-0.378669	0.70085
"lupeol synthase, putative / 2,3-oxidosqualene-triterpenoid cyclase, putative"	AT1G66960	-1.10949	1.25382	-1.30109	-0.489756	-1.33041	1.09142	-0.473306
"glycerophosphoryl diester phosphodiesterase family protein"	AT1G66970	-2.03727	0.280022	0.189432	0.833211	-1.86576	0.251916	-1.31152
kinase	AT1G67000	-1.6924	0.870241	0.152494	0.85442	-2.23362	0.590457	-1.3986
"DIN9 (DARK INDUCIBLE 9); mannose-6-phosphate isomerase"	AT1G67070	-2.68601	1.07891	0.429918	0.54421	-2.08565	1.46401	-1.83957
"LOB domain protein 40 / lateral organ boundaries domain protein 40 (LBD40)"	AT1G67100	-1.70059	-0.318346	-1.47354	-0.409855	-1.52708	0.127637	-0.176073
"CYP735A2 (cytochrome P450, family 735, subfamily A, polypeptide 2); oxygen binding"	AT1G67110	2.46513	1.63805	1.38961	0.996895	0.875263	0.0200382	0.427252
"unknown protein"	AT1G67148	-1.19322	-0.113349	0.412717	-0.00570139	-1.38745	-0.171351	-1.73536
MIR414	AT1G67195	-0.284899	-0.782222	0.30624	0.0241152	0.876969	0.424805	0.636307
"DVL3/RTFL21 (ROTUNDIFOLIA LIKE 21)"	AT1G67265	-0.065287	-0.605189	0.181422	0.0133601	0.676394	-0.0694109	0.585585
"unknown protein"	AT1G67270	-1.78773	-0.00975909	-0.673238	0.302539	-1.88808	-0.376698	-1.11833
"unknown protein"	AT1G67330	0.938717	-0.333883	0.163008	-0.207937	1.03508	-0.211643	0.684821
"protein kinase family protein"	AT1G67470	0.378878	1.25855	-0.168135	0.773572	-0.585851	0.433976	0.173763
"lectin protein kinase family protein"	AT1G67520	-0.401281	0.504243	0.0981892	0.527384	-0.837918	0.228314	-0.510606
"ATP binding / protein binding / unfolded protein binding"	AT1G67760	-1.51645	-0.3055	-0.905576	0.210331	-0.598684	0.719793	0.344094
copine-related	AT1G67800	-1.31941	-0.377019	0.458738	-0.0554219	-1.28232	-0.30632	-1.72337
"Fe-S metabolism associated domain-containing protein"	AT1G67810	-3.35483	-2.4344	0.257476	-1.85991	-0.686359	0.441501	-2.62467
"unknown protein"	AT1G67850	-0.56908	-0.706495	0.272663	0.0702513	-0.645862	-0.703169	-0.76174
"unknown protein"	AT1G67865	-4.26926	-4.13898	0.341542	0.013666	0.81321	0.704389	0.583633
"AT-HSFA8 (Arabidopsis thaliana heat shock transcription factor A8); DNA binding / transcription factor"	AT1G67970	-0.414803	-0.09499	0.11009	0.0184545	-0.587891	-0.25128	-0.596701
"CCoAMT (caffeoyl-CoA 3-O-methyltransferase)"	AT1G67980	-2.18429	1.26411	-0.187411	0.890651	-2.73239	0.699615	-1.78906
"caffeoyl-CoA 3-O-methyltransferase, putative"	AT1G67990	-0.62397	0.136639	-0.286301	0.103858	-0.877326	0.0909383	-0.519133
"unknown protein"	AT1G68350	-0.912481	-1.52315	0.866499	0.116624	0.659749	0.0346732	-0.122017
"VQ motif-containing protein"	AT1G68450	-0.772909	0.118319	-0.241048	-0.182625	-1.13516	-0.298216	-1.02672
"unknown protein"	AT1G68620	-3.20803	1.09104	-0.117846	0.388771	-3.04041	1.43819	-2.51515
"myb family transcription factor"	AT1G68670	1.55294	2.01296	0.349637	1.26467	-0.627305	0.0103471	0.220612
pseudogene	AT1G68690	-0.493468	0.523165	-0.0237011	0.338529	-1.44046	-0.0138761	-0.979674
"CLE12 (CLAVATA3/ESR-RELATED 12); receptor binding"	AT1G68795	0.903933	0.0849526	-0.203266	-0.219176	1.04258	0.353862	1.02292
"peroxidase, putative"	AT1G68850	-1.47067	-0.275828	1.67945	-1.68478	-0.790933	0.485725	-3.96128
"unknown protein"	AT1G68870	0.592166	-0.183916	0.215588	-0.297536	0.814777	-0.0124923	0.391923
"universal stress protein (USP) family protein"	AT1G69080	-0.192671	-0.947531	-0.285369	-0.713843	0.65673	-0.0180799	0.139901
"NAP (NAC-LIKE, ACTIVATED BY AP3/PI); transcription factor"	AT1G69490	-2.49038	0.267148	-0.949612	0.344478	-0.733091	2.03246	0.573179
"ATEXPA1 (ARABIDOPSIS THALIANA EXPANSIN A1)"	AT1G69530	-2.8838	-1.79427	-1.18236	-0.114231	-1.29043	-0.178889	-0.165114
"disease resistance protein (TIR-NBS class), putative"	AT1G69550	-0.404117	0.191828	-0.0357312	0.30088	-0.718191	-0.0485136	-0.439457
"ATGSTU12 (Arabidopsis thaliana Glutathione S-transferase (class tau) 12); glutathione transferase"	AT1G69920	-3.83079	1.36013	0.575209	0.100291	-4.35734	0.732461	-4.5959
"ATGSTU11 (Arabidopsis thaliana Glutathione S-transferase (class tau) 11); glutathione transferase"	AT1G69930	-3.28381	1.78639	-0.471739	0.140097	-2.85353	2.28514	-2.33243
"terpene synthase/cyclase family protein"	AT1G70080	0.515824	-0.53332	0.0433932	-0.379701	0.610397	-0.242818	0.252378
"ATFH8 (FORMIN 8); actin binding / actin filament binding / profilin binding"	AT1G70140	-0.979693	0.184168	-0.0561288	0.359326	-0.85086	0.421157	-0.372519
"MMP (MATRIX METALLOPROTEINASE); metalloendopeptidase"	AT1G70170	-2.21442	-1.15338	0.258851	-0.925035	-1.15341	0.089692	-2.20743
"SRO3 (SIMILAR TO RCD ONE 3); NAD+ ADP-ribosyltransferase"	AT1G70440	-1.43973	0.0202351	-0.271298	0.0854802	-1.52139	0.192689	-1.19528
"protein kinase family protein"	AT1G70520	-0.189253	0.264238	0.00323214	0.137463	-0.653406	-0.082738	-0.509742
"alliinase C-terminal domain-containing protein"	AT1G70560	0.0610896	-0.981276	0.00514768	-0.153536	0.804439	-0.153549	0.609239
"unknown protein"	AT1G70700	0.292818	0.383755	0.303393	0.69344	0.680864	0.787681	1.06204
"C2 domain-containing protein"	AT1G70810	-1.4786	0.468289	0.451904	1.30812	-1.66669	0.309593	-0.765896
"Bet v I allergen family protein"	AT1G70830	-0.36759	-1.69738	0.584834	2.09599	1.23019	0.140119	2.59086
"homeobox-leucine zipper protein, putative / HD-ZIP transcription factor, putative"	AT1G70920	-0.731739	-0.0412809	0.260446	-0.0150917	-0.591481	-0.0322238	-0.840425
"proline-rich family protein"	AT1G70990	0.0660468	-0.6979	0.142507	-0.530686	0.636108	-0.0393876	-0.0188787
"heavy-metal-associated domain-containing protein / copper chaperone (CCH)-related"	AT1G71050	0.585797	-0.828257	0.0264645	-0.537073	1.13273	-0.464668	0.485256
"MATE efflux family protein"	AT1G71140	-3.55567	1.89284	0.185666	1.06194	-3.12557	2.43532	-2.17484
"basic helix-loop-helix (bHLH) family protein"	AT1G71200	-0.22354	0.0246237	-0.354014	-0.00102781	-0.765065	-0.198736	-0.497298
"protein kinase family protein"	AT1G71530	0.518709	-1.19996	0.0109408	-0.213034	1.17311	-0.225328	1.12295
"ATCK1 (CHOLINE KINASE)"	AT1G71697	-0.718779	0.173198	-0.463232	0.0433622	-0.992085	0.00701662	-0.458734
"unknown protein"	AT1G71740	0.646184	-0.540069	0.395914	-0.134475	0.880949	-0.450159	0.515309
"serine-type endopeptidase inhibitor"	AT1G72060	0.486475	1.6151	0.895194	0.297262	-0.82864	0.467083	-1.21901
"zinc finger (C3HC4-type RING finger) family protein"	AT1G72200	1.54873	0.17741	0.493802	0.529201	1.37784	0.00186117	1.32534
"basic helix-loop-helix (bHLH) family protein (bHLH096)"	AT1G72210	-0.983493	-0.125868	-0.949725	0.118966	-0.685989	0.302372	0.53112
"zinc finger (C3HC4-type RING finger) family protein"	AT1G72220	1.17036	0.458654	0.665849	0.686404	0.725053	-0.00496458	0.694726
"AERO1 (ARABIDOPSIS ENDOPLASMIC RETICULUM OXIDOREDUCTINS 1)"	AT1G72280	-0.463531	-0.425105	0.0564773	0.0906841	-0.792051	-0.294054	-0.485662
"auxin-responsive protein-related"	AT1G72430	0.31177	-0.668569	0.455698	-0.218006	0.813843	-0.196132	0.115698
"unknown protein"	AT1G72510	0.611499	0.107463	0.0558535	-0.184967	0.669456	0.159122	0.394597
"lipoxygenase, putative"	AT1G72520	-2.36547	0.142863	0.822288	0.545871	-2.17507	0.27155	-2.09804
"disease resistance protein (TIR-NBS-LRR class), putative"	AT1G72860	0.132044	-0.462987	-0.337964	0.0358243	0.629647	-0.0482315	0.688671
"disease resistance protein (TIR-NBS class), putative"	AT1G72890	-0.67117	0.276628	-0.191877	0.127828	-1.21952	-0.215847	-0.767645
"disease resistance protein (TIR-NBS class), putative"	AT1G72900	-1.34183	0.406756	0.93088	0.941337	-1.77921	0.0289065	-1.66795
"disease resistance protein (TIR-NBS class), putative"	AT1G72910	-0.148797	0.0201559	0.383176	0.24525	-0.633402	-0.117108	-0.70173
"disease resistance protein (TIR-NBS class), putative"	AT1G72920	-1.98639	-0.0977484	0.47643	0.334283	-2.37157	-0.287893	-2.38689
"TIR (TOLL/INTERLEUKIN-1 RECEPTOR-LIKE); transmembrane receptor"	AT1G72930	-1.86347	-0.529752	0.591479	0.682729	-2.23687	-0.887109	-2.27672
"disease resistance protein (TIR-NBS class), putative"	AT1G72940	-2.40328	-0.416807	0.399814	-0.00192996	-1.97831	-0.219638	-2.61168
"HTH (HOTHEAD); aldehyde-lyase"	AT1G72970	-0.581687	0.440197	-0.387025	-0.216409	-0.651305	0.735996	-0.064932
"phosphoric monoester hydrolase"	AT1G73010	-0.919888	-1.4761	-0.157791	-0.965649	0.775867	0.384374	0.110747
"unknown protein"	AT1G73120	-3.54153	-3.73707	-0.302388	-0.0875607	0.901975	1.10017	1.09723
"trypsin and protease inhibitor family protein / Kunitz family protein"	AT1G73260	-1.07607	1.46213	-0.080082	1.3341	-1.31804	1.08663	0.200346
"SCPL2 (serine carboxypeptidase-like 2); serine carboxypeptidase"	AT1G73300	2.25595	0.481424	0.224007	0.0766582	1.55457	0.139225	1.3337
"cytochrome P450 family protein"	AT1G73340	1.13626	-0.0442003	0.324478	0.160881	0.87771	-0.212508	0.951124
"protein kinase family protein"	AT1G73660	0.521603	-0.150571	-0.339335	-0.662718	0.653685	0.166234	0.417572
"pathogen-responsive alpha-dioxygenase, putative"	AT1G73680	-0.513301	-1.15311	-0.14359	-0.582683	0.616458	-0.0925098	0.33612
"protease inhibitor/seed storage/lipid transfer protein (LTP) family protein"	AT1G73780	-1.17269	-2.77713	0.263656	-0.640435	1.43481	-0.374709	0.384861
"calmodulin-binding protein"	AT1G73805	-1.13374	0.0776304	0.548795	0.616723	-1.68292	-0.310801	-1.47362
"unknown protein"	AT1G73885	1.29487	0.793262	-0.250515	0.279576	0.636893	0.192408	1.23792
"MYB122 (myb domain protein 122); DNA binding / transcription factor"	AT1G74080	-2.24967	-0.226191	-0.0726488	-0.239352	-2.43082	-0.165196	-2.57931
"sulfotransferase family protein"	AT1G74100	-1.30425	-0.00753184	0.179642	-0.115704	-1.37946	-0.0355556	-1.58778
"unknown protein"	AT1G74140	-1.85449	0.138127	-0.00256447	0.282444	-2.28801	-0.166708	-2.09434
"leucine-rich repeat transmembrane protein kinase, putative"	AT1G74360	-1.66637	0.205908	0.302698	0.291981	-1.6225	0.317197	-1.52307
"unknown protein"	AT1G74440	-0.238315	0.574097	0.194238	0.118048	-0.905624	0.02409	-1.02475
"geranylgeranyl reductase"	AT1G74470	0.634234	-0.408166	-0.609883	-1.03581	0.657133	-0.335206	0.251426
"bHLH family protein"	AT1G74500	-0.796115	-2.05615	0.0648948	-0.586872	0.641232	-0.509978	0.104228
"ATGSTU10 (Arabidopsis thaliana Glutathione S-transferase (class tau) 10); glutathione transferase"	AT1G74590	-1.98241	-0.176135	0.10248	0.104974	-2.5127	-0.665708	-2.48161
"ICS1 (ISOCHORISMATE SYNTHASEI); isochorismate synthase"	AT1G74710	-2.24246	-1.32824	0.734019	0.0164196	-1.11476	0.129885	-1.76536
"unknown protein"	AT1G74830	0.0464954	-1.12852	0.0988351	0.00213446	1.02934	-0.374046	0.761566
"GNS1/SUR4 membrane family protein"	AT1G75000	-2.50265	0.149617	-0.71056	-0.563403	-2.55369	0.15514	-2.26418
"ATLP-3 (Arabidopsis thaumatin-like protein 3)"	AT1G75030	-0.686825	0.974686	0.949869	-0.683103	-1.76023	0.49151	-2.97562
"PR5 (PATHOGENESIS-RELATED GENE 5)"	AT1G75040	-3.64802	0.0864894	-2.0663	0.0984925	-4.02115	0.108776	-1.64776
"CKX5 (CYTOKININ OXIDASE 5); cytokinin dehydrogenase"	AT1G75450	-0.939183	-0.289974	-0.212524	-0.391381	-0.640359	0.410815	-0.606015
"SRS5 (SHI-RELATED SEQUENCE 5)"	AT1G75520	-1.2803	0.750314	-0.649822	-0.224678	-1.07874	1.06457	-0.845669
"glyoxal oxidase-related"	AT1G75620	-0.309283	-0.861621	0.133004	-0.614097	0.795392	-0.0234563	0.0826964
"chaperone protein dnaJ-related"	AT1G75690	0.352066	-0.30976	0.17106	-0.123173	0.724591	-0.0830893	0.488211
"abscisic acid-responsive HVA22 family protein"	AT1G75700	-0.373115	-0.760637	0.0348101	-0.535294	0.608549	0.209001	0.0439224
"GASA1 (GAST1 PROTEIN HOMOLOG 1)"	AT1G75750	0.933456	-0.837963	0.201685	-0.0585608	1.03276	-0.666702	0.807845
"TUB1 (tubulin beta-1 chain); structural molecule"	AT1G75780	-0.503054	-1.84929	0.0346725	-0.676621	0.915402	-0.672277	0.363515
"LCR67/PDF1.1 (Low-molecular-weight cysteine-rich 67)"	AT1G75830	-1.0698	0.430308	-1.28515	0.0645307	-1.26867	0.187547	0.0536191
"family II extracellular lipase 1 (EXL1)"	AT1G75880	-1.01473	0.384226	-0.506799	-0.240217	-0.787413	0.447123	-0.463023
"family II extracellular lipase 3 (EXL3)"	AT1G75900	-1.65515	1.25276	-0.973488	-0.187728	-2.02072	1.53169	-1.01944
"SMT3 (S-adenosyl-methionine-sterol-C-methyltransferase 3); S-adenosylmethionine-dependent methyltransferase"	AT1G76090	-0.0108441	-1.24661	0.134763	-0.186088	0.901839	-0.385822	0.607774
"unknown protein"	AT1G76210	0.192483	-0.417656	0.169669	-0.448654	0.779864	0.193433	0.334152
"unknown protein"	AT1G76220	1.20085	0.0130002	0.0688616	0.238019	0.759593	-0.494534	0.637253
"unknown protein"	AT1G76240	0.357488	-1.34943	0.534369	-0.286173	1.02168	-0.948111	0.0820268
"phosphate transporter family protein"	AT1G76430	-2.15099	-0.869844	0.0173636	0.294394	-1.19929	0.134762	-1.00439
"RNA recognition motif (RRM)-containing protein"	AT1G76460	-0.261841	-0.626931	-0.234035	-0.163486	0.588439	0.24299	0.587528
"unknown protein"	AT1G76480	-0.763678	-1.05414	-0.187113	-1.11062	0.588489	0.0720586	-0.202125
"unknown protein"	AT1G76600	-1.72956	0.504994	0.337334	0.392995	-1.20303	1.26117	-0.975997
"calmodulin-binding family protein"	AT1G76705	0.0813929	-0.86585	0.0841487	-0.0369266	0.743567	-0.0709463	0.481588
"O-methyltransferase family 2 protein"	AT1G76790	-1.02459	-0.0587926	-0.588366	0.260222	-0.785202	0.179193	0.0296023
"GT2 (GT2); transcription factor"	AT1G76890	1.4444	0.157974	-0.153763	-0.173403	1.16478	-0.100767	1.18035
"ATEXT4 (EXTENSIN 4)"	AT1G76930	-0.666612	0.819026	-0.513275	0.358384	-1.19806	0.584585	-0.253092
"ATSKP2;2 (ARABIDOPSIS HOMOLOG OF HOMOLOG OF HUMAN SKP2 2); ubiquitin-protein ligase"	AT1G77000	-0.67253	-0.0301685	-0.352665	-0.104544	-0.624378	0.0716514	-0.226539
"sugar transporter, putative"	AT1G77210	-0.386609	0.778304	-0.608538	0.82178	-0.887231	0.451681	0.508525
"1-aminocyclopropane-1-carboxylate oxidase, putative / ACC oxidase, putative"	AT1G77330	0.00250938	-1.9864	0.254255	-0.163748	1.02383	-0.900492	0.546847
"ATPDIL1-2 (PDI-LIKE 1-2); protein disulfide isomerase"	AT1G77510	-0.673339	0.0483232	0.224488	0.469159	-0.935728	-0.095425	-0.565495
"AP2 domain-containing transcription factor, putative"	AT1G77640	0.480818	-0.241161	0.0353942	-0.35602	0.682014	0.11659	0.291864
"NIA1 (NITRATE REDUCTASE 1)"	AT1G77760	1.35664	2.05212	0.803713	1.65407	-0.876335	0.0205497	0.0132237
"unknown protein"	AT1G78030	-0.649636	0.789696	0.113513	0.40086	-1.42071	-0.0126658	-1.30658
"unknown protein"	AT1G78170	-0.385416	0.376812	-0.281534	0.00960433	-0.629636	0.255126	-0.315438
"protein binding"	AT1G78230	-0.181769	-1.5138	0.296956	-0.369853	1.46819	0.180121	1.08553
"RNA recognition motif (RRM)-containing protein"	AT1G78260	0.227307	-1.96143	0.566206	0.0401186	1.32528	-0.679291	0.924907
"ATGSTU22 (Arabidopsis thaliana Glutathione S-transferase (class tau) 22); glutathione transferase"	AT1G78340	-1.08414	0.153973	0.184968	-0.295154	-1.45213	-0.247351	-1.76021
"ATGSTU21 (Arabidopsis thaliana Glutathione S-transferase (class tau) 21); glutathione transferase"	AT1G78360	-1.10117	0.408885	-0.246982	0.492843	-1.5295	-0.0630418	-0.797915
"ATGSTU20 (Arabidopsis thaliana Glutathione S-transferase (class tau) 20); glutathione transferase"	AT1G78370	-0.165071	1.06794	0.226239	0.0233968	-0.83376	0.440845	-0.965813
"VQ motif-containing protein"	AT1G78410	-1.89296	-0.466321	0.691348	-0.349993	-1.55975	0.0317174	-2.74122
"glycosyl hydrolase family protein 17"	AT1G78520	0.306325	-1.35341	0.500731	-0.437356	1.4131	-0.38614	0.420984
"protein kinase family protein"	AT1G78530	-0.221512	-1.01467	-0.226353	-0.615853	0.881473	0.0022935	0.256837
"pathogenesis-related family protein"	AT1G78780	-1.39844	-0.35113	-0.719833	-0.586782	-0.940074	0.111138	-0.708439
"curculin-like (mannose-binding) lectin family protein"	AT1G78830	-0.489527	0.836219	-0.176197	-0.00973519	-1.15608	0.180993	-0.936209
"curculin-like (mannose-binding) lectin family protein"	AT1G78850	-0.196017	0.696786	-0.0862802	0.719962	-1.00918	-0.085784	-0.145331
"beta-amyrin synthase, putative"	AT1G78950	-0.48653	-0.0121367	0.928994	-0.070191	-0.593468	0.14247	-1.70091
"LUP1 (LUPEOL SYNTHASE 1); lupeol synthase"	AT1G78970	-0.303578	-1.02575	-0.244919	-0.740028	0.68452	-0.289197	0.190007
"transferase family protein"	AT1G78990	-1.27999	-1.78767	0.821657	-2.09816	0.6972	0.109683	-2.28681
"auxin-responsive family protein"	AT1G79130	0.263415	-1.55754	0.177787	-0.691381	1.60799	-0.207064	0.905016
"unknown protein"	AT1G79160	-1.5953	0.364993	0.781001	-0.732611	-1.32417	0.807128	-2.71089
pseudogene	AT1G79245	-1.52555	-0.465478	-0.350343	-0.0642557	-1.0325	0.137009	-0.647261
"inosine-5p-monophosphate dehydrogenase"	AT1G79470	-1.21322	-0.6136	0.0394931	-0.0308221	-0.790418	-0.0898741	-0.710059
"wall-associated kinase, putative"	AT1G79680	-0.89013	0.336241	-0.0116159	0.233324	-1.11453	0.1156	-0.502938
"GL2 (GLABRA 2); DNA binding / transcription factor"	AT1G79840	0.36919	-1.15703	-0.0269107	-0.906726	0.968795	-0.479461	0.364229
"ATROPGEF12/MEE64/ROPGEF12 (KINASE PARTNER PROTEIN-LIKE, maternal effect embryo arrest 64); Rho guanyl-nucleotide exchange factor"	AT1G79860	-0.400787	-1.29267	0.0329147	0.0341128	0.913213	-0.0194287	0.868513
"unknown protein"	AT1G79910	-0.134443	-1.20807	-0.122089	-0.487412	1.01679	-0.142907	0.508214
"unknown protein"	AT1G80120	-0.794838	-1.58494	-0.127134	-1.21072	0.617929	-0.1393	-0.436145
"unknown protein"	AT1G80240	1.51381	-0.52639	0.264553	0.0760508	1.23131	-0.88166	0.992831
"hydrolase, alpha/beta fold family protein"	AT1G80280	-0.114578	-1.34314	0.112646	-0.186169	0.679443	-0.675168	0.338065
"kelch repeat-containing F-box family protein"	AT1G80440	0.072587	-0.765409	-0.75235	0.41357	0.757413	-0.118216	1.92513
"VQ motif-containing protein"	AT1G80450	1.96353	1.24034	0.725224	0.2706	0.779549	0.165029	0.505148
"unknown protein"	AT1G80470	1.56857	2.92136	0.127416	2.18835	-0.935321	0.416766	0.988422
"WRKY66 (WRKY DNA-binding protein 66); transcription factor"	AT1G80590	-1.03916	0.250043	0.347929	0.350256	-1.02783	0.129808	-0.923659
"CCR2 (CINNAMOYL COA REDUCTASE)"	AT1G80820	-1.37082	0.232323	0.553903	0.0763468	-1.11068	0.526042	-1.44284
"protein binding / zinc ion binding"	AT2G01275	-0.332409	-1.19697	0.454678	-0.505786	0.64523	-0.238757	-0.133956
"unknown protein"	AT2G01300	-0.413308	0.140422	0.490038	-0.0252987	-0.621431	0.0701238	-0.99663
"unknown protein"	AT2G01340	-1.82026	-0.45362	0.0288532	-0.466959	-1.12748	0.576803	-1.37062
"homeobox-leucine zipper protein 17 (HB-17) / HD-ZIP transcription factor 17"	AT2G01430	-0.904172	0.23809	0.477667	0.496185	-0.636645	0.496082	-0.587208
"unknown protein"	AT2G01480	0.0827965	-0.501065	-0.154707	-0.479898	0.622277	0.0450403	0.123972
"ATNUDT17 (Arabidopsis thaliana Nudix hydrolase homolog 17); hydrolase"	AT2G01670	-0.211688	0.413909	0.259538	0.712812	-0.71568	0.0292001	-0.126106
"ATPAP7/PAP7 (purple acid phosphatase 7); acid phosphatase/ protein serine/threonine phosphatase"	AT2G01880	-0.462511	-1.55691	0.254566	0.466293	1.41339	0.392114	1.7033
"PAP8 (PURPLE ACID PHOSPHATASE PRECURSOR); acid phosphatase/ protein serine/threonine phosphatase"	AT2G01890	0.065768	-0.802302	-0.584025	0.130623	0.895774	-0.00600188	1.54976
"endonuclease/exonuclease/phosphatase family protein"	AT2G01900	2.82476	1.90838	0.529778	0.132805	0.990052	0.0231333	0.585553
"SGR5 (SHOOT GRAVITROPISM 5)"	AT2G01940	1.17745	0.534964	0.274913	0.284273	0.665925	-0.422038	0.638786
"glutamate decarboxylase, putative"	AT2G02010	-1.30067	-0.14436	-0.248459	-0.193205	-0.816845	0.289043	-0.999827
"calcium-dependent protein kinase-related / CDPK-related"	AT2G02060	-2.16858	-0.967412	-0.544582	0.388392	-0.994928	0.00642518	0.0430724
"ATIDD5 (ARABIDOPSIS THALIANA INDETERMINATE(ID)-DOMAIN 5); nucleic acid binding / transcription factor/ zinc ion binding"	AT2G02070	0.736408	-0.0273772	-0.0776028	-0.0963661	0.590598	-0.337778	0.447461
"ATIDD4 (ARABIDOPSIS THALIANA INDETERMINATE(ID)-DOMAIN 4); transcription factor"	AT2G02080	1.55814	0.350633	0.235999	-0.33745	0.924963	-0.387489	0.519303
"LCR70/PDF2.1 (Low-molecular-weight cysteine-rich 70); protease inhibitor"	AT2G02120	-0.693722	0.64683	-0.436486	0.80072	-1.14176	0.287666	0.115613
"LCR68/PDF2.3 (Low-molecular-weight cysteine-rich 68); protease inhibitor"	AT2G02130	0.718829	-0.163137	0.386046	-0.139042	0.627279	-0.25114	0.126537
"ATPP2-B6 (Phloem protein 2-B6)"	AT2G02310	0.789924	-0.166204	-0.09831	0.713392	0.99152	-0.0202839	1.80695
"ATPP2-B7 (Phloem protein 2-B7)"	AT2G02320	-1.24848	-0.0377227	0.10337	0.144809	-1.30203	0.119633	-1.09139
"SKIP3 (SKP1 INTERACTING PARTNER 3)"	AT2G02350	-0.940183	-0.37439	0.181604	0.281827	-0.95782	-0.123727	-0.669962
"CYP71B9 (cytochrome P450, family 71, subfamily B, polypeptide 9); oxygen binding"	AT2G02580	0.174804	0.736385	0.355496	1.73884	-1.17616	-0.418506	0.124932
"DC1 domain-containing protein"	AT2G02610	1.17983	-0.907201	0.439898	-0.650086	1.5509	-0.531543	0.385161
"DC1 domain-containing protein"	AT2G02630	1.67817	0.599006	0.410176	0.239323	0.998734	-0.0485755	0.755363
"DC1 domain-containing protein"	AT2G02640	1.42713	0.0207955	0.346048	-0.286128	1.22906	-0.235596	0.63428
"leucine-rich repeat transmembrane protein kinase, putative"	AT2G02780	0.404421	-0.424563	0.0148843	-0.189923	0.599316	-0.162667	0.267377
"ARPN (PLANTACYANIN); copper ion binding"	AT2G02850	-2.85178	-0.253407	-0.0814552	-0.558002	-1.43212	1.1386	-1.9177
"ATGSTF3 (GLUTATHIONE S-TRANSFERASE 16); glutathione transferase"	AT2G02930	-1.92296	0.538726	0.289664	0.766718	-2.38034	0.166082	-1.74926
"EXS family protein / ERD1/XPR1/SYG1 family protein"	AT2G03240	-1.18091	-0.121726	-0.0485805	0.181834	-0.959339	-0.0226857	-0.816398
"EXS family protein / ERD1/XPR1/SYG1 family protein"	AT2G03250	-1.50418	0.0233505	0.454526	0.142862	-1.56235	0.0472373	-2.37002
"EXS family protein / ERD1/XPR1/SYG1 family protein"	AT2G03260	-0.97663	-0.5686	0.508006	-0.289632	-0.984022	-0.439113	-1.73588
"unknown protein"	AT2G03360	-1.63336	-0.206322	-0.729359	0.109911	-0.942846	0.540103	-0.0791288
"UPS2 (UREIDE PERMEASE 2)"	AT2G03530	-0.871172	0.0932071	0.131464	0.0402081	-0.733795	0.190741	-0.764483
"ATUPS1 (Arabidopsis thaliana ureide permease 1); allantoin transporter"	AT2G03590	-0.534435	-1.71862	-0.498917	-1.24782	0.962422	-0.089256	0.134353
"MRH6 (morphogenesis of root hair 6)"	AT2G03720	-0.149635	-3.10502	0.625485	-0.0797153	1.91938	-1.42041	1.24734
"late embryogenesis abundant domain-containing protein / LEA domain-containing protein"	AT2G03740	-0.90624	-1.60271	-0.687486	-0.703915	0.845302	-0.059708	0.680504
"MATE efflux family protein"	AT2G04050	0.264808	3.87707	1.23334	-0.0882436	-3.11846	0.971897	-4.13003
"MATE efflux family protein"	AT2G04070	-2.03226	2.07922	0.823019	-0.469464	-2.83694	0.583474	-4.10257
"MATE efflux family protein"	AT2G04080	-0.727352	0.480096	0.433919	0.208058	-1.20112	0.206967	-1.34125
pseudogene	AT2G04110	3.18604	1.12713	0.561299	0.172151	1.89545	0.340859	1.69721
"AIR3 (Auxin-Induced in Root cultures 3); subtilase"	AT2G04160	0.431597	-1.44327	0.251394	-0.571853	1.04754	-0.924831	0.138126
pseudogene	AT2G04260	-1.38515	-0.382979	0.150582	0.208647	-0.838103	0.227588	-0.738757
"indole-3-glycerol phosphate synthase (IGPS)"	AT2G04400	-0.962061	0.448178	-0.0407751	0.235654	-1.4396	0.0151235	-1.09498
"unknown protein"	AT2G04495	-0.56439	-0.099365	0.256776	0.26542	-0.666329	-0.201922	-0.757962
"unknown protein"	AT2G04515	-0.654181	0.184312	0.473369	0.022345	-0.864453	-0.0261585	-1.12065
"DC1 domain-containing protein"	AT2G04680	-0.305666	-2.23559	-0.252511	-0.589196	1.14693	-0.604121	0.953834
"zinc finger (CCCH-type) family protein / RNA recognition motif (RRM)-containing protein"	AT2G05160	0.139664	-1.69641	0.644314	0.033977	0.721126	-0.996733	0.25538
pseudogene	AT2G05441	-1.49416	1.36714	-1.56333	0.769924	-1.7101	1.31675	0.690607
"glycine-rich protein"	AT2G05510	-1.6121	1.2591	-1.78593	0.414034	-1.5938	1.29075	0.689642
"GRP-3 (GLYCINE-RICH PROTEIN 3)"	AT2G05520	0.989749	1.90725	-0.574216	0.842402	-0.611634	0.628549	0.627081
"glycine-rich protein"	AT2G05530	-0.638224	1.74186	-1.32631	0.136291	-1.0262	1.30429	0.442049
"glycine-rich protein"	AT2G05540	-0.310035	1.23251	-0.853075	0.246194	-0.616052	1.0519	0.728912
"EXGT-A1 (ENDO-XYLOGLUCAN TRANSFERASE); hydrolase, acting on glycosyl bonds"	AT2G06850	0.350733	-0.964206	0.170523	-0.147527	0.708985	-0.609318	0.452008
"oxidoreductase, 2OG-Fe(II) oxygenase family protein"	AT2G06960	1.4997	2.49564	0.502385	0.454229	-0.638873	0.1639	-0.511232
"unknown protein"	AT2G07000	0.114581	-0.482146	0.0605264	-0.0640218	0.66342	0.0937209	0.482578
"protein kinase, putative"	AT2G07180	-0.392019	-0.000801476	-0.0706883	-0.123745	-0.591823	-0.212865	-0.712228
"unknown protein"	AT2G09970	0.539087	0.106657	0.0619926	-0.162116	0.671551	0.246817	0.3935
"MGDC (monogalactosyldiacylglycerol synthase type C); 1,2-diacylglycerol 3-beta-galactosyltransferase"	AT2G11810	-1.09458	-1.91496	-0.54757	-1.10008	0.607838	-0.390061	-0.078886
"unknown protein"	AT2G12400	-0.136047	-0.813438	-0.0659674	-0.37103	0.604582	-0.0599876	0.215376
"unknown protein"	AT2G12646	0.321028	-0.796425	0.111852	-0.397766	0.711683	-0.432909	0.0910071
pseudogene	AT2G12660	1.99703	0.395742	0.75381	0.730807	1.10734	-0.360503	0.991222
"AGT (ALANINE:GLYOXYLATE AMINOTRANSFERASE)"	AT2G13360	1.26431	0.672238	-0.0737086	0.365379	0.654546	0.0264081	0.952933
"ATSERK4 (SOMATIC EMBRYOGENESIS RECEPTOR-LIKE KINASE 4); protein binding / protein kinase/ transmembrane receptor protein serine/threonine kinase"	AT2G13790	-0.438612	-0.0320122	0.172973	0.124699	-0.58627	0.0183094	-0.533159
"ATSERK5 (SOMATIC EMBRYOGENESIS RECEPTOR LIKE KINASE 5); ATP binding / protein kinase/ transmembrane receptor protein serine/threonine kinase"	AT2G13800	-0.47322	0.0108713	0.00140054	0.192883	-0.604989	-0.144693	-0.308021
"ALD1 (AGD2-LIKE DEFENSE RESPONSE PROTEIN1); transaminase"	AT2G13810	-5.8434	-1.92994	1.51593	0.792104	-4.99537	-0.434876	-5.52332
pseudogene	AT2G13910	1.62598	0.0127254	0.235726	-0.193107	1.25397	-0.327509	0.808455
"disease resistance protein (TIR-NBS-LRR class), putative"	AT2G14080	-0.955858	0.252915	-0.710307	0.15534	-0.91603	0.153909	-0.0669855
"unknown protein"	AT2G14095	0.613169	-1.02691	0.538397	-0.249339	0.877719	-0.922397	0.14457
"CYP705A13 (cytochrome P450, family 705, subfamily A, polypeptide 13); oxygen binding"	AT2G14100	1.52634	0.587366	0.284537	0.498617	0.728228	-0.127504	1.00973
"unknown protein"	AT2G14560	0.276329	0.0762912	0.413655	0.928168	-0.638497	-0.522572	0.0685719
"APK (APS KINASE); ATP binding / kinase/ transferase, transferring phosphorus-containing groups"	AT2G14750	-0.459829	0.881581	-0.0641793	0.0340137	-1.12441	0.259815	-0.947793
pseudogene	AT2G14840	0.242319	1.28567	-1.28261	0.208173	-1.04067	-0.0364913	0.518382
"sulfotransferase family protein"	AT2G14920	0.2399	-1.21239	0.621024	0.812506	0.715338	-0.950593	0.798103
"unknown protein"	AT2G15025	2.35749	1.64789	0.635933	0.475449	1.13055	0.191966	0.995792
"fatty acid elongase, putative"	AT2G15090	-1.06685	1.15811	-0.472067	-0.315534	-1.46609	1.10479	-0.916562
"secretory protein, putative"	AT2G15220	-3.20416	0.0505602	-0.547599	-0.411073	-3.91907	-0.378643	-3.67
"ATLIP1 (ARABIDOPSIS THALIANA LIPASE 1); galactolipase/ hydrolase/ phospholipase/ triacylglycerol lipase"	AT2G15230	-0.998242	-0.232323	-0.409969	-0.121554	-0.813111	-0.0190061	-0.468452
"leucine-rich repeat transmembrane protein kinase, putative"	AT2G15300	0.371326	-0.995434	0.190974	-0.0940221	0.658553	-0.737332	0.42671
"FUT10 (fucosyltransferase 10); fucosyltransferase/ transferase, transferring glycosyl groups"	AT2G15350	0.174918	-1.56302	0.450422	-0.0871165	0.790671	-0.803806	0.322951
"FUT5 (Fucosyltransferase 5); fucosyltransferase/ transferase, transferring glycosyl groups"	AT2G15370	0.178671	-1.55421	0.442819	-0.111584	0.843275	-1.05248	0.0745828
"UGT73B5 (UDP-glucosyl transferase 73B5); UDP-glycosyltransferase/ transferase, transferring glycosyl groups"	AT2G15480	-0.881749	-0.0124767	-0.159508	0.156167	-0.814144	0.174027	-0.552723
"UGT73B4; UDP-glycosyltransferase"	AT2G15490	-1.57629	1.88663	-0.189819	0.0763337	-2.29463	1.09816	-1.96216
"calmodulin-related protein, putative"	AT2G15680	0.338334	-0.690551	0.0230028	-0.190305	0.753538	-0.184872	0.531046
"calmodulin-binding protein"	AT2G15760	-1.60974	-0.820899	0.01254	0.0457841	-0.748449	0.163289	-0.59173
"glycine-rich protein"	AT2G15780	-2.92358	0.209114	-0.329957	-0.0560199	-0.869327	2.39611	-0.546268
"unknown protein"	AT2G15830	-1.10274	-2.03151	-0.362374	0.213755	0.609474	-0.336604	1.24843
"CSL zinc finger domain-containing protein"	AT2G15910	0.329626	-0.445733	-0.0161253	-0.226633	0.639604	-0.211719	0.420061
"unknown protein"	AT2G15960	1.36512	1.37633	-0.607957	0.641692	0.627691	0.508781	1.69088
"COR413-PM1 (cold regulated 413 plasma membrane 1)"	AT2G15970	0.0232141	-0.392036	-0.312294	-0.664864	0.653676	0.213834	0.20584
"AHB1 (ARABIDOPSIS HEMOGLOBIN 1)"	AT2G16060	-0.505993	1.24677	-0.69533	0.613239	-1.25939	0.482263	0.150894
"proline-rich family protein"	AT2G16630	-1.92964	1.76479	-1.28544	0.0407012	-2.14534	1.35469	-0.817215
"protein kinase family protein"	AT2G16750	0.895296	0.123745	0.508338	-0.0733047	0.625096	-0.146647	0.0598392
"water channel protein, putative"	AT2G16835	0.445473	-0.272552	0.16789	-0.121053	0.697546	-0.200645	0.446428
"disease resistance protein (TIR-NBS-LRR class), putative"	AT2G16870	-0.306033	0.129377	0.291434	0.499179	-0.586636	-0.119102	-0.317681
"tetracycline transporter"	AT2G16980	-0.745794	-1.53867	-0.580847	-0.97254	0.892822	0.057497	0.603035
"ANAC036 (Arabidopsis NAC domain containing protein 36); transcription factor"	AT2G17040	-2.3791	0.626356	0.63935	1.12143	-2.8748	-0.0163553	-2.41809
"disease resistance protein (TIR-NBS-LRR class), putative"	AT2G17050	0.532718	1.22238	0.358547	0.835744	-0.786869	-0.0663806	-0.346204
"disease resistance protein (TIR-NBS-LRR class), putative"	AT2G17060	-0.235802	0.302565	0.333931	0.698175	-0.698763	-0.0438724	-0.239161
"unknown protein"	AT2G17070	0.511956	-0.936424	0.405448	-0.2259	0.938369	-0.408302	0.143656
"unknown protein"	AT2G17080	0.630215	-0.78791	0.366632	-0.203077	0.96982	-0.812491	0.434911
"protein kinase, putative"	AT2G17220	-0.585173	0.235691	0.20116	0.193263	-0.808514	-0.00850476	-0.905049
"phosphoglycerate/bisphosphoglycerate mutase family protein"	AT2G17280	-0.20391	-2.03818	-0.134705	-0.6971	1.23697	-0.48696	0.80666
"unknown protein"	AT2G17300	-0.686536	-1.80659	0.298071	-0.882432	0.853186	-0.403309	-0.155794
"unknown protein"	AT2G17550	-0.0889689	-0.750249	-0.13327	-0.0823808	0.594986	-0.312098	0.530264
"DC1 domain-containing protein"	AT2G17590	0.0589848	-0.671935	0.0867638	-0.246417	0.653564	-0.144506	0.43159
"AMP-dependent synthetase and ligase family protein"	AT2G17650	1.26332	0.473323	0.25971	0.106759	0.719355	0.02951	0.364671
"nitrate-responsive NOI protein, putative"	AT2G17660	0.202594	-1.11392	0.579612	-0.0171508	1.31498	-0.0138184	0.716361
"unknown protein"	AT2G17710	0.281681	-0.552901	-0.191912	-0.308344	0.851266	0.0107111	0.788887
"DC1 domain-containing protein"	AT2G17740	-1.21362	0.0579357	-0.454791	-0.210716	-0.875374	0.328548	-0.367869
"unknown protein"	AT2G17850	-2.98296	-3.33356	-1.95769	-3.46655	1.00182	0.481566	-0.814418
"DNAJ heat shock protein, putative"	AT2G17880	0.0118485	-0.776417	-0.0477293	-0.554061	0.915649	0.0457827	0.588929
"SRS4 (SHI-RELATED SEQUENCE 4)"	AT2G18120	-1.04483	0.515144	-0.652924	-0.383365	-0.662295	0.752977	-0.598308
"peroxidase, putative"	AT2G18150	-2.6309	-0.154235	0.614864	0.371159	-1.039	1.6689	-1.18383
"hydrolase, alpha/beta fold family protein"	AT2G18360	-1.92954	-0.0884348	-0.65418	0.0701694	-1.4015	0.678521	-0.671053
"protease inhibitor/seed storage/lipid transfer protein (LTP) family protein"	AT2G18370	-2.60655	-0.275586	-0.493244	-0.57801	-1.8593	0.787061	-1.81904
"ATHB21/HB-2 (homeobox-2); DNA binding / transcription factor"	AT2G18550	-0.237588	-1.6842	-0.0704273	-1.52784	0.930251	-0.284941	-0.178049
"MEE16 (maternal effect embryo arrest 16); protein binding / zinc ion binding"	AT2G18650	1.01757	-0.498942	0.0456324	-0.390126	1.15073	-0.324519	0.777829
"expansin family protein (EXPR3)"	AT2G18660	-4.71099	-0.230161	0.996608	1.24262	-4.46944	0.221493	-4.02404
"unknown protein"	AT2G18690	-1.67595	0.0230346	0.673154	-0.1547	-1.79539	-0.0560488	-2.38481
"ATTPS11 (Arabidopsis thaliana trehalose phosphatase/synthase 11); transferase, transferring glycosyl groups"	AT2G18700	0.0232766	1.15374	0.0111843	0.754213	-0.768755	0.333697	0.0674664
"xyloglucan:xyloglucosyl transferase, putative / xyloglucan endotransglycosylase, putative / endo-xyloglucan transferase, putative"	AT2G18800	1.74604	0.249837	0.720394	0.690557	0.869437	-0.465833	0.894027
"HPT1 (HOMOGENTISATE PHYTYLTRANSFERASE 1); prenyltransferase"	AT2G18950	-0.108994	0.644588	-0.221361	0.33017	-0.723661	0.106291	-0.091779
"peroxidase, putative"	AT2G18980	0.277159	-1.18902	0.331876	-0.206549	0.866971	-0.660956	0.324301
"GDSL-motif lipase/hydrolase family protein"	AT2G19060	2.06772	0.370597	0.834563	0.234846	1.73654	-0.00100118	1.19685
"leucine-rich repeat protein kinase, putative"	AT2G19210	1.22451	0.221006	0.218193	1.01172	1.08909	0.0886653	1.93396
"CKX2 (CYTOKININ OXIDASE 2); cytokinin dehydrogenase"	AT2G19500	-2.25826	0.395072	-1.16407	0.190108	-1.9634	0.614997	-0.847191
"DC1 domain-containing protein"	AT2G19660	0.271875	-1.57266	-0.119625	-0.757537	1.06911	-1.03581	0.410069
"PFN1/PRF1 (PROFILIN 1); actin binding"	AT2G19760	0.282937	-0.503527	0.387476	-0.141328	0.728416	-0.117503	0.135877
"zinc finger (C3HC4-type RING finger) family protein"	AT2G20030	-1.51953	-2.60491	-0.575848	0.275086	1.20539	-0.0611572	2.00239
"unknown protein"	AT2G20080	0.788158	-0.772774	0.360431	-0.900808	1.73083	0.145767	0.177327
"unknown protein"	AT2G20142	-0.123976	0.498478	0.74751	0.300676	-0.684236	-0.052889	-1.10329
"FLA6 (FLA6)"	AT2G20520	-0.175649	-2.40828	0.609676	-0.338079	1.92394	-0.273245	1.16326
"SUR1 (SUPERROOT 1); transaminase"	AT2G20610	-0.672913	0.35535	-0.0327777	0.18854	-0.858085	0.182743	-0.711375
pseudogene	AT2G20724	0.0989141	-0.849944	0.283084	-0.230196	0.82036	-0.112872	0.285753
"ATEXPB1 (ARABIDOPSIS THALIANA EXPANSIN B1)"	AT2G20750	-0.76815	-2.33544	0.352	-0.459821	1.03631	-0.452366	0.289614
"unknown protein"	AT2G21045	1.17971	0.413367	0.394796	0.487212	0.705842	-0.134235	0.820571
"unknown protein"	AT2G21180	-1.07627	0.241807	-0.479584	-0.167556	-0.658285	0.537857	-0.423958
"SRS3 (SHI-RELATED SEQUENCE3)"	AT2G21400	-1.25618	0.267047	-0.907851	-0.206268	-0.97523	0.637794	-0.392907
"SEC14 cytosolic factor, putative / phosphoglyceride transfer protein, putative"	AT2G21540	-0.724117	-2.72299	0.737187	0.0486122	1.62403	-0.525391	1.0884
"unknown protein"	AT2G21780	-0.868117	-0.0776325	-0.979112	-0.404982	-0.767323	0.176719	-0.107801
"DC1 domain-containing protein"	AT2G21830	0.256244	-0.618979	-0.312388	-0.442395	0.680112	-0.372951	0.488868
"AtRABG2/AtRab7A (Arabidopsis Rab GTPase homolog G2); GTP binding"	AT2G21880	0.191973	-2.22841	0.3943	-0.219658	1.48473	-0.994431	0.84083
pseudogene	AT2G21895	-1.39604	1.50766	-1.28814	0.550313	-1.49414	1.13414	0.512207
"WRKY59 (WRKY DNA-binding protein 59); transcription factor"	AT2G21900	-1.48613	0.211185	0.728756	0.443908	-2.14195	-0.436562	-2.40186
"lipid-associated family protein"	AT2G22170	0.105444	-1.48717	-0.0100542	-0.355241	0.871963	-0.767467	0.596507
"CYP79B3 (cytochrome P450, family 79, subfamily B, polypeptide 3); oxygen binding"	AT2G22330	-0.589743	0.70687	-0.682522	-0.0857845	-1.49538	-0.107758	-0.826209
"unknown protein"	AT2G22460	-0.036669	-1.36936	0.171701	-0.0036189	0.788392	-0.239063	0.470085
"AGP2 (ARABINOGALACTAN-PROTEIN 2)"	AT2G22470	-0.115858	-1.10085	0.306874	-0.27117	0.719913	-0.174052	0.136874
"glycosyltransferase family protein"	AT2G22930	-0.98733	0.604839	-0.559756	-0.255692	-1.00517	0.630923	-0.643442
"SNRK2-9/SnRK2.9 (SNF1-RELATED PROTEIN KINASE 2-9, SNF1-RELATED PROTEIN KINASE 2.9); kinase"	AT2G23030	0.0461678	0.80908	-0.270892	0.616832	-0.879279	-0.12109	0.0415363
"unknown protein"	AT2G23120	-0.13451	-0.889231	-0.306978	-0.782665	0.95659	0.16611	0.290632
"protein kinase family protein"	AT2G23200	-0.652549	-0.0271633	0.14672	0.552873	-0.62626	-0.260231	-0.342196
"UGT84B1 (UDP-glucosyl transferase 84B1); UDP-glycosyltransferase/ abscisic acid glucosyltransferase/ indole-3-acetate beta-glucosyltransferase/ transferase, transferring glycosyl groups"	AT2G23260	-1.25776	-0.0992217	0.01187	0.134142	-1.28369	-0.0457458	-1.39196
"unknown protein"	AT2G23270	-2.96117	-0.0287607	1.20744	-0.260365	-3.60038	-0.34214	-3.97162
"WRKY15 (WRKY DNA-binding protein 15); transcription factor"	AT2G23320	-0.820352	0.21066	0.443419	-0.168868	-0.623295	0.456287	-1.22981
"dehydrodolichyl diphosphate synthase, putative / DEDOL-PP synthase, putative"	AT2G23400	1.16399	-2.00938	0.227922	-0.227904	1.6832	-1.60394	1.3235
"ACPT (ARABIDOPSIS CIS-PRENYLTRANSFERASE); dehydrodolichyl diphosphate synthase"	AT2G23410	1.21097	-1.68372	0.183013	-0.353571	1.56743	-1.26255	1.07709
"nicotinate phosphoribosyltransferase family protein / NAPRTase family protein"	AT2G23420	-0.174988	0.470008	0.524459	0.250708	-0.652389	0.0995841	-0.789271
"esterase, putative"	AT2G23620	2.95817	1.5736	0.170557	0.170963	1.77928	0.547093	1.78754
"SKS16 (SKU5 Similar 16); copper ion binding / pectinesterase"	AT2G23630	-0.374101	-1.8187	-0.39399	-0.73509	0.813234	-0.718533	0.515817
"YCF37 (Arabidopsis homolog of Synechocystis YCF37)"	AT2G23670	-0.0486272	-0.499195	-0.0603847	-0.489275	0.617855	-0.0386208	-0.0822777
"stress-responsive protein, putative"	AT2G23680	-1.2281	1.45605	-0.17527	-0.367236	-2.58434	0.0672936	-2.43532
"protein kinase family protein / peptidoglycan-binding LysM domain-containing protein"	AT2G23770	-0.181715	0.360213	0.333787	0.461109	-0.618092	0.140975	-0.412099
pseudogene	AT2G23860	-0.482636	-0.0889143	0.0333565	-0.06867	-1.04253	-0.0983774	-0.829575
"hydrophobic protein, putative / low temperature and salt responsive protein, putative"	AT2G24040	-0.247938	-1.07551	0.107871	-0.421965	0.66213	-0.139303	0.163951
"CYP71B6 (CYTOCHROME P450 71B6); oxygen binding"	AT2G24180	-2.12889	0.779458	-0.42559	0.480725	-2.78224	0.17177	-1.8317
"calmodulin-binding protein"	AT2G24300	-0.0240671	-0.966817	-0.00189028	-0.0738569	0.730701	-0.394965	0.563275
"auxin-responsive protein, putative / small auxin up RNA (SAUR_D)"	AT2G24400	0.404025	-1.23217	0.279701	-0.0818461	1.02413	-0.673824	0.635888
"no apical meristem (NAM) family protein"	AT2G24430	-1.69363	0.0147971	-0.541893	-0.533763	-1.42973	0.404563	-1.07704
"sarcosine oxidase family protein"	AT2G24580	0.662121	0.132058	0.0877576	0.0304697	0.66167	0.0192115	0.544594
"ankyrin repeat family protein"	AT2G24600	-1.2289	-0.221531	0.495698	1.09308	-1.15993	-0.188755	-0.609701
"ATCNGC14 (cyclic nucleotide gated channel 14); calmodulin binding / cyclic nucleotide binding / ion channel"	AT2G24610	-0.00850726	-1.07242	-0.080095	0.0500744	0.844839	-0.327784	0.624577
"ATGLR2.3 (Arabidopsis thaliana glutamate receptor 2.3)"	AT2G24710	1.5781	0.729428	0.239599	0.0701299	0.920869	-0.117541	0.667524
"ATGLR2.2 (Arabidopsis thaliana glutamate receptor 2.2)"	AT2G24720	0.3013	1.76211	0.625175	1.66142	-1.50194	-0.0511578	-0.514935
pseudogene	AT2G24750	-0.877407	0.0576387	0.0190528	-0.067134	-1.56031	-0.438904	-1.53311
"TAT3 (TYROSINE AMINOTRANSFERASE 3); transaminase"	AT2G24850	-3.35958	1.03721	-1.31903	1.49267	-3.12842	1.2658	-0.52197
"proline-rich extensin-like family protein"	AT2G24980	-0.352066	-2.38784	0.574283	0.108202	1.3522	-1.26498	0.85868
"WRKY60 (WRKY DNA-binding protein 60); transcription factor"	AT2G25000	-2.21005	-0.94552	-0.28709	-0.163101	-0.89557	0.389739	-0.698288
"CIPK16 (CIPK16); kinase"	AT2G25090	0.705782	1.31041	-0.416424	0.702738	-0.914007	-0.0838736	0.610068
"CYP82F1 (cytochrome P450, family 82, subfamily F, polypeptide 1); oxygen binding"	AT2G25160	1.21642	-0.582976	1.29147	-0.847253	1.8801	0.0581551	-0.358863
"serpin, putative / serine protease inhibitor, putative"	AT2G25240	-0.779831	-2.70546	0.278104	-0.392531	0.867455	-1.09764	0.219215
"leucine-rich repeat family protein"	AT2G25440	-2.34564	0.063708	-0.00403698	0.0265858	-2.42353	-0.173665	-2.47286
"unknown protein"	AT2G25460	-1.00598	-0.0210803	0.35932	0.100491	-1.44332	-0.174823	-1.66346
"unknown protein"	AT2G25510	-1.21683	0.0727228	0.140295	1.68046	-2.29929	-0.952928	-0.634458
"unknown protein"	AT2G25625	-2.59761	-0.00861991	-0.674746	-0.185536	-1.11799	1.84322	-0.472881
"sulfate transporter"	AT2G25680	2.63746	0.541831	0.687118	0.397603	1.57813	-0.540982	1.372
"TIP4;1 (tonoplast intrinsic protein 4;1); water channel"	AT2G25810	-0.323015	-2.08777	0.114307	-0.47265	1.1707	-0.580609	0.625721
"jacalin lectin family protein"	AT2G25980	0.410777	-0.903074	0.20505	0.125378	0.719273	-0.517492	0.601944
"serpin, putative / serine protease inhibitor, putative"	AT2G26390	-1.16571	-0.389185	0.526688	0.714991	-1.51916	-0.379386	-1.40625
"ARD/ATARD3 (ACIREDUCTONE DIOXYGENASE); acireductone dioxygenase (Fe2+-requiring)/ heteroglycan binding / metal ion binding"	AT2G26400	-3.50655	-0.686898	0.647564	1.07936	-3.57118	0.355347	-3.06336
"1-phosphatidylinositol-4-phosphate 5-kinase, putative / PIP kinase, putative / PtdIns(4)P-5-kinase, putative / diphosphoinositide kinase, putative"	AT2G26420	-0.176523	-0.563186	-0.287583	-0.426914	0.614632	-0.170776	0.521508
"UDP-glucoronosyl/UDP-glucosyl transferase family protein"	AT2G26480	-1.21048	-0.485396	0.317978	-0.620843	-1.32068	-0.60216	-2.3171
AR781	AT2G26530	-1.71094	0.097914	0.70677	0.425619	-1.53868	0.527065	-1.67603
"PLP2 (PHOSPHOLIPASE A 2A); nutrient reservoir"	AT2G26560	-3.39482	1.26167	0.402291	0.507038	-3.4029	1.88157	-3.00254
"beta-ketoacyl-CoA synthase, putative"	AT2G26640	0.394902	-0.474039	0.09032	-0.171675	0.589559	-0.221824	0.333814
"nitrate transporter (NTP2)"	AT2G26690	-0.535359	-0.663423	-0.636612	-0.769959	0.810843	0.33542	0.661103
binding	AT2G26695	-1.02858	-0.100283	-0.0180643	0.366639	-0.868801	0.132503	-0.39223
"BAS1 (PHYB ACTIVATION TAGGED SUPPRESSOR 1); oxygen binding"	AT2G26710	0.242982	-0.722563	-0.202604	0.246861	0.775563	-0.0495622	1.29234
"ATPP2-A3 (Phloem protein 2-A3); GTP binding"	AT2G26820	0.204415	1.01519	0.0800307	1.2048	-1.06718	-0.450691	0.0558575
"CYP705A8 (cytochrome P450, family 705, subfamily A, polypeptide 8); oxygen binding"	AT2G27000	0.889805	-0.14143	0.194076	-0.000295934	0.722238	-0.280177	0.576019
"CYP705A9 (cytochrome P450, family 705, subfamily A, polypeptide 9); oxygen binding"	AT2G27010	-0.148924	-1.82298	-0.0935985	-0.638728	1.2724	-0.444791	0.768777
"integral membrane family protein"	AT2G27370	0.581436	-1.22486	0.242127	-0.271035	1.0633	-0.799199	0.407383
"unknown protein"	AT2G27402	0.234107	-1.90902	2.05716	0.132545	1.75907	-0.732715	-0.246971
"CYP94C1 (cytochrome P450, family 94, subfamily C, polypeptide 1); oxygen binding"	AT2G27690	-2.22793	-2.10725	-0.386505	-1.06162	-0.687048	-0.297337	-1.47317
"unknown protein"	AT2G27770	0.161131	-0.462118	0.498179	-0.360702	0.597811	-0.233684	-0.238628
"FRA8 (FRAGILE FIBER8); transferase"	AT2G28110	0.560807	-0.13955	0.0430442	-0.232329	0.789812	0.055383	0.527967
"ATBHLH029/BHLH029/FIT1/FRU (FE-DEFICIENCY INDUCED TRANSCRIPTION FACTOR 1); DNA binding / transcription factor"	AT2G28160	-1.13095	-2.25111	3.47242	2.44721	1.75578	0.485178	-0.147564
"carbonic anhydrase family protein"	AT2G28210	-2.09731	0.367025	0.492974	-0.254447	-1.82723	0.234462	-2.72592
"unknown protein"	AT2G28400	-1.31967	-0.702144	0.000149115	-0.411275	-0.932905	-0.0644893	-1.32807
"proline-rich family protein"	AT2G28440	0.200864	-1.06059	0.0179714	-0.178374	1.02798	-0.293811	0.570521
"protein binding / zinc ion binding"	AT2G28460	0.860327	-0.336079	-0.226911	-0.432968	0.877885	-0.248482	0.760074
"BGAL8 (beta-glactosidase 8); beta-galactosidase"	AT2G28470	0.265232	-0.780035	0.384671	-0.590373	0.600019	-0.472056	-0.394222
"unknown protein"	AT2G28570	-0.908053	0.034974	0.0787534	-0.380713	-0.844895	0.0807157	-1.24976
"beta-ketoacyl-CoA synthase family protein"	AT2G28630	-0.943435	1.49641	-1.04629	0.433083	-1.54061	0.786827	-0.0324242
"disease resistance-responsive family protein / fibroin-related"	AT2G28670	0.348181	-0.937325	0.405328	0.0462907	0.863739	-0.458116	0.39877
"unknown protein"	AT2G28671	0.355201	-0.642678	0.356678	-0.112078	0.756002	-0.245898	0.453709
"ankyrin repeat family protein"	AT2G28840	-0.0854551	-0.827389	-0.462706	-1.08067	0.632399	-0.208678	-0.159414
"CYP710A3 (cytochrome P450, family 710, subfamily A, polypeptide 3); oxygen binding"	AT2G28850	2.75654	1.40551	1.61163	1.22743	0.995488	-0.528512	0.79386
"CYP710A4 (cytochrome P450, family 710, subfamily A, polypeptide 4); oxygen binding"	AT2G28860	3.16714	1.07243	1.62289	1.09329	1.3373	-0.71303	0.651652
"ATGLR2.8 (Arabidopsis thaliana glutamate receptor 2.8)"	AT2G29110	-0.767824	0.0100713	0.0671942	0.0644874	-1.48375	-0.545187	-1.45547
"ATGLR2.7 (Arabidopsis thaliana glutamate receptor 2.7)"	AT2G29120	-0.526223	-0.0703112	-0.143245	0.136367	-0.976373	-0.303204	-0.554956
"tropinone reductase, putative / tropine dehydrogenase, putative"	AT2G29150	-2.90385	1.01021	0.732576	0.195425	-3.39292	0.361649	-4.03923
"short-chain dehydrogenase/reductase (SDR) family protein / tropinone reductase, putative"	AT2G29170	-2.53177	0.606979	0.795736	0.0958981	-3.24159	0.084406	-3.8559
"lectin protein kinase, putative"	AT2G29220	-3.2314	-1.14982	1.37764	1.4198	-3.72335	-1.39517	-3.41536
"lectin protein kinase, putative"	AT2G29250	-3.25293	-0.352768	1.1286	0.946333	-2.8756	-0.361962	-3.10505
"tropinone reductase, putative / tropine dehydrogenase, putative"	AT2G29310	-0.648999	0.206992	0.0220669	0.0687891	-0.602076	-0.00269677	-0.72637
"short-chain dehydrogenase/reductase (SDR) family protein"	AT2G29340	0.94853	1.85428	0.236384	0.338083	-0.987126	0.0359398	-0.818324
"ATGSTU5 (Arabidopsis thaliana Glutathione S-transferase (class tau) 5); glutathione transferase"	AT2G29450	-0.560002	1.09492	0.792795	0.426711	-0.705485	0.900138	-0.963388
"ATGSTU4 (GLUTATHIONE S-TRANSFERASE 22); glutathione transferase"	AT2G29460	-2.75715	0.827983	0.177688	0.855115	-2.29323	1.48074	-1.4568
"UDP-glucoronosyl/UDP-glucosyl transferase family protein"	AT2G29740	0.60218	-0.501749	-0.0395619	-0.107848	0.788744	-0.106435	0.714999
"UDP-glucoronosyl/UDP-glucosyl transferase family protein"	AT2G29750	-0.174117	-1.34264	-0.0447057	-0.393498	0.748134	-0.415342	0.442769
"FAD3 (FATTY ACID DESATURASE 3); omega-3 fatty acid desaturase"	AT2G29980	0.148655	-0.771732	0.127081	-0.298225	0.622432	-0.222982	0.206421
"unknown protein"	AT2G29995	1.01432	0.218205	0.0664831	0.338916	0.981274	0.269912	1.25115
"unknown protein"	AT2G30010	-0.622791	-1.19818	-0.167747	-0.964508	0.670876	0.0814176	-0.113767
"UDP-glucoronosyl/UDP-glucosyl transferase family protein"	AT2G30140	-1.82904	0.618117	-0.395539	0.131858	-1.66866	0.802675	-1.15646
"GDSL-motif lipase/hydrolase family protein"	AT2G30220	-0.134437	-1.3698	-0.0400341	-0.768229	1.03923	-0.38297	0.467839
"ATOFP17/OFP17 (Arabidopsis thaliana ovate family protein 17)"	AT2G30395	0.450512	-0.529236	0.45018	0.114537	0.718795	-0.213549	0.489827
"RPT2 (ROOT PHOTOTROPISM 2)"	AT2G30520	1.57567	0.689297	0.288095	-0.305048	1.03194	0.266279	0.461725
"lipase class 3 family protein"	AT2G30550	-1.43596	-0.645075	-0.0966899	-0.0297668	-0.817812	0.143219	-0.798217
"glycine-rich protein"	AT2G30560	-1.19274	-0.281058	-0.00214582	0.30938	-0.732832	-0.0707889	-0.354742
"3-hydroxyisobutyryl-coenzyme A hydrolase, putative / CoA-thioester hydrolase, putative"	AT2G30660	-3.25303	-1.7285	0.0189454	2.16131	-2.75733	-0.516976	-0.740058
"tropinone reductase, putative / tropine dehydrogenase, putative"	AT2G30670	-3.27866	-0.191755	0.0932687	3.65113	-3.38167	-0.381377	0.109188
"CYP71A12 (cytochrome P450, family 71, subfamily A, polypeptide 12); oxygen binding"	AT2G30750	-3.73708	1.40789	-0.148093	0.318368	-4.75186	-0.446779	-4.35441
"CYP71A13 (cytochrome P450, family 71, subfamily A, polypeptide 13); oxygen binding"	AT2G30770	-3.51653	1.22368	-0.234207	0.0042485	-4.61721	-0.184025	-3.8829
"ATGSTF9 (Arabidopsis thaliana Glutathione S-transferase (class phi) 9)"	AT2G30860	-0.202907	0.79777	0.30299	0.319487	-0.824797	0.141405	-0.84293
"unknown protein"	AT2G30930	0.600176	-0.0727285	0.193393	-0.3327	0.58917	-0.0437331	0.0360088
"CLE5 (CLAVATA3/ESR-RELATED 5); receptor binding"	AT2G31082	0.761139	1.00647	0.780677	1.95167	-0.72404	-0.222125	0.479184
"LOB domain protein 14 / lateral organ boundaries domain protein 14 (LBD14)"	AT2G31310	0.0113312	-0.69044	0.350232	-0.135871	0.657547	-0.0382628	0.0379981
"unknown protein"	AT2G31345	-2.00868	0.269402	1.16426	-0.0408208	-2.51251	0.262773	-3.51979
"UGT74D1 (UDP-glucosyl transferase 74D1); UDP-glycosyltransferase/ abscisic acid glucosyltransferase/ transferase, transferring glycosyl groups / transferase, transferring hexosyl groups"	AT2G31750	1.59718	0.477241	-0.219335	-0.230154	0.89904	-0.00286722	0.935932
"poly (ADP-ribose) glycohydrolase (PARG) family protein"	AT2G31865	-0.835557	0.852301	0.354601	0.768999	-1.98537	-0.325793	-1.6942
"leucine-rich repeat transmembrane protein kinase, putative"	AT2G31880	-0.702718	0.191229	0.111126	0.156978	-0.899245	0.118985	-0.78221
"unknown protein"	AT2G31930	-0.418341	-0.738157	-0.0440262	-0.299351	0.769885	0.385646	0.57795
"unknown protein"	AT2G31945	-1.49479	0.584073	-0.0742845	0.0845222	-0.876592	1.62406	-0.70258
"GCN5-related N-acetyltransferase (GNAT) family protein"	AT2G32020	-0.119769	1.01206	0.576898	-0.171575	-0.815084	0.327358	-1.45266
"ATOFP16/OFP16 (Arabidopsis thaliana ovate family protein 16)"	AT2G32100	-1.09234	-0.345407	-0.507669	-0.0820548	-0.735781	0.185485	-0.354778
"transmembrane receptor"	AT2G32140	-2.26086	-1.31775	0.535531	-0.499917	-0.95964	0.0221273	-1.94062
"unknown protein"	AT2G32190	-1.77353	1.08897	0.00640555	0.0513178	-1.50502	1.35851	-1.43518
"ZIP3 (ZINC TRANSPORTER 3 PRECURSOR); zinc ion transporter"	AT2G32270	-0.149684	-3.09656	0.49221	-0.487002	3.00187	-0.0812381	2.32307
"UCC1 (UCLACYANIN 1); copper ion binding"	AT2G32300	0.732206	-0.829585	0.197656	-0.367925	0.968819	-0.487518	0.400875
"unknown protein"	AT2G32487	0.21754	2.07732	0.0315621	1.3195	-0.852962	1.19701	0.550817
"ATCSLB01 (Cellulose synthase-like B1); transferase/ transferase, transferring glycosyl groups"	AT2G32610	0.46771	-1.15944	-0.119599	-0.530063	0.77851	-0.803976	0.403571
"ATCSLB02 (Cellulose synthase-like B2); transferase/ transferase, transferring glycosyl groups"	AT2G32620	2.00921	-1.53634	0.338936	-0.109082	1.79332	-1.8519	1.28855
"disease resistance family protein / LRR family protein"	AT2G32660	-1.86265	0.539199	-1.39251	1.09335	-1.39441	1.03471	1.07557
"glycosyl hydrolase family 1 protein"	AT2G32860	-2.03271	-1.47449	-0.739858	-0.835774	-0.796234	0.0674846	-0.876882
"leucine-rich repeat family protein"	AT2G33020	-0.490313	-0.049127	0.258288	1.73739	-0.686366	-0.109252	0.789097
"leucine-rich repeat family protein"	AT2G33030	-0.521606	0.0464274	-0.0750209	0.14266	-0.883689	0.0208559	-0.667182
"leucine-rich repeat family protein"	AT2G33060	-2.35788	-1.24696	-0.501518	-0.00493392	-1.00164	0.233543	-0.528228
"jacalin lectin family protein"	AT2G33070	-1.51812	-0.994995	-1.08203	-0.6502	-0.710289	0.270696	-0.167503
"RALFL18 (RALF-LIKE 18)"	AT2G33130	-0.736919	0.0950511	0.18294	-0.0880631	-0.69921	0.0685204	-1.25061
"RIC1 (ROP-INTERACTIVE CRIB MOTIF-CONTAINING PROTEIN 1)"	AT2G33460	-0.445886	-1.40279	0.239767	-0.463984	0.705877	-0.372694	0.38166
"ATPUP2 (Arabidopsis thaliana purine permease 2)"	AT2G33750	1.10765	0.783419	-0.303452	-0.336129	0.706346	0.550406	0.734406
"pollen Ole e 1 allergen and extensin family protein"	AT2G33790	-0.00559668	-1.06877	0.0617229	-0.359971	0.801709	0.012926	0.466202
"SPL3 (SQUAMOSA PROMOTER BINDING PROTEIN-LIKE 3); transcription factor"	AT2G33810	0.56597	-0.146872	0.571743	0.1136	0.597848	-0.116663	0.189404
"unknown protein"	AT2G34070	0.452656	-0.772434	0.149691	0.0158941	0.822968	-0.235372	0.69442
"cysteine proteinase, putative"	AT2G34080	-0.851736	-1.50918	-0.393978	-0.957575	0.862372	-0.169646	0.0884886
"CIPK13 (CIPK13); kinase"	AT2G34180	-0.240488	0.105175	-0.617208	0.0521836	-1.0402	-0.514072	-0.12888
"disease resistance protein-related"	AT2G34315	2.11775	0.610105	0.231369	1.25711	1.43741	0.000542619	2.32974
"unknown protein"	AT2G34340	1.38821	-0.383906	0.171122	-0.0839576	0.97791	-0.606443	0.680452
nodulin-related	AT2G34350	0.541934	0.188807	0.0451355	0.465452	0.616507	0.0342839	0.92626
"UREG (urease accessory protein G); metal ion binding / nucleotide binding"	AT2G34470	-0.365651	-1.32161	-0.374945	-1.14295	0.752585	-0.175136	0.0344587
"transketolase family protein"	AT2G34590	0.733389	0.0416218	0.511291	-0.431376	0.799038	0.0795009	-0.432744
"unknown protein"	AT2G34610	-3.94867	-1.59519	-0.71297	-0.639283	-1.90797	0.509288	-1.89468
"unknown protein"	AT2G34910	0.12166	-1.98352	0.176945	0.121388	1.57752	-0.586384	1.77534
"unknown protein"	AT2G35290	-0.00889544	-1.18835	0.0146876	-0.434197	0.881272	-0.216608	0.560002
"PLL1 (POLTERGEIST LIKE 1); protein phosphatase type 2C"	AT2G35350	-1.16142	-0.299665	-0.0970899	-0.0806089	-0.644585	0.135631	-0.682617
peroxidase	AT2G35380	-1.73812	-0.677711	1.44388	-1.99404	-0.60208	0.459838	-3.42291
"ribose phosphate diphosphokinase"	AT2G35390	-0.685081	0.453258	-0.114378	0.0158394	-1.29543	-0.0745614	-1.16704
"heavy-metal-associated domain-containing protein"	AT2G35730	-1.38712	-0.022026	-0.102764	0.0999044	-0.916961	0.539047	-0.697895
"sucrose-phosphatase 1 (SPP1)"	AT2G35840	-1.34558	-0.161124	-0.351224	0.195342	-1.26814	-0.0489669	-0.755958
"unknown protein"	AT2G35850	-3.49221	-4.09206	0.0299684	0.580866	2.09772	-0.0501655	2.44126
"unknown protein"	AT2G35880	0.119362	-0.935633	-0.00460909	-0.428313	0.801374	-0.241902	0.381122
"YLS9 (YELLOW-LEAF-SPECIFIC GENE 9)"	AT2G35980	-1.67824	1.62113	0.216543	0.643717	-2.66384	0.483692	-2.15895
"abscisic acid-responsive HVA22 family protein"	AT2G36020	-1.22203	-0.078971	0.68145	0.00513356	-1.38377	-0.112201	-2.18274
"ATOFP15/OFP15 (Arabidopsis thaliana ovate family protein 15)"	AT2G36050	0.620252	-0.0638011	-0.133427	-0.470854	0.60814	-0.135239	0.112958
"integral membrane family protein"	AT2G36100	0.144151	-1.75132	0.388687	-0.643189	1.20511	-0.734542	0.170208
"unknown protein"	AT2G36255	-0.0307324	-4.67988	-0.136433	-0.713681	4.68434	-0.245487	4.95985
"iron-sulfur cluster assembly complex protein, putative"	AT2G36260	-2.37331	-2.98849	-1.2507	-1.29033	0.585417	-0.260379	0.556865
"unknown protein"	AT2G36261	-0.317964	0.577551	-0.571287	0.226303	-0.598711	0.171528	0.392789
"unknown protein"	AT2G36430	-1.02775	-0.536457	0.0676136	-0.312175	-0.622039	-0.193868	-0.947514
"unknown protein"	AT2G36440	-2.65008	-0.256579	0.902267	0.0315387	-2.762	-1.36668	-3.87766
"unknown protein"	AT2G36470	-0.306714	0.206616	0.247941	0.416343	-0.763765	-0.212808	-0.454109
"unknown protein"	AT2G36630	-0.913984	-3.30664	-0.287791	-3.19307	2.30085	-0.044608	-0.854001
"oxidoreductase, 2OG-Fe(II) oxygenase family protein"	AT2G36690	2.16518	3.51888	1.26825	1.50545	-1.71113	0.180501	-1.27092
"ACT domain-containing protein"	AT2G36840	-1.05745	-0.477886	-0.178164	-0.426856	-0.619571	0.136882	-0.705778
"ATMYB38/MYB38/RAX2 (myb domain protein 38); DNA binding / transcription factor"	AT2G36890	-0.659652	-0.191828	-0.397696	-0.157453	-0.602331	0.00756388	-0.304938
"RabGAP/TBC domain-containing protein"	AT2G37290	-0.396699	-1.1044	-0.204312	0.388543	0.585398	-0.203885	1.12979
"ABC transporter family protein"	AT2G37360	-1.15854	-0.204513	0.685343	-0.908277	-0.925062	0.183937	-2.14748
"unknown protein"	AT2G37370	-0.763534	0.0729492	-0.051448	0.268362	-1.11318	-0.223672	-0.713723
"zinc finger (C2H2 type) family protein (ZAT11)"	AT2G37430	-0.296712	0.00715234	0.391627	-0.323949	-0.588265	-0.164105	-1.1009
"endonuclease/exonuclease/phosphatase family protein"	AT2G37440	1.43611	1.00866	-0.112933	-0.283899	0.6718	0.0831581	0.431638
"nodulin MtN21 family protein"	AT2G37460	-0.153801	0.691456	-0.344465	0.439593	-0.768634	0.21348	0.00311362
"short-chain dehydrogenase/reductase (SDR) family protein"	AT2G37540	1.28645	-1.77809	-0.0482514	-0.490063	1.70811	-1.4979	1.51633
"WD-40 repeat family protein"	AT2G37670	-0.507161	-1.35063	0.175527	-0.328976	0.630077	-0.392488	0.0255178
"CER1 protein, putative"	AT2G37700	-0.0308943	-1.34845	-0.507789	-0.958296	0.866071	-0.499269	0.442326
"RLK (RECEPTOR LECTIN KINASE); kinase"	AT2G37710	-0.449153	0.243749	0.0430592	-0.0586674	-1.02034	-0.252571	-1.09827
"CHP-rich zinc finger protein, putative"	AT2G37810	-0.722479	0.564207	0.653655	0.185659	-1.70698	-0.288035	-2.14191
pseudogene	AT2G37830	-1.05001	0.283635	0.266994	0.351277	-0.892187	-0.0775761	-1.06
"COPT4 (copper transporter 4); copper ion transporter"	AT2G37925	0.21035	-0.441143	0.536846	-0.238588	0.815451	0.0800444	0.0953568
"zinc finger (C3HC4-type RING finger) family protein"	AT2G37950	1.09722	0.104268	0.256163	-0.110437	0.772656	-0.296838	0.372068
"ATGPAT6/GPAT6 (GLYCEROL-3-PHOSPHATE ACYLTRANSFERASE 6); 1-acylglycerol-3-phosphate O-acyltransferase/ acyltransferase"	AT2G38110	-1.54717	-0.12961	1.56296	-1.25242	-0.906718	0.437541	-3.38214
"ATAMT2 (AMMONIUM TRANSPORTER 2)"	AT2G38290	-1.70256	-0.479439	0.00757395	-0.235422	-1.24974	0.0509495	-1.3749
"DNA binding / transcription factor"	AT2G38300	0.9357	0.104721	0.259139	0.0853643	0.595835	-0.258198	0.537437
"unknown protein"	AT2G38320	0.633865	-1.07734	0.413243	0.0474517	0.943889	-0.688858	0.645772
"AP2 domain-containing transcription factor, putative (DRE2B)"	AT2G38340	-1.47621	0.978151	-0.437788	0.19376	-2.0601	0.378468	-1.57018
"AGT3 (ALANINE:GLYOXYLATE AMINOTRANSFERASE 3); alanine-glyoxylate transaminase"	AT2G38400	0.77084	0.10347	-0.121558	-0.153381	0.846286	0.0829736	0.777684
"WRKY33 (WRKY DNA-binding protein 33); transcription factor"	AT2G38470	-1.07883	-0.0513196	0.531509	0.121443	-1.09777	-0.122396	-1.50399
"LTP2 (LIPID TRANSFER PROTEIN 2); lipid binding"	AT2G38530	-1.15602	0.493734	-0.520249	-0.0200864	-0.697089	1.00607	-0.210905
"LP1 (nonspecific lipid transfer protein 1)"	AT2G38540	-1.47639	0.527126	-0.658899	-0.312838	-1.25084	0.915747	-0.851964
"acid phosphatase class B family protein"	AT2G38600	-0.277591	-0.854591	0.632082	0.115181	0.871161	0.386236	0.396772
"unknown protein"	AT2G38646	2.37241	1.17001	0.174164	0.377845	1.08008	0.140299	1.44644
"ANNAT4 (ANNEXIN 4, ANNEXIN ARABIDOPSIS 4); calcium ion binding / calcium-dependent phospholipid binding"	AT2G38750	-1.02806	-1.15817	0.150868	-0.731299	1.14815	0.944385	0.350097
"ANNAT3 (ANNEXIN 3, ANNEXIN ARABIDOPSIS 3); calcium ion binding / calcium-dependent phospholipid binding"	AT2G38760	-0.383152	-0.613846	-0.381524	-0.145427	0.748423	0.341592	0.932436
"unknown protein"	AT2G38823	1.28268	3.36421	0.778454	0.62814	-2.08936	0.617621	-2.05952
"tumor susceptibility protein-related"	AT2G38830	-1.28236	-0.0386026	1.07684	0.142504	-1.39894	-0.0697833	-2.13444
"YLS5 (yellow-leaf-specific gene 5)"	AT2G38860	-2.20015	0.103293	-0.0781683	0.252519	-2.55616	-0.145827	-2.064
"protease inhibitor, putative"	AT2G38870	-2.53023	0.582957	-0.599383	-0.367951	-3.03718	0.308543	-2.68352
"ATPT2 (PHOSPHATE TRANSPORTER 2); carbohydrate transporter/ phosphate transporter/ sugar porter"	AT2G38940	0.21708	-1.63563	0.266946	0.0352757	0.994639	-1.0499	0.605506
"peroxidase, putative"	AT2G39040	-0.54051	-3.02737	1.57605	-0.903459	2.89503	0.204413	0.771008
"protein kinase family protein"	AT2G39180	-0.0579877	-1.43413	0.119436	-0.0743506	0.863611	-0.608347	0.773147
"nodulin family protein"	AT2G39210	-1.63129	-1.09977	0.2199	-0.401081	-1.03833	-0.606457	-1.63784
"unknown protein"	AT2G39370	-0.727331	0.497428	-0.417963	-0.0490766	-0.822933	0.341892	-0.397117
"ATEXO70H2 (EXOCYST SUBUNIT EXO70 FAMILY PROTEIN H2); protein binding"	AT2G39380	0.449083	1.59244	0.338019	0.554439	-1.12884	0.149064	-0.77666
"hydrolase, alpha/beta fold family protein"	AT2G39400	-2.54814	-0.0353697	0.0848515	-0.192109	-2.868	-0.315797	-2.9703
"hydrolase, alpha/beta fold family protein"	AT2G39410	-0.279569	0.385839	-0.0234533	0.576052	-0.63073	0.00525259	0.171208
"disease resistance-responsive protein-related / dirigent protein-related"	AT2G39430	0.498289	-0.959912	0.512492	-0.184824	1.02386	-0.411156	0.155026
"F-box family protein"	AT2G39490	-0.892124	-0.232466	-0.593906	-0.129438	-0.591364	0.157603	-0.365987
"nodulin MtN21 family protein"	AT2G39510	-2.58855	-4.04382	-1.30134	-3.0159	1.6105	0.0348554	-0.279912
"P5CS1 (DELTA1-PYRROLINE-5-CARBOXYLATE SYNTHASE 1)"	AT2G39800	-0.878192	-0.123219	-0.821708	-0.369146	-0.600872	0.248141	0.0204553
"unknown protein"	AT2G40020	-0.517359	-0.138951	0.0397512	0.0513183	-0.695506	0.132131	-0.45489
"ATEM6 (ARABIDOPSIS EARLY METHIONINE-LABELLED 6)"	AT2G40170	-1.3767	-0.161681	0.130665	-0.689477	-1.21633	0.213569	-1.89663
"protein phosphatase 2C, putative / PP2C, putative"	AT2G40180	-2.35885	0.310534	0.342096	0.346238	-3.34945	-0.604273	-3.20755
"transferase family protein"	AT2G40230	1.48983	-0.212708	0.658338	0.153328	1.45232	-0.154709	0.970429
"GDSL-motif lipase/hydrolase family protein"	AT2G40250	-0.11741	-0.748462	0.00737135	-0.627719	0.725011	0.0583389	-0.0714769
"unknown protein"	AT2G40320	0.447871	-0.568396	0.477686	0.141977	0.679185	-0.182463	0.398935
"AP2 domain-containing transcription factor, putative (DRE2B)"	AT2G40340	-0.570227	-0.249382	-0.571559	-0.568894	-0.669381	-0.393956	-0.793202
"LAC5 (laccase 5); copper ion binding / oxidoreductase"	AT2G40370	-1.65336	-0.322841	1.64704	-1.30788	-0.74469	0.373574	-3.44604
"proton-dependent oligopeptide transport (POT) family protein"	AT2G40460	-1.32208	6.2475e-05	-0.886432	0.552156	-1.2855	0.0526628	0.0704844
"unknown protein"	AT2G40475	-0.0783124	-1.30674	-0.144795	-0.669658	0.684158	-0.569023	0.263743
"ATEXPA8 (ARABIDOPSIS THALIANA EXPANSIN A8)"	AT2G40610	-1.15098	-0.391312	-0.512358	-0.188918	-0.691018	0.116167	-0.310582
"bZIP transcription factor family protein"	AT2G40620	0.294413	-0.60716	-0.226255	-0.525363	0.609438	-0.321261	0.248023
"WRKY54 (WRKY DNA-binding protein 54); transcription factor"	AT2G40750	-1.45887	-1.24585	0.338205	0.268059	-1.01992	-1.03194	-1.06968
"F-box protein-related"	AT2G40910	-0.055069	0.76942	0.398351	1.21657	-0.641095	0.303843	0.352482
"calmodulin-like calcium-binding protein, 22 kDa (CaBP-22)"	AT2G41090	-1.96422	0.21178	0.712978	-0.0373671	-1.77265	-0.0825062	-2.33209
"TCH3 (TOUCH 3)"	AT2G41100	-1.78762	0.927191	0.983217	0.456232	-2.60891	0.0941985	-3.0153
"F-box family protein"	AT2G41170	-1.72676	-0.547144	1.1054	-1.28624	-0.601625	0.441815	-3.04075
"strictosidine synthase family protein"	AT2G41290	0.27397	-1.22981	0.186183	-0.175618	0.643665	-0.507041	0.254984
"glutaredoxin family protein"	AT2G41330	-0.108716	-0.783139	0.207489	-0.441148	0.720804	-0.105098	0.0240906
"embryo-abundant protein-related"	AT2G41380	-1.25242	-0.272516	-0.637606	-0.151721	-0.891121	0.11912	-0.496815
"ATCKX1/CKX1 (CYTOKININ OXIDASE/DEHYDROGENASE 1); cytokinin dehydrogenase"	AT2G41510	-2.07176	-1.33975	-0.422418	-0.811761	-0.602446	0.113581	-1.22712
"unknown protein"	AT2G41610	-0.00447903	-0.720355	0.20678	0.0579798	0.689902	-0.360369	0.706715
"unknown protein"	AT2G41660	0.0178637	-0.491073	0.715379	0.651257	0.861787	0.0983041	0.64767
"AT-HSFB3 (Arabidopsis thaliana heat shock transcription factor B3); DNA binding / transcription factor"	AT2G41690	-0.964116	-0.121768	-0.151453	-0.0048346	-0.832962	0.0991678	-0.865901
"unknown protein"	AT2G41730	2.09521	3.6525	0.649942	-0.0405109	-1.77638	0.552374	-2.57674
"unknown protein"	AT2G41800	-0.241977	-1.37532	0.103134	-0.334049	0.614232	-0.402463	0.219702
"unknown protein"	AT2G41810	-0.408022	-2.16049	0.750374	0.0289007	1.46515	-0.239574	0.792089
cyclin-related	AT2G41830	0.311789	-0.449542	0.151965	0.0520238	0.685866	-0.268885	0.383737
"unknown protein"	AT2G41905	-0.086624	0.997064	0.0707463	0.554931	-0.953501	0.159839	-0.494396
"protein kinase, putative"	AT2G41970	0.561282	-2.08031	0.320927	0.0710814	1.68507	-0.965545	1.53918
"CYP712A1 (cytochrome P450, family 712, subfamily A, polypeptide 1); oxygen binding"	AT2G42250	-2.79983	-2.5161	1.4171	-0.519458	-0.649846	-0.0479089	-2.31812
"zinc finger (C3HC4-type RING finger) family protein"	AT2G42360	-1.81056	0.105469	0.0642765	-0.0286543	-1.75785	0.521988	-1.84901
"bZIP transcription factor family protein"	AT2G42380	0.171376	-1.39789	0.14361	-0.425063	1.1617	-0.197833	0.349518
"LOB domain protein 17 / lateral organ boundaries domain protein 17 (LBD17)"	AT2G42440	-1.2942	0.0969337	-0.694057	-0.216635	-0.925056	0.615118	-0.447146
"unknown protein"	AT2G42570	-0.0979756	-1.36038	-0.137375	-0.787124	0.772998	-0.509623	0.164922
"lipase, putative"	AT2G42690	-0.615783	0.158537	0.802182	0.336127	-0.77938	0.344044	-0.90797
"abscisic acid-responsive HVA22 family protein"	AT2G42820	0.16115	-0.273426	0.0058705	-0.703254	0.650705	0.0931926	0.185948
"PDF1 (PROTODERMAL FACTOR 1)"	AT2G42840	-1.29361	1.24556	-0.987506	-0.411329	-1.52945	0.987475	-0.968545
"CYP718 (cytochrome P450, family 718); oxygen binding"	AT2G42850	0.430319	-1.08647	0.314678	-0.606465	1.17921	-0.227108	0.367828
"unknown protein"	AT2G42870	0.0440904	-1.70647	-0.22368	-0.783709	1.12344	-0.632205	0.635121
"ANAC042 (Arabidopsis NAC domain containing protein 42); transcription factor"	AT2G43000	-2.90585	0.792988	0.188786	-0.0409572	-3.50546	-0.194349	-3.28778
"pectinesterase family protein"	AT2G43050	-0.280045	-1.7982	0.152854	-0.728933	1.3554	-0.415061	0.504206
"RWP-RK domain-containing protein"	AT2G43500	-2.58956	-3.26908	-1.36241	-3.06985	0.707061	-0.0458883	-1.09447
"ATTI1 (ARABIDOPSIS THALIANA TRYPSIN INHIBITOR PROTEIN 1)"	AT2G43510	-4.72317	1.0666	-1.6298	0.678999	-2.26039	4.21998	-0.00891465
"trypsin inhibitor, putative"	AT2G43530	0.579735	0.686017	0.220319	2.06367	0.623537	0.563929	2.2679
"trypsin inhibitor, putative"	AT2G43535	1.72066	0.88507	0.727954	0.559147	0.915728	0.0946826	0.728219
"chitinase, putative"	AT2G43570	-2.94779	1.08557	0.541003	0.928736	-4.1548	-0.322496	-3.81281
"chitinase, putative"	AT2G43590	-2.65156	-0.921074	-0.402876	-0.055301	-2.65353	-0.713044	-2.35797
"glycoside hydrolase family 19 protein"	AT2G43600	1.22314	-2.07431	0.397433	-0.445965	1.25056	-1.79512	0.56841
"glycoside hydrolase family 19 protein"	AT2G43610	-0.922823	-0.0216523	0.227261	0.675185	-2.00211	-0.925065	-1.58641
"chitinase, putative"	AT2G43620	-0.750812	0.690071	-0.238033	0.223412	-1.98698	-0.585121	-1.63461
"polygalacturonase, putative / pectinase, putative"	AT2G43880	-0.501358	-2.7275	0.0508297	-0.275279	1.57418	-0.898125	1.24402
"polygalacturonase, putative / pectinase, putative"	AT2G43890	-0.320715	-1.46669	0.658641	0.126523	1.212	-0.0350804	0.486049
"thiol methyltransferase, putative"	AT2G43920	-3.97156	1.30738	1.25937	3.55787	-2.89606	2.68241	-0.341447
"ARL (ARGOS-LIKE)"	AT2G44080	-1.46121	-0.852828	-0.508645	-0.816677	-0.747745	0.183795	-1.02424
"MLO15 (MILDEW RESISTANCE LOCUS O 15); calmodulin binding"	AT2G44110	0.630427	-2.66276	0.716683	-0.169687	1.84236	-1.52786	1.17288
"unknown protein"	AT2G44220	3.19426	1.31222	1.24738	1.72885	2.14947	0.146841	2.50255
"protease inhibitor/seed storage/lipid transfer protein (LTP) family protein (YLS3)"	AT2G44290	-1.50813	0.0210332	1.11312	0.750462	-2.02048	-0.432355	-2.28893
"DC1 domain-containing protein"	AT2G44370	-0.291135	0.585376	-0.136344	0.869679	-1.30014	-0.465484	-0.310787
"glycosyl hydrolase family 1 protein"	AT2G44480	-1.13421	1.26377	-0.350418	0.234094	-1.85165	0.802203	-1.11181
"unknown protein"	AT2G44500	0.316871	-1.10608	0.859834	-0.677595	0.773439	-0.437889	-0.66889
"protein binding / zinc ion binding"	AT2G44578	-2.75885	-0.763275	1.28994	-0.582572	-2.19725	0.0606412	-3.43851
"unknown protein"	AT2G44581	-1.05195	-0.55737	0.848647	-0.599594	-0.691874	0.0591007	-1.9861
"CYCP4;1 (cyclin p4;1); cyclin-dependent protein kinase"	AT2G44740	-0.123884	-1.61231	0.145594	-0.199205	1.24352	-0.140883	0.557115
"zinc finger (GATA type) family protein"	AT2G45050	0.314188	-0.876347	0.0442089	-0.739513	0.834476	-0.348549	0.140575
"SPX (SYG1/Pho81/XPR1) domain-containing protein"	AT2G45130	-1.22845	-0.215226	-0.297916	-0.235126	-0.777914	0.0219813	-0.689929
"protease inhibitor/seed storage/lipid transfer protein (LTP) family protein"	AT2G45180	2.48515	0.254763	1.06195	0.573381	1.6282	-0.67866	1.19565
"auxin-responsive protein-related"	AT2G45210	0.965946	0.61299	-0.463933	-0.511688	0.625671	0.17538	0.595062
"pectinesterase family protein"	AT2G45220	-0.428685	-2.13319	0.464777	-0.226414	1.34053	-0.454226	0.665098
"unknown protein"	AT2G45360	0.719314	0.122222	-0.112193	-0.0451873	0.904478	0.355829	1.03407
"dihydroflavonol 4-reductase family / dihydrokaempferol 4-reductase family"	AT2G45400	-0.639094	-3.00262	-0.0259288	-0.573183	2.03698	-0.472604	1.53962
"unknown protein"	AT2G45450	-1.99106	0.391473	-0.430773	-0.156223	-1.14069	1.26102	-0.862533
"FLA8 (Arabinogalactan protein 8)"	AT2G45470	0.533889	-0.4373	0.216187	-0.316257	0.676866	-0.385366	0.044958
"CYP76C4 (cytochrome P450, family 76, subfamily C, polypeptide 4); oxygen binding"	AT2G45550	-0.675899	-0.70808	0.180413	0.0272659	-0.593783	-0.676115	-0.671249
"protein kinase family protein"	AT2G45590	0.421747	-0.318388	0.123015	0.0405958	0.609812	-0.135151	0.513927
"dehydration-responsive family protein"	AT2G45750	-0.625651	-1.72496	0.472987	-0.131498	0.948255	-0.099473	0.446513
"BAP2 (BON ASSOCIATION PROTEIN 2)"	AT2G45760	-2.78011	-0.967981	1.91687	1.68437	-2.59934	-0.56197	-2.83877
"ATROPGEF4/ROPGEF4 (KINASE PARTNER PROTEIN-LIKE); Rho guanyl-nucleotide exchange factor"	AT2G45890	0.10888	-0.858662	0.197073	-0.0106962	0.69223	-0.0171556	0.403267
"U-box domain-containing protein"	AT2G45920	-2.42242	-0.962266	0.0482886	0.303759	-1.34268	0.104556	-1.07677
"CYP86A8 (LACERATA); fatty acid (omega-1)-hydroxylase/ oxygen binding"	AT2G45970	-0.890469	0.042166	0.454104	-0.793712	-0.674926	0.32083	-1.9163
"WRKY46 (WRKY DNA-binding protein 46); transcription factor"	AT2G46400	-1.71095	-0.975895	0.587815	0.604006	-0.6649	0.0272172	-0.622
"ATCNGC3 (CYCLIC NUCLEOTIDE GATED CHANNEL 3); calmodulin binding / cyclic nucleotide binding / ion channel"	AT2G46430	-1.25194	-0.412184	0.228083	0.00729804	-1.03232	-0.307917	-1.20708
"ATCNGC11 (cyclic nucleotide gated channel 11); calmodulin binding / cyclic nucleotide binding / ion channel"	AT2G46440	-1.11686	-0.568721	0.337733	-0.0708224	-0.795305	-0.223043	-1.23067
"zinc finger (C3HC4-type RING finger) family protein"	AT2G46495	-2.19308	-0.368223	0.438084	-0.2487	-2.52969	-0.556145	-3.16032
"B5 #1 (cytochrome b5 family protein #1); heme binding / transition metal ion binding"	AT2G46650	-1.51141	-0.372552	0.180567	-0.0347705	-0.929007	0.292451	-1.10148
"ATHB-7 (ARABIDOPSIS THALIANA HOMEOBOX 7)"	AT2G46680	-1.10074	0.00533751	-0.939157	-0.232231	-0.754021	0.326835	-0.257292
"auxin-responsive family protein"	AT2G46690	0.275531	-0.295184	-0.0171823	-0.000743645	0.726512	0.0836647	0.786914
"rac GTPase activating protein, putative"	AT2G46710	-1.17464	-2.03747	-0.135786	0.437851	0.838487	-0.331784	1.43803
"FAD-binding domain-containing protein"	AT2G46740	-0.490448	-1.66747	0.0421035	0.093968	0.987259	-0.11144	0.910278
"FAD-binding domain-containing protein"	AT2G46750	-3.64753	0.744141	-0.887824	1.24022	-2.50319	2.34636	-0.515575
"ATP binding / protein kinase/ protein-tyrosine kinase"	AT2G46850	0.0806424	-1.08875	-0.964581	-1.62558	0.931693	0.000655211	0.389416
"inorganic pyrophosphatase, putative (soluble) / pyrophosphate phospho-hydrolase, putative / PPase, putative"	AT2G46860	-0.567526	-1.84631	0.536593	-0.338287	0.910739	-0.509035	0.336513
MIR408	AT2G47015	-1.20149	0.983333	-1.37193	0.102494	-3.40226	-1.49281	-2.34241
"short-chain dehydrogenase/reductase (SDR) family protein"	AT2G47130	-0.590322	-0.0861942	-0.333244	-0.0867427	-0.591622	-0.0263856	-0.277705
"ATGOLS1 (ARABIDOPSIS THALIANA GALACTINOL SYNTHASE 1); transferase, transferring hexosyl groups"	AT2G47180	-1.53597	-0.295058	-1.1403	-0.010291	-0.605769	0.737458	0.474732
"MYB2 (myb domain protein 2); DNA binding / transcription factor"	AT2G47190	-1.92801	1.02927	0.0918893	0.493604	-1.07605	1.81289	-0.815309
"unknown protein"	AT2G47200	-1.83525	-0.831919	1.39444	-2.15858	-0.660083	0.412814	-3.79451
"long-chain-fatty-acid--CoA ligase family protein / long-chain acyl-CoA synthetase family protein"	AT2G47240	-2.42659	-0.581237	-1.14542	-0.414353	-1.71005	0.324489	-1.07617
"WRKY23 (WRKY DNA-binding protein 23); transcription factor"	AT2G47260	-0.596079	0.17057	-0.114368	0.931342	-0.620542	0.492332	0.45336
"transcription factor/ transcription regulator"	AT2G47270	0.00382506	-0.975968	0.0277415	-0.628191	1.04747	0.0540909	0.461089
"unknown protein"	AT2G47360	0.365639	-0.879697	0.187027	-0.010937	0.813294	-0.288458	0.761589
"DNAJ heat shock N-terminal domain-containing protein"	AT2G47440	-0.14946	-1.23321	-0.0885146	-0.685468	0.691799	-0.439426	0.0804863
"CAO (CHAOS); chromatin binding"	AT2G47450	1.31843	-0.461047	-0.363327	-0.635355	1.11019	-0.625981	0.871257
binding	AT2G47485	-0.787719	-1.51119	-0.197181	0.549542	1.00535	0.215221	1.79017
"microtubule motor"	AT2G47500	-0.251298	-1.17981	0.182231	-0.343151	0.650708	-0.279053	0.0529454
"unknown protein"	AT2G47530	0.341035	-1.30909	0.347093	-0.468789	1.35358	-0.327576	0.544306
"pollen Ole e 1 allergen and extensin family protein"	AT2G47540	0.634157	-1.65036	0.405081	0.107257	1.69878	-0.907644	1.39288
"pectinesterase family protein"	AT2G47550	0.015221	-0.0831099	0.175373	0.709157	-0.845363	-0.860886	-0.364337
"AGP26/ATAGP26 (ARABINOGALACTAN PROTEINS 26)"	AT2G47930	1.09882	-0.359906	0.561115	-0.604148	1.18353	-0.160041	0.108942
"unknown protein"	AT2G48090	-2.79005	-1.11026	0.158814	1.00315	-0.669577	1.46382	0.371012
"ATGPX4 (GLUTATHIONE PEROXIDASE 4); glutathione peroxidase"	AT2G48150	-0.724738	-0.20982	0.250756	0.100287	-0.613325	0.0400915	-0.62972
"unknown protein"	AT3G01175	-0.100896	0.690647	0.287768	0.457377	-1.59407	-0.74236	-1.35692
"peroxidase 27 (PER27) (P27) (PRXR7)"	AT3G01190	1.37068	-0.472913	0.532437	0.164784	1.51388	-0.39145	1.10731
"ATHB20 (ARABIDOPSIS THALIANA HOMEOBOX PROTEIN 20); DNA binding / transcription factor"	AT3G01220	0.598103	-0.135777	0.192466	-0.194584	0.630634	-0.123342	0.14664
"aldose 1-epimerase family protein"	AT3G01260	1.64729	1.02915	1.07746	0.995585	0.801473	-0.0235853	0.705369
"band 7 family protein"	AT3G01290	-0.721031	-0.00149284	0.0493619	-0.140061	-1.19423	-0.350559	-1.35514
"unknown protein"	AT3G01329	-2.42109	-0.099805	1.69545	0.0530088	-2.50421	-0.145075	-4.13422
"ALPHA-DOX1 (ALPHA-DIOXYGENASE 1)"	AT3G01420	-3.88662	-0.030376	-0.454009	0.257744	-3.35897	0.768674	-2.62611
"unknown protein"	AT3G01516	0.307546	-1.27778	0.0103237	-0.670901	0.926425	-0.904685	0.250916
"unknown protein"	AT3G01690	0.833911	0.182708	-0.0332597	0.0266309	0.640068	-0.141063	0.687163
"unknown protein"	AT3G01730	-0.560475	-2.50287	0.313218	-0.364874	1.56068	-0.843223	0.916371
"calmodulin-related protein, putative"	AT3G01830	-0.984272	-0.416379	0.705994	0.132577	-0.744489	-0.0889772	-1.27252
"unknown protein"	AT3G01950	0.048831	-0.570682	0.122302	-0.612001	0.636447	0.11419	-0.114867
"WRKY45 (WRKY DNA-binding protein 45); transcription factor"	AT3G01970	-3.25073	1.20729	-0.42189	0.767688	-2.38555	2.14507	-1.36766
"UDP-glucoronosyl/UDP-glucosyl transferase family protein"	AT3G02100	-1.26654	-0.283854	0.694951	-0.277704	-0.59225	-0.0175829	-1.6038
"LNG2 (LONGIFOLIA2)"	AT3G02170	0.0826855	-1.30017	-0.149805	-0.815585	0.733993	-0.719114	0.186109
"unknown protein"	AT3G02430	1.35992	0.67271	0.170439	0.231249	0.661665	-0.0271573	0.609479
"acyl-[acyl-carrier-protein] desaturase"	AT3G02610	0.536295	-0.0273304	-0.211337	-0.231232	0.630319	0.0392092	0.660742
"acyl-(acyl-carrier-protein) desaturase, putative / stearoyl-ACP desaturase, putative"	AT3G02620	0.523239	-0.964861	-0.132755	-0.791919	1.41891	0.165092	0.957016
"aspartyl protease family protein"	AT3G02740	-0.691356	0.0572332	0.0875549	0.0237563	-0.594839	-0.0576102	-0.293454
"immediate-early fungal elicitor family protein"	AT3G02840	-1.48728	-0.0416541	0.574695	-0.0439605	-1.28012	-0.00113551	-2.12825
"SKOR (stelar K+ outward rectifier); cyclic nucleotide binding / outward rectifier potassium channel"	AT3G02850	3.62558	2.61999	1.26749	1.94285	1.03355	-0.0898642	1.67882
"unknown protein"	AT3G02910	-0.130722	-0.526957	-0.163623	-0.61674	0.655341	0.266491	0.124135
"MYB107 (myb domain protein 107); DNA binding / transcription factor"	AT3G02940	-0.958032	0.17123	1.48685	-0.754113	-0.590892	0.695104	-2.77859
"calmodulin, putative"	AT3G03000	0.330936	-0.33521	-0.0187731	-0.553888	0.652741	0.114955	0.123278
"unknown protein"	AT3G03280	2.1294	0.725399	0.237931	0.679821	0.737155	0.106629	1.32284
"tatD-related deoxyribonuclease family protein"	AT3G03500	1.90627	-1.06728	0.800115	-0.159279	1.94446	-0.984317	1.0291
"NPC4 (NONSPECIFIC PHOSPHOLIPASE C4); hydrolase, acting on ester bonds"	AT3G03530	-2.005	-1.1886	0.729752	-1.14371	-0.617686	0.287316	-2.43938
"DNA binding / transcription factor"	AT3G03660	-0.544847	0.584711	-0.418017	-0.134752	-0.838082	0.323305	-0.354086
"peroxidase, putative"	AT3G03670	-0.842446	0.202304	0.538112	0.0247977	-1.4641	-0.364879	-1.76338
"glutamate dehydrogenase, putative"	AT3G03910	-3.51193	-3.35588	-0.317134	-2.73975	-0.801878	-0.143551	-2.90653
"ANAC047 (Arabidopsis NAC domain containing protein 47); transcription factor"	AT3G04070	-3.73207	0.487038	-0.775853	0.676837	-2.63748	1.85013	-1.2409
"ankyrin repeat family protein"	AT3G04140	-1.2788	-1.87996	-0.6009	-1.33067	0.642515	-0.00297472	0.166486
"disease resistance protein (TIR-NBS class), putative"	AT3G04210	-2.74114	0.392914	0.35162	0.660344	-2.68138	0.606044	-2.27429
"disease resistance protein (TIR-NBS-LRR class), putative"	AT3G04220	-1.50339	0.276196	0.666005	0.682422	-1.45921	0.357982	-1.43789
"ATLTL1/LTL1 (LI-TOLERANT LIPASE 1); carboxylic ester hydrolase"	AT3G04290	0.0278343	-0.810323	-0.148781	-0.546361	0.594299	0.018018	-0.0345089
"endopeptidase inhibitor"	AT3G04320	0.330729	-0.279211	1.17028	0.408148	1.111	0.529138	0.306511
"trypsin and protease inhibitor family protein / Kunitz family protein"	AT3G04330	0.043062	-1.22333	0.503773	-0.582548	1.38002	-0.0697253	0.456594
"transcription factor"	AT3G04410	-0.298364	1.78578	-0.137704	1.60122	-1.68156	0.378309	0.00185007
"WDL1 (WVD2-LIKE 1)"	AT3G04630	-1.01784	-0.425373	0.0486212	0.0861671	-0.712516	-0.0581957	-0.64864
"PR4 (PATHOGENESIS-RELATED 4)"	AT3G04720	-2.51764	0.915187	-0.0210638	0.802838	-3.12243	0.29996	-2.37378
"sugar transporter, putative"	AT3G05155	1.34213	-0.320854	-0.266716	0.664472	0.923162	-0.515263	1.99185
"unknown protein"	AT3G05320	-0.121992	-1.07584	0.328493	-0.34967	0.817687	-0.273764	0.234865
"disease resistance family protein / LRR family protein"	AT3G05360	-0.909708	0.175299	0.264329	0.640185	-0.810156	0.230495	-0.405056
"sugar transporter, putative"	AT3G05400	-0.861625	1.74248	-0.954638	0.680453	-1.56342	1.03766	0.346934
"HAP2B (Heme activator protein (yeast) homolog 2B, unfertilized embryo sac 8); transcription factor"	AT3G05690	-2.00542	-2.4115	-1.10425	-2.31023	0.607906	0.146563	-0.594611
"RCI2B (RARE-COLD-INDUCIBLE 2B)"	AT3G05890	-0.0673698	-1.81286	0.137222	-0.307486	1.22016	-0.558387	0.85123
"neurofilament protein-related"	AT3G05900	0.140994	-0.77066	-0.0551706	-0.354706	0.650364	-0.203841	0.411217
"heavy-metal-associated domain-containing protein"	AT3G05920	0.529314	-0.638162	0.494538	0.0335817	0.914894	-0.161695	0.507527
"unknown protein"	AT3G05936	0.0204222	-0.888702	0.315994	-0.377692	0.667766	-0.221069	0.105109
"unknown protein"	AT3G05980	0.212433	-1.44224	0.242819	0.0653474	1.04557	-0.65999	0.765775
"unknown protein"	AT3G06070	0.167173	-0.913244	0.110661	-0.183099	1.11834	-0.334843	0.414968
"integral membrane family protein"	AT3G06390	-1.6609	-0.0382263	-0.0530668	-0.537807	-1.30059	0.513646	-1.78664
"GNS1/SUR4 membrane family protein"	AT3G06460	0.887903	-2.08452	-0.412594	-0.681222	1.65315	-1.47611	1.41047
"MYB108 (BOTRYTIS-SUSCEPTIBLE1, myb domain protein 108); DNA binding / transcription factor"	AT3G06490	-1.47386	-0.000682182	-0.290977	-0.519862	-0.761474	0.881303	-0.604752
"glycoside hydrolase family 28 protein / polygalacturonase (pectinase) family protein"	AT3G06770	-0.0729078	-1.37188	0.0500535	-0.551381	0.732662	-0.405914	0.278258
"unknown protein"	AT3G06890	-0.684871	-2.06685	0.436748	0.510695	1.5593	0.168431	1.58733
"DC1 domain-containing protein"	AT3G06990	0.877442	-0.444304	0.0886537	0.147694	0.787433	-0.415433	1.0002
"DC1 domain-containing protein"	AT3G07000	0.406437	-0.882798	-0.0756974	-0.29663	0.639288	-0.719517	0.396492
"pectate lyase family protein"	AT3G07010	-0.20032	-1.36994	0.0401395	-0.440318	0.735928	-0.479251	0.281621
"protein kinase family protein"	AT3G07070	-0.0943902	-2.24693	0.443063	-0.166492	1.87862	-0.486497	1.10439
"unknown protein"	AT3G07460	0.264826	-0.315779	0.20576	-0.261059	0.600628	0.06445	0.178259
"unknown protein"	AT3G07470	0.151761	-0.593945	0.523787	-0.0303235	0.757417	0.0250818	0.272701
"heavy-metal-associated domain-containing protein"	AT3G07600	-1.08183	-1.08393	0.570681	-0.250011	-0.950207	-1.04785	-1.51235
"transcription factor jumonji (jmjC) domain-containing protein"	AT3G07610	-1.09549	-0.382565	0.371168	0.393936	-0.720351	-0.035242	-0.778977
"kelch repeat-containing protein"	AT3G07720	-3.1313	-3.05085	0.62041	0.190727	1.8352	-0.0670832	1.55409
"SCPL27 (serine carboxypeptidase-like 27); serine carboxypeptidase"	AT3G07990	0.856497	-0.123918	-0.158066	-0.315313	0.621028	-0.240174	0.377813
"FRD3 (FERRIC REDUCTASE DEFECTIVE 3); antiporter"	AT3G08040	0.0393694	-0.629119	0.291258	0.0513528	0.971687	0.415202	0.746522
"LTP6 (Lipid transfer protein 6); lipid binding"	AT3G08770	-2.79457	0.8521	-0.884208	-0.643221	-2.47836	1.31607	-2.06783
"DNAJ heat shock N-terminal domain-containing protein"	AT3G08970	-0.845281	0.110035	0.0552718	0.577877	-1.3572	-0.531131	-0.719354
"protein kinase family protein"	AT3G09010	-0.848401	-0.162941	0.148845	-0.0770487	-0.90635	-0.357956	-1.09928
"LAC7 (laccase 7); copper ion binding / oxidoreductase"	AT3G09220	-2.64814	-1.35001	0.0173447	-0.710553	-1.58268	-0.197435	-2.26622
"protein kinase-related"	AT3G09240	-1.33456	-3.07512	-0.30552	-1.1641	1.61501	-0.282271	0.768671
"ATGSTU8 (Arabidopsis thaliana Glutathione S-transferase (class tau) 8); glutathione transferase"	AT3G09270	-1.69258	-0.402187	-0.482751	-0.460105	-1.7115	-0.151199	-1.49786
"lipin family protein"	AT3G09560	-0.321129	0.163505	0.096734	0.430209	-0.60034	-0.0494675	-0.141926
"40S ribosomal protein S23 (RPS23A)"	AT3G09680	-0.943498	0.122617	0.517495	1.00209	-0.840482	0.153068	-0.219469
"protein kinase, putative"	AT3G09830	-0.376876	0.264357	0.0309961	0.147259	-0.690446	-0.0402773	-0.499844
"pollen Ole e 1 allergen and extensin family protein"	AT3G09925	0.520878	-2.30941	0.452783	0.0192571	2.13544	-0.710794	1.69594
"calmodulin, putative"	AT3G10190	-0.0281884	-0.315787	0.604849	-0.267008	0.627196	0.351817	-0.278584
"unknown protein"	AT3G10320	-1.17001	-1.49355	-0.37709	-0.0526849	0.747536	0.414877	0.943731
"phenylalanine ammonia-lyase, putative"	AT3G10340	-0.686427	0.0481131	0.49327	0.0836449	-0.637274	0.0680236	-1.14217
"ANAC053 (Arabidopsis NAC domain containing protein 53); transcription factor"	AT3G10500	-1.12514	-0.346864	-0.178312	0.0815464	-0.632011	0.156735	-0.47791
"unknown protein"	AT3G10525	0.0236887	-1.26966	0.345712	-0.633721	1.08534	-0.113082	0.225495
"CAT7 (CATIONIC AMINO ACID TRANSPORTER 7); cationic amino acid transporter"	AT3G10600	1.76096	0.161763	0.422635	-0.038571	1.05911	-0.842121	0.77048
"pectinesterase family protein"	AT3G10710	-0.191283	-1.22152	0.243957	-0.206354	1.02064	-0.0694285	0.79063
"unknown protein"	AT3G10930	-1.20445	0.124473	0.441477	0.713445	-0.899375	0.513136	-0.533353
"DREB2B (DRE-binding protein 2B); DNA binding / transcription factor/ transcriptional activator"	AT3G11020	0.239467	0.846311	-0.103115	0.736023	-0.841024	-0.106751	-0.169167
"disease resistance family protein"	AT3G11080	-1.4321	0.0217773	0.223357	0.695253	-1.19316	-0.00983843	-0.909045
"unknown protein"	AT3G11150	1.39838	0.941597	0.342117	0.408334	0.588564	-0.261241	0.423114
"GDSL-motif lipase/hydrolase family protein"	AT3G11210	-1.30146	-0.0816228	0.14524	-0.193878	-0.959687	0.640069	-1.23881
"WOX5 (WUSCHEL-related homeobox 5); transcription factor"	AT3G11260	-0.455624	0.523211	-0.283181	-0.102801	-0.74956	0.428795	-0.343674
"DC1 domain-containing protein"	AT3G11370	1.24604	-0.162072	0.278932	0.384322	0.912881	-0.444304	1.06436
"DC1 domain-containing protein"	AT3G11385	0.411451	-0.919629	-0.0861229	0.125866	0.791432	-0.578667	0.846664
"integral membrane family protein"	AT3G11550	0.268287	-1.72362	0.211883	-0.512061	1.24084	-0.781589	0.440727
"unknown protein"	AT3G11600	0.385031	-0.241151	0.482315	0.227708	0.641715	0.174341	0.471597
"U-box domain-containing protein"	AT3G11840	-0.564647	0.530818	0.307082	0.100452	-1.03065	0.143796	-1.39989
"ACT11 (ACTIN-11); structural constituent of cytoskeleton"	AT3G12110	-0.00792537	-1.22999	0.281368	-0.361215	0.801107	-0.417845	0.239404
"SCPL15 (serine carboxypeptidase-like 15); serine carboxypeptidase"	AT3G12240	0.486301	-1.64043	0.178281	-0.0435775	1.0622	-0.866532	0.883626
"ATHCHIB (BASIC CHITINASE); chitinase"	AT3G12500	-3.95455	-0.564618	0.0472654	0.375693	-2.82859	0.980375	-2.51139
"unknown protein"	AT3G12540	-0.0832979	-1.37516	0.200707	0.103205	0.794529	-0.458066	0.960094
"aspartyl protease family protein"	AT3G12700	-2.03002	0.807394	-1.088	-0.279817	-2.10328	0.590584	-1.21907
"methyladenine glycosylase family protein"	AT3G12710	0.227798	-1.54861	0.662205	-0.27142	1.05047	-0.772563	0.305756
"AtMYB10 (myb domain protein 10); DNA binding / transcription factor"	AT3G12820	0.772854	0.000645714	0.318645	1.0147	0.99188	0.297457	1.69361
"auxin-responsive family protein"	AT3G12830	-0.24069	-1.08581	0.165139	-0.771357	0.760691	-0.0411856	-0.226774
"oxidoreductase, 2OG-Fe(II) oxygenase family protein"	AT3G12900	-4.16398	-4.12164	0.0323464	1.37824	0.687559	-0.916485	2.03973
"transcription factor"	AT3G12910	-4.27764	0.0520071	-0.124043	-0.37534	-4.47596	0.274169	-4.59242
"ATMRP3 (Arabidopsis thaliana multidrug resistance-associated protein 3)"	AT3G13080	-1.17587	1.01831	0.842044	0.607578	-1.9535	0.185055	-2.38235
"ATMRP8 (Arabidopsis thaliana multidrug resistance-associated protein 8)"	AT3G13090	-2.4047	-1.17654	0.886225	1.57234	-1.29588	0.0961765	-0.438426
"ATMRP7 (Arabidopsis thaliana multidrug resistance-associated protein 7)"	AT3G13100	-1.19112	0.16733	0.717638	0.24774	-1.24322	-0.164127	-1.99065
"unknown protein"	AT3G13432	-0.0639689	1.56201	0.863655	0.556359	-1.15547	0.496217	-1.58532
"AGP12 (ARABINOGALACTAN PROTEIN 12)"	AT3G13520	-0.398468	-1.26636	0.404809	-0.396549	0.688007	-0.196501	-0.153226
"CYP90D1 (CYTOCHROME P450, FAMILY 90, SUBFAMILY D, POLYPEPTIDE 1); oxidoreductase, acting on paired donors, with incorporation or reduction of molecular oxygen, NADH or NADPH as one donor, and incorporation of one atom of oxygen / oxygen binding"	AT3G13730	0.860754	1.96397	0.690228	1.82473	-0.925816	0.151585	0.268904
"unknown protein"	AT3G13950	-2.17816	-0.00185939	0.344909	0.0734351	-2.25258	0.0514668	-2.43556
"GLIP4; carboxylic ester hydrolase"	AT3G14225	-2.85313	-1.69322	-0.679436	-0.868867	-1.66131	-0.687782	-1.85759
"unknown protein"	AT3G14260	0.435766	-0.397393	0.540133	0.778513	0.817389	0.0152207	1.07863
"WAG2; kinase"	AT3G14370	-0.442549	-1.98928	-0.233481	-0.717892	0.825921	-0.811156	0.407659
"disease resistance protein (NBS-LRR class), putative"	AT3G14460	-0.833081	-0.443954	0.776838	0.488114	-0.83857	-0.328516	-1.26802
"geranylgeranyl pyrophosphate synthase, putative / GGPP synthetase, putative / farnesyltranstransferase, putative"	AT3G14510	-0.0596408	-1.62086	0.219264	-0.829904	0.89718	-0.5353	-0.0784683
pseudogene	AT3G14515	0.113764	-1.13006	-0.152261	-0.401312	0.678999	-0.550383	0.39907
"CYP72A8 (cytochrome P450, family 72, subfamily A, polypeptide 8); oxygen binding"	AT3G14620	-1.17069	0.111699	-0.259054	0.217725	-1.44297	-0.0050346	-1.05671
"unknown protein"	AT3G14700	-1.70448	-0.298956	0.290284	0.615811	-0.780462	0.680583	-0.495569
"unknown protein"	AT3G14850	0.317107	-1.69457	0.0350716	-0.719262	1.54042	-0.542668	0.854136
"unknown protein"	AT3G15115	0.0451241	-1.16607	-0.0579917	-0.0807972	0.75374	-0.39426	0.921556
"pentatricopeptide (PPR) repeat-containing protein"	AT3G15130	-0.139187	0.716985	-0.399304	0.150164	-0.764777	0.155174	-0.199956
"unknown protein"	AT3G15250	0.82698	-0.103095	0.494261	-0.384768	0.633116	-0.342934	-0.255805
"ATEXPA12 (ARABIDOPSIS THALIANA EXPANSIN 12)"	AT3G15370	0.263685	-0.579046	0.724866	-0.510861	1.37522	0.252631	0.0791706
"ATNAC3 (ARABIDOPSIS NAC DOMAIN CONTAINING PROTEIN 55); transcription factor"	AT3G15500	-1.73883	0.634318	-0.533936	0.277439	-1.00778	1.59415	-0.297598
"ATNAC2 (Arabidopsis thaliana NAC domain containing protein 2); transcription factor"	AT3G15510	0.32482	-0.155328	-0.264023	0.633671	0.623398	0.228568	1.57121
"unknown protein"	AT3G15518	-2.14884	-0.0537126	0.521585	-0.218134	-1.85724	0.0755152	-2.67738
"late embryogenesis abundant protein, putative / LEA protein, putative"	AT3G15670	-0.74002	0.556087	-0.858941	-0.202114	-0.703055	0.758453	-0.127952
"unknown protein"	AT3G15760	-0.778057	0.303259	0.690998	1.02741	-1.16219	-0.180143	-0.815139
"unknown protein"	AT3G15770	-0.766063	0.0514012	0.534217	0.954196	-0.729889	0.275332	-0.252777
"DNA mismatch repair MutS family protein"	AT3G15960	-1.07672	-1.81058	0.149932	-0.514131	0.658388	-0.237122	-0.184401
"CES101 (CALLUS EXPRESSION OF RBCS 101); carbohydrate binding / kinase"	AT3G16030	-1.04158	-0.433795	-0.176412	0.00609843	-1.00805	-0.431712	-0.813477
"unknown protein"	AT3G16220	-0.294846	0.474776	0.199414	0.555295	-0.728948	0.10947	-0.403611
"DELTA-TIP (delta tonoplast integral protein); water channel"	AT3G16240	1.09984	-1.81917	1.38366	-0.286697	2.25313	-0.689585	0.594666
"DNA binding / transcription factor"	AT3G16280	-1.74156	-0.507074	-0.00198344	-0.800448	-0.658633	0.673221	-1.45916
"AHP4 (HPT PHOSPHOTRANSMITTER 4); histidine phosphotransfer kinase/ transferase, transferring phosphorus-containing groups"	AT3G16360	-0.32299	0.675638	-0.739755	-0.774652	-0.611678	0.605405	-0.393114
"GDSL-motif lipase/hydrolase family protein"	AT3G16370	-1.87684	0.823545	-1.12828	-0.461736	-1.56808	1.2603	-0.862063
"jacalin lectin family protein"	AT3G16390	-1.64437	-1.09611	-0.645248	0.411696	-0.664411	0.0643979	0.439732
"ATMLP-470 (MYROSINASE-BINDING PROTEIN-LIKE PROTEIN-470)"	AT3G16400	-2.02362	-1.24711	-0.690322	0.737856	-0.655448	0.238307	0.685461
"jacalin lectin family protein"	AT3G16410	0.0300548	-1.01001	-0.0871584	-0.317702	0.888776	-0.0200296	0.680681
"ATMLP-300B (MYROSINASE-BINDING PROTEIN-LIKE PROTEIN-300B)"	AT3G16440	1.30784	-0.908242	-0.097017	-0.30708	1.16747	-1.05297	1.09841
"UDP-glucoronosyl/UDP-glucosyl transferase family protein"	AT3G16520	-1.9194	-0.512225	-1.06192	-0.116706	-0.731854	0.582842	0.214311
"legume lectin family protein"	AT3G16530	-1.70445	0.637051	0.406781	0.512776	-1.86311	0.653565	-1.78086
"protein phosphatase 2C-related / PP2C-related"	AT3G16560	2.53788	2.9999	0.3269	1.87624	-0.585716	0.15553	1.0223
"nodulin MtN3 family protein"	AT3G16690	0.821308	0.134579	-0.184845	0.0497929	0.712865	0.099454	0.897937
"glycoside hydrolase family 28 protein / polygalacturonase (pectinase) family protein"	AT3G16850	0.546841	-0.350121	-0.10068	-0.439943	0.743108	-0.101287	0.41664
"phytochelatin synthetase-related"	AT3G16860	-0.938916	-0.134327	0.22089	0.125626	-0.631183	0.0672106	-0.762468
"unknown protein"	AT3G17580	-0.258173	-1.05633	0.0519423	-0.419757	0.623387	-0.0936734	0.235406
"IAA31 (indoleacetic acid-induced protein 31); transcription factor"	AT3G17600	-0.290662	-1.67428	0.231631	-0.0292773	1.06521	-0.326882	1.1228
"HYH (HY5-HOMOLOG)"	AT3G17609	0.916155	0.50804	0.221744	-0.375957	0.62978	0.203753	0.139463
"ATCNGC19 (cyclic nucleotide gated channel 19); calmodulin binding / cyclic nucleotide binding / ion channel"	AT3G17690	-1.7545	0.474881	0.796437	0.620395	-2.14697	0.130394	-2.16581
"CNBT1 (CYCLIC NUCLEOTIDE-BINDING TRANSPORTER 1); calmodulin binding / cyclic nucleotide binding / ion channel"	AT3G17700	-0.460162	0.0725655	-0.0813442	0.136611	-0.593705	0.0639982	-0.23264
"ATACP5 (acid phosphatase 5); acid phosphatase/ protein serine/threonine phosphatase"	AT3G17790	-0.808833	0.591092	-0.373659	0.469024	-0.795271	0.743511	0.0115964
"unknown protein"	AT3G18170	-0.157676	-1.44176	0.15839	-0.43808	0.858019	-0.450895	0.216818
"unknown protein"	AT3G18180	-0.333916	-1.63253	0.266142	-0.401766	1.00928	-0.281194	0.419939
"nodulin MtN21 family protein"	AT3G18200	-0.131472	-2.15056	0.348328	-0.28186	1.02413	-0.977994	0.445961
"unknown protein"	AT3G18250	-3.00202	1.4578	0.421103	0.120879	-3.96181	0.281754	-4.10672
"unknown protein"	AT3G18450	1.18578	-1.52391	0.598867	-0.0266389	1.53715	-1.08396	0.788516
"unknown protein"	AT3G18460	0.58072	-0.858985	0.119128	0.510901	0.63317	-0.673707	1.13662
pseudogene	AT3G18777	0.93403	0.551379	0.0832881	-0.501815	0.81929	0.344251	0.212885
"unknown protein"	AT3G18779	-1.19247	-2.13905	0.334735	-0.555019	0.602321	-0.0454622	-0.166371
"oxidoreductase, 2OG-Fe(II) oxygenase family protein"	AT3G19010	0.00898558	1.02725	0.0468862	0.475767	-0.77366	0.192223	-0.491793
"unknown protein"	AT3G19030	1.39944	0.96988	0.763498	0.385798	0.58636	0.158567	0.231561
"late embryogenesis abundant protein-related / LEA protein-related"	AT3G19430	1.65264	-2.52766	1.12011	-0.570918	2.41895	-1.90082	0.961811
"unknown protein"	AT3G19615	-2.69336	1.93586	0.254705	0.86999	-2.91661	1.80515	-2.30165
"unknown protein"	AT3G19680	-0.150355	-1.11068	-0.379994	-1.02654	0.826281	-0.0708831	0.224322
"BCAT4 (BRANCHED-CHAIN AMINOTRANSFERASE4); catalytic/ methionine-oxo-acid transaminase"	AT3G19710	0.853598	2.42138	0.295448	0.813156	-1.10119	0.588399	-0.638199
"STP4 (SUGAR TRANSPORTER 4); carbohydrate transporter/ sugar porter"	AT3G19930	0.0188134	0.703427	-0.420354	0.110383	-0.703006	0.0278771	-0.111089
"CYP705A22 (cytochrome P450, family 705, subfamily A, polypeptide 22)"	AT3G20130	0.258905	-1.15953	0.0713354	-0.323186	1.00533	-0.285645	0.663298
"geranylgeranyl pyrophosphate synthase, putative / GGPP synthetase, putative / farnesyltranstransferase, putative"	AT3G20160	0.745446	-1.65848	-0.490785	-0.622342	1.34628	-0.728471	1.18952
pseudogene	AT3G20470	-0.849215	0.815444	-0.761435	-0.0656204	-1.00601	0.692089	-0.290761
"unknown protein"	AT3G20557	-0.131661	-0.645556	0.217175	0.602121	0.65368	-0.164481	0.866696
"CYP705A30 (cytochrome P450, family 705, subfamily A, polypeptide 30); oxygen binding"	AT3G20940	1.1988	-0.610664	0.407465	-0.159006	1.39378	-0.268638	0.925986
"NADK1 (NAD kinase 1); NAD+ kinase"	AT3G21070	-0.060071	-1.01701	0.587609	0.0864669	0.758972	-0.131895	0.315735
"ABC transporter-related"	AT3G21080	-1.21699	1.02016	-0.711952	0.123976	-1.771	0.229801	-0.994436
"GLTP3 (GLYCOLIPID TRANSFER PROTEIN 3)"	AT3G21260	1.46725	-0.0944967	-0.297226	-0.621194	1.61347	0.116778	1.3048
"leucine-rich repeat protein kinase, putative"	AT3G21340	0.0738288	-2.13376	0.256409	0.165995	1.77301	-0.801316	1.62253
"unknown protein"	AT3G21352	-1.21764	1.47371	-0.821127	0.793639	-2.16999	0.390916	-0.831477
"unknown protein"	AT3G21520	-3.13718	0.577246	0.604701	0.0315372	-2.08922	2.17846	-2.43503
"unknown protein"	AT3G21550	0.500385	-0.698762	0.70456	0.344423	0.659944	-0.518432	0.280865
"MATE efflux family protein"	AT3G21690	-0.84633	0.703696	-0.305561	0.206157	-1.32326	0.383864	-0.773927
"isocitrate lyase, putative"	AT3G21720	-1.10227	-2.04615	-0.951717	-1.67174	0.704296	-0.358041	0.0674362
"UDP-glucoronosyl/UDP-glucosyl transferase family protein"	AT3G21790	-0.895133	-0.0456718	0.0130683	-0.199207	-0.589843	0.505594	-0.420802
"receptor protein kinase-related"	AT3G22060	-3.6123	-0.862904	-0.148961	-0.781522	-2.41547	0.769857	-2.97244
"VQ motif-containing protein"	AT3G22160	-0.818678	0.213443	0.514235	0.153113	-0.817095	0.251971	-1.20702
"senescence-associated protein-related"	AT3G22550	-1.39439	-0.62151	-0.249441	-0.554923	-0.596994	0.255546	-0.7885
"protease inhibitor/seed storage/lipid transfer protein (LTP) family protein"	AT3G22570	1.25081	-0.866549	0.509216	0.181902	1.9183	-0.102626	1.58819
"cupin family protein"	AT3G22640	-0.572762	0.283639	-0.325912	0.0149846	-0.600783	0.232031	-0.0232161
"leucine-rich repeat family protein / extensin family protein"	AT3G22800	-0.137983	0.518875	-0.0329263	0.0927043	-0.74408	-0.0306757	-0.605155
"ELIP1 (EARLY LIGHT-INDUCABLE PROTEIN); chlorophyll binding"	AT3G22840	-1.12958	-2.53914	-0.793727	-2.18785	1.35972	-0.132018	-0.169521
"APS1 (ATP sulfurylase 3)"	AT3G22890	-0.404752	0.928106	0.0634276	0.194763	-1.2146	0.181771	-1.03181
"unknown protein"	AT3G22961	2.22589	1.25042	0.127253	-0.0455227	0.73173	0.0336356	0.838146
"IAA7 (AUXIN RESISTANT 2)"	AT3G23050	-0.108227	-1.75269	0.0872335	-0.503738	0.7582	-0.985568	0.162842
"leucine-rich repeat family protein"	AT3G23120	-4.03531	-0.440085	0.768799	1.38923	-3.64737	0.232011	-3.16191
"unknown protein"	AT3G23245	-0.863177	0.248383	-0.333423	0.182507	-0.74691	0.301068	-0.390317
"AtMYB15/AtY19/MYB15 (myb domain protein 15); DNA binding"	AT3G23250	-1.58865	-0.0017552	0.293253	-0.126921	-1.4434	0.303044	-1.7013
pseudogene	AT3G23450	-0.897737	0.890124	-1.06046	-0.25618	-0.97772	0.752826	-0.146217
"cyclopropane-fatty-acyl-phospholipid synthase"	AT3G23470	-0.237085	-1.88214	-0.0188464	-0.385359	0.87687	-0.869046	0.442328
"cyclopropane fatty acid synthase, putative / CPA-FA synthase, putative"	AT3G23510	1.53932	-0.381988	-0.0682168	-0.0276699	1.77	0.0311747	1.71121
"cyclopropane fatty acid synthase, putative / CPA-FA synthase, putative"	AT3G23530	0.593529	-0.934667	0.180977	-0.0681719	1.25206	-0.831374	1.10534
"dienelactone hydrolase family protein"	AT3G23570	-0.620526	1.05534	-0.18578	0.297385	-1.39989	0.417126	-0.837896
"xyloglucan:xyloglucosyl transferase, putative / xyloglucan endotransglycosylase, putative / endo-xyloglucan transferase, putative"	AT3G23730	-0.00594483	-2.43817	0.645406	-0.68582	1.82175	-0.788038	0.489714
"unknown protein"	AT3G23760	0.0365245	-0.803782	0.208739	-0.436551	0.694263	-0.116778	0.0690288
permease-related	AT3G23870	-0.0475054	-0.630325	0.199854	0.0426713	0.663909	0.0206058	0.560631
"disease resistance-responsive family protein"	AT3G24020	0.301116	-1.56084	0.446411	-0.21712	1.14259	-0.784753	0.425678
"pectinesterase family protein"	AT3G24130	0.2551	-0.620409	0.627486	0.183819	0.840918	0.0239922	0.327672
"ammonium transporter, putative"	AT3G24290	-1.131	-2.56474	0.122145	-2.78431	2.23454	0.0670104	-0.511629
"ATAMT1;3 (ammonium transporter 1;3); ammonium transporter"	AT3G24300	0.93862	-0.00389395	0.427063	0.035266	1.25819	0.242546	0.877492
"unknown protein"	AT3G24510	-2.48537	0.410219	-0.249599	-0.131851	-2.35966	-0.0149417	-2.24019
"AT-HSFC1 (Arabidopsis thaliana heat shock transcription factor C1); DNA binding / transcription factor"	AT3G24520	0.49664	-0.743332	-0.0143519	-1.1709	0.89249	-0.137052	-0.0955273
"pectate lyase family protein"	AT3G24670	0.18156	-1.58704	0.00175825	-0.189017	1.17234	-0.698734	1.00325
"octicosapeptide/Phox/Bem1p (PB1) domain-containing protein"	AT3G24715	0.15067	-0.747173	0.218985	-0.0680464	0.602092	-0.222011	0.271177
"unknown protein"	AT3G24750	0.102321	-1.85052	0.513889	-0.159171	1.04713	-0.874251	0.521809
"protein binding"	AT3G24982	-0.654085	0.255369	0.253825	0.644496	-1.16259	0.0741932	-0.664752
"disease resistance family protein"	AT3G25020	-0.831322	0.343445	0.235615	0.656306	-0.995152	0.0368525	-0.668216
"nodulin, putative"	AT3G25190	-3.98118	-4.31768	0.803301	0.927347	1.11125	-0.16762	1.32634
"AGC2-1 (OXIDATIVE SIGNAL-INDUCIBLE1); kinase"	AT3G25250	-0.446026	0.916301	0.129335	0.204093	-1.03595	0.351896	-0.990721
"disease resistance protein (TIR-NBS-LRR class), putative"	AT3G25510	-1.0035	-0.334221	-0.780789	0.0730281	-0.851621	0.133737	-0.0337347
"haloacid dehalogenase-like hydrolase family protein"	AT3G25610	-0.799514	0.278747	0.169917	-0.159708	-0.703007	0.225265	-0.870974
"unknown protein"	AT3G25655	0.555899	-0.434973	-0.0620455	-0.712653	1.04673	-0.0983602	0.409567
"myb family transcription factor"	AT3G25790	1.09039	2.29826	1.15333	2.47883	-1.24017	0.0111102	0.316365
"NIMIN-2 (NIM1-INTERACTING 2)"	AT3G25882	-3.34614	-1.04826	0.796236	0.58291	-2.70169	-0.117747	-2.7715
"ATHMT-1/HMT-1; homocysteine S-methyltransferase"	AT3G25900	-1.93442	-0.675748	0.0295882	0.284777	-1.37757	-0.315982	-1.13258
"universal stress protein (USP) family protein"	AT3G25930	0.621108	-1.25475	0.505683	0.457847	1.37472	-0.604493	1.19547
"unknown protein"	AT3G25950	-0.084431	-1.1438	-0.180818	-0.0341582	0.981957	-0.0213244	0.790422
"plastid-lipid associated protein PAP / fibrillin family protein"	AT3G26080	-0.429787	0.906816	-0.0429251	0.220693	-0.617339	0.300502	-0.48913
"CYP71B22 (cytochrome P450, family 71, subfamily B, polypeptide 22); oxygen binding"	AT3G26200	-2.96432	0.477606	-0.889786	0.0121926	-3.62316	-0.108818	-2.65993
"CYP71B23 (cytochrome P450, family 71, subfamily B, polypeptide 23); oxygen binding"	AT3G26210	-0.0717544	0.399514	-0.362245	-0.190242	-0.602424	-0.08088	-0.350157
"CYP71B24 (cytochrome P450, family 71, subfamily B, polypeptide 24); oxygen binding"	AT3G26230	-0.484742	0.653364	-0.423421	0.440041	-0.86943	0.260106	-0.174765
"CYP71B26 (cytochrome P450, family 71, subfamily B, polypeptide 26); oxygen binding"	AT3G26290	2.5557	0.864439	0.556899	0.479195	1.03465	-0.0461819	0.968714
"CYP71B34 (cytochrome P450, family 71, subfamily B, polypeptide 34); oxygen binding"	AT3G26300	0.711202	0.137925	0.0157933	0.203514	0.621887	0.30598	0.830608
"unknown protein"	AT3G26470	-1.01283	-0.267302	0.282728	-0.433203	-0.765279	0.0763865	-1.39169
"leucine-rich repeat family protein"	AT3G26500	-0.682808	0.0840952	0.167216	0.216794	-0.7592	-0.143853	-0.628674
"TIP2 (TONOPLAST INTRINSIC PROTEIN 2); water channel"	AT3G26520	0.621428	0.116592	0.213658	-0.000228125	0.615245	-0.0790282	0.412468
"polygalacturonase, putative / pectinase, putative"	AT3G26610	2.17339	1.07432	0.866823	0.608564	0.958983	-0.209641	0.807664
"ATNUDT13 (ARABIDOPSIS THALIANA NUDIX HYDROLASE HOMOLOG 13); hydrolase"	AT3G26690	0.151879	-0.875496	0.120657	-0.180622	0.791864	-0.0878525	0.669353
"PAD3 (PHYTOALEXIN DEFICIENT 3); oxygen binding"	AT3G26830	-2.09105	0.803072	-0.0103228	0.382932	-2.36147	0.418591	-1.97747
"TOM20-1 (TRANSLOCASE OUTER MEMBRANE 20-1)"	AT3G27070	-0.434361	0.920615	0.833804	1.25253	-1.25014	0.232599	-0.851099
"kelch repeat-containing F-box family protein"	AT3G27150	1.23543	0.606481	0.561321	-0.181804	0.858745	0.132317	0.122766
"OLEO4 (OLEOSIN4)"	AT3G27660	3.05451	2.41926	0.10787	0.160916	0.768155	-0.0940399	1.04871
"nodulin MtN21 family protein"	AT3G28100	-0.980953	-1.46591	-1.01641	-1.48803	0.908374	0.522465	0.212278
"PMZ; zinc ion binding"	AT3G28210	-1.92946	-0.16312	0.116666	0.0457387	-1.56433	0.277437	-1.59296
"PGP17 (P-GLYCOPROTEIN 17); ATP binding / ATPase/ ATPase, coupled to transmembrane movement of substances / nucleoside-triphosphatase/ nucleotide binding"	AT3G28380	0.681406	-0.284015	0.048809	0.261697	0.664133	-0.466782	0.816547
"proline-rich extensin-like family protein"	AT3G28550	0.637802	-1.02728	0.386813	0.202949	0.885707	-0.87578	0.714329
"AAA-type ATPase family protein"	AT3G28580	-2.73869	0.243538	0.780756	0.307283	-2.53599	0.463884	-2.95269
"ATP binding / ATPase"	AT3G28610	-1.48212	-0.0628958	0.623951	0.610031	-2.27672	0.048661	-1.66509
"ATHB34 (ARABIDOPSIS THALIANA HOMEOBOX PROTEIN 34); DNA binding / transcription factor"	AT3G28920	0.83998	-0.112804	0.119001	-0.103757	0.869403	-0.308093	0.662964
"AIG2 (AVRRPT2-INDUCED GENE 2)"	AT3G28930	-2.06462	0.0350993	0.123309	0.977462	-2.02395	0.0224604	-1.42021
"avirulence-responsive protein, putative / avirulence induced gene (AIG) protein, putative"	AT3G28940	-0.774407	0.263159	-0.0179947	0.168108	-0.939304	0.170204	-0.793899
"unknown protein"	AT3G28990	-0.324478	1.6432	-1.26763	0.286221	-1.53726	0.262308	0.55493
"ANAC059/ATNAC3 (Arabidopsis NAC domain containing protein 59); protein heterodimerization/ transcription factor"	AT3G29035	1.55564	0.398429	-0.280736	-0.169908	0.954943	0.0381502	1.20771
"terpene synthase/cyclase family protein"	AT3G29110	1.01316	0.0461061	0.387498	-0.103542	0.714762	-0.256166	0.257812
"unknown protein"	AT3G29240	-0.0709282	1.16074	0.305082	0.695818	-1.01314	0.23326	-0.648829
oxidoreductase	AT3G29250	-0.111928	-1.44383	0.0336443	-0.791433	1.50666	0.175139	0.769144
"unknown protein"	AT3G29370	-0.0534425	-0.97187	0.102116	-0.792658	0.867808	-0.082579	0.261374
"terpene synthase/cyclase family protein"	AT3G29410	-0.618052	-2.13388	-0.283275	-0.728012	0.845323	-0.851622	0.35147
"geranylgeranyl pyrophosphate synthase, putative / GGPP synthetase, putative / farnesyltranstransferase, putative"	AT3G29430	0.366518	-1.23154	-0.0740569	-0.374184	0.914519	-0.682314	0.594272
"transferase family protein"	AT3G29635	2.90038	1.58448	-0.0858164	-0.348846	0.862891	-0.280819	0.668383
pseudogene	AT3G29725	0.774514	0.0756602	0.192765	-0.332704	0.75133	0.108245	0.311169
"RALFL27 (RALF-LIKE 27)"	AT3G29780	0.886815	-1.69127	0.463626	-0.566152	1.84837	-0.874993	0.996001
"transferase family protein"	AT3G30280	0.347962	-0.783511	0.13456	-0.063823	0.71489	-0.474463	0.488997
"unknown protein"	AT3G30580	-0.135235	-1.13843	0.212326	-0.40753	0.779265	-0.154503	0.0921286
"unknown protein"	AT3G30720	1.26508	0.236055	0.478022	0.156387	1.0134	0.112123	0.613716
"geranylgeranyl pyrophosphate synthase, putative / GGPP synthetase, putative / farnesyltranstransferase, putative"	AT3G32040	-0.861083	-2.20805	0.451527	-0.786053	1.02554	-0.397068	-0.354683
"unknown protein"	AT3G43260	-0.146524	0.802971	-0.411264	0.22203	-0.816457	0.379841	0.291849
"lipid binding"	AT3G43720	-1.58434	0.787318	-1.11056	-0.19494	-1.46966	1.07705	-0.507702
"DC1 domain-containing protein"	AT3G43890	1.81406	0.414617	0.100382	-0.123342	0.769136	-0.165115	0.793987
"cysteine proteinase, putative"	AT3G43960	-0.378368	-2.17919	0.122428	-0.377352	1.24993	-0.65624	0.806093
"CYP71B38 (cytochrome P450, family 71, subfamily B, polypeptide 38); oxygen binding"	AT3G44250	-0.187872	-1.04875	-0.273001	-0.0121912	0.654961	-0.0779331	0.832351
"CCR4-NOT transcription complex protein, putative"	AT3G44260	0.0260408	-1.30374	0.542929	-0.7445	1.38722	0.0608949	-0.0502948
"NIT2 (NITRILASE 2)"	AT3G44300	-1.27769	0.908316	-0.858489	0.326244	-0.702527	1.55463	0.451114
"disease resistance protein (TIR-NBS-LRR class), putative"	AT3G44400	-0.417086	0.18202	0.218381	0.400518	-0.627209	-0.0404916	-0.475877
"RPP1 (RECOGNITION OF PERONOSPORA PARASITICA 1)"	AT3G44480	-0.793132	0.0385122	0.303901	0.353171	-0.87793	-0.0271337	-0.726373
"unknown protein"	AT3G44510	0.205602	-0.634696	0.116617	-0.631063	0.72485	-0.139407	0.0166374
"oxidoreductase, acting on the CH-CH group of donors"	AT3G44540	-2.60097	-0.983702	-0.325727	-1.1938	-1.24887	0.58202	-2.15148
"oxidoreductase, acting on the CH-CH group of donors"	AT3G44550	-1.96544	-0.573036	1.49777	-2.04819	-0.757029	0.550493	-3.95711
"oxidoreductase, acting on the CH-CH group of donors"	AT3G44560	-2.25208	-0.730346	1.57472	-1.67147	-0.981037	0.365262	-4.05027
"ATP binding / nucleoside-triphosphatase/ nucleotide binding / protein binding / transmembrane receptor"	AT3G44670	-0.853053	0.175939	0.117555	0.423077	-1.08986	-0.103591	-0.634284
"prephenate dehydratase family protein"	AT3G44720	-1.33312	-0.368737	0.183489	0.0153422	-0.891856	0.106917	-0.974777
"S-adenosyl-L-methionine:carboxyl methyltransferase family protein"	AT3G44840	-1.1281	0.0716509	-0.411709	-0.313585	-1.18111	0.0963788	-1.00024
"ATNRT2.6 (Arabidopsis thaliana high affinity nitrate transporter 2.6); nitrate transporter"	AT3G45060	-0.613097	-1.12355	1.16977	0.681978	1.69604	0.994155	1.1099
"cysteine proteinase, putative"	AT3G45310	0.373131	-0.523441	0.133112	-0.296451	0.799491	-0.0614106	0.375599
"lectin protein kinase family protein"	AT3G45330	-0.386096	-0.179963	0.18006	-0.115285	-0.60689	-0.288386	-0.836797
"proton-dependent oligopeptide transport (POT) family protein"	AT3G45680	-2.39596	-1.11431	-0.869278	0.435816	-1.21861	0.0965768	0.0129384
"proton-dependent oligopeptide transport (POT) family protein"	AT3G45700	1.46814	-0.990573	0.751078	-0.115986	1.50954	-0.801709	0.557946
"proton-dependent oligopeptide transport (POT) family protein"	AT3G45710	0.102476	-0.885358	0.105902	-0.539829	0.788951	-0.175429	0.160379
"unknown protein"	AT3G45730	-0.225048	0.911499	-0.035465	0.50884	-1.05397	0.12402	-0.431373
"ATEXLA1 (ARABIDOPSIS THALIANA EXPANSIN-LIKE A1)"	AT3G45970	-0.125345	-0.593441	0.225178	-0.0156858	0.792372	0.328445	0.582181
"zinc finger (C2H2 type) family protein"	AT3G46080	-1.8094	1.26055	0.332316	1.03979	-0.929862	2.05012	-0.281461
"ZAT7; nucleic acid binding / transcription factor/ zinc ion binding"	AT3G46090	-1.27653	1.31244	0.363721	1.05604	-1.01304	1.15548	-0.550439
"ATHSP17.4 (Arabidopsis thaliana heat shock protein 17.4)"	AT3G46230	-1.61089	-0.169895	-0.211955	-0.48293	-1.58793	0.0955235	-1.84251
"protein kinase-related"	AT3G46240	-0.0641727	-1.69406	0.115331	0.0470819	1.23488	-0.375494	1.10405
"protein kinase-related"	AT3G46260	-0.0820753	0.972246	-0.308487	0.386275	-1.20872	-0.190348	-0.465202
"leucine-rich repeat protein kinase, putative"	AT3G46370	0.182111	-0.976138	0.00247596	0.517837	0.862069	-0.401295	1.05961
"leucine-rich repeat protein kinase, putative"	AT3G46400	2.01163	-0.76785	0.529367	-0.234065	1.89734	-0.98189	1.1431
"oxidoreductase, 2OG-Fe(II) oxygenase family protein"	AT3G46480	1.63148	0.890726	0.683412	0.975606	0.753187	0.0631403	1.15051
"RPP13 (RECOGNITION OF PERONOSPORA PARASITICA 13); ATP binding"	AT3G46530	-1.19434	0.512968	0.355977	1.07849	-1.56331	0.171606	-0.968903
"UDP-glucoronosyl/UDP-glucosyl transferase family protein"	AT3G46650	-1.39959	-0.540954	-0.823904	-0.413093	-0.586105	0.0558896	-0.355837
"disease resistance protein (CC-NBS-LRR class), putative"	AT3G46710	1.7116	0.966215	0.338601	0.145333	0.696523	0.107707	0.539277
"protein kinase family protein"	AT3G46760	1.13773	0.502347	0.31929	0.263051	0.770203	0.248017	0.911531
"DC1 domain-containing protein"	AT3G46810	1.31341	0.668884	0.139379	0.205657	0.766667	-0.144796	0.774111
"COPT2 (Copper transporter 2); copper ion transporter"	AT3G46900	-2.16154	-3.54993	0.0614642	0.639634	1.7756	0.0691057	2.20095
"protein kinase family protein"	AT3G46930	-0.377846	0.0329342	-0.0141948	0.21754	-0.610469	-0.0913054	-0.381685
"leucine-rich repeat transmembrane protein kinase, putative"	AT3G47090	-0.799142	-0.0853939	-0.32264	0.0765898	-0.870697	0.0632971	-0.36673
"leucine-rich repeat transmembrane protein kinase, putative"	AT3G47110	-1.54014	-0.792851	-0.0156761	-0.298549	-1.05514	-0.122165	-1.22899
"transferase family protein"	AT3G47170	0.904323	-1.30579	1.10398	1.62741	0.733338	-1.54478	1.49735
"unknown protein"	AT3G47250	-0.634711	0.53541	-0.184568	0.659806	-0.777785	0.398766	0.0968973
"invertase/pectin methylesterase inhibitor family protein"	AT3G47380	-1.19714	0.0286214	-0.204741	-0.130188	-1.32022	-0.168492	-1.15982
"glycerol-3-phosphate transporter, putative / glycerol 3-phosphate permease, putative"	AT3G47420	-1.38251	-0.484721	-0.34539	0.543816	-0.786664	0.149902	0.230307
"calcium-binding EF hand family protein"	AT3G47480	-2.51584	0.0667707	0.915835	0.549821	-2.80468	-0.239356	-3.03014
"chitinase, putative"	AT3G47540	-1.09551	0.395067	1.09897	0.520424	-1.57579	0.172482	-1.87763
"MYB94 (myb domain protein 94); DNA binding / transcription factor"	AT3G47600	-0.139835	0.583203	-0.645472	0.0631309	-0.640679	0.243015	0.269828
"bHLH family protein"	AT3G47710	-0.682459	-1.9275	0.307987	-0.68557	1.10315	0.0730451	0.134967
"ATATH1 (ABC2 homolog 1); ATPase, coupled to transmembrane movement of substances"	AT3G47730	-1.22366	-0.28011	0.0504007	-0.240749	-1.2533	-0.29343	-1.42496
"ATATH2 (ABC2 homolog 2); ATPase, coupled to transmembrane movement of substances"	AT3G47740	-1.9192	-0.456047	-0.0561252	-0.325028	-1.96278	-0.03265	-2.16251
"ATATH4 (ABC2 homolog 4); ATPase, coupled to transmembrane movement of substances"	AT3G47760	-0.512417	-0.841748	0.0515487	-0.651651	-0.613519	-0.626894	-1.10477
"ATATH5 (ABC2 homolog 5); ATPase, coupled to transmembrane movement of substances"	AT3G47770	-0.800052	-0.658442	-0.727391	-0.395801	-0.748756	-0.105583	-0.683832
"ATATH6 (ABC2 homolog 6); ATPase, coupled to transmembrane movement of substances"	AT3G47780	-2.1345	-0.208563	-0.0439703	-0.449171	-2.09568	-0.0400228	-2.33292
"ATATH7 (ABC2 homolog 7); ATPase, coupled to transmembrane movement of substances"	AT3G47790	-1.77867	-0.224963	-1.20285	-0.137063	-1.41721	0.459796	-0.177283
"ALDH2B4 (ALDEHYDE DEHYDROGENASE 2); 3-chloroallyl aldehyde dehydrogenase/ aldehyde dehydrogenase (NAD)"	AT3G48000	-0.56201	0.350263	-0.418729	0.312268	-0.637483	0.204404	0.0605873
"WNK3 (Arabidopsis WNK kinase 3); kinase"	AT3G48260	-0.0789242	-1.37861	0.0906074	-0.406651	0.690964	-0.989316	0.289189
"cysteine-type peptidase"	AT3G48340	-1.74031	-3.02445	-0.592189	-1.71031	1.14441	-0.512033	-0.02011
"unknown protein"	AT3G48346	0.341836	-1.497	0.225206	-1.34242	1.37399	-0.360757	-0.297287
"cysteine proteinase, putative"	AT3G48350	-0.252922	-1.60882	-0.644002	-0.232883	0.994856	-0.276705	1.48648
"BT2 (BTB and TAZ domain protein 2); protein binding / transcription regulator"	AT3G48360	2.45406	3.02472	0.611434	2.11218	-0.737021	0.0948053	0.826353
"DC1 domain-containing protein"	AT3G48400	1.8265	1.04299	0.118707	0.24298	0.720394	-0.00841048	0.874331
"GDSL-motif lipase/hydrolase family protein"	AT3G48460	-0.835252	0.344336	-0.646333	-0.0577492	-0.766945	0.452694	-0.148314
"unknown protein"	AT3G48640	-0.545427	0.0661177	1.04807	0.180875	-0.749921	-0.295362	-1.44637
pseudogene	AT3G48650	-0.567429	-0.00143828	0.474247	0.156775	-0.655621	-0.212832	-1.09944
"unknown protein"	AT3G48690	-1.30322	0.506173	-0.752155	-0.47484	-1.10041	1.16029	-0.898161
"nodulin MtN3 family protein"	AT3G48740	0.501816	-1.53249	-0.0397308	-0.953945	2.27186	0.1666	1.42812
"AtMYB45 (myb domain protein 45); DNA binding / transcription factor"	AT3G48920	-2.34157	-1.44006	-0.223585	-0.251056	-1.09194	0.115228	-0.913837
"remorin family protein"	AT3G48940	-0.0654624	-2.16218	0.669186	-0.683425	1.88971	-0.335297	1.01514
"copper-binding family protein"	AT3G48970	0.372582	-0.645051	0.4395	-0.325848	0.609457	-0.47056	-0.192214
"ATPCA/ATPRX33/PRX33/PRXCA (PEROXIDASE 33); peroxidase"	AT3G49110	-1.39881	-0.0300584	-0.942271	-0.025494	-1.76092	-0.135334	-0.776344
"ATPCB/ATPERX34/PERX34/PRXCB (PEROXIDASE 34); peroxidase"	AT3G49120	-2.86164	0.866795	-0.52082	0.688786	-1.68634	2.82796	-0.426328
"condensation domain-containing protein"	AT3G49190	0.932928	-1.99362	-0.226069	-0.36995	1.56628	-1.33173	1.45108
"glucosamine/galactosamine-6-phosphate isomerase family protein"	AT3G49360	1.30803	0.280076	0.220919	-0.345111	1.0598	-0.0916504	0.46009
"IQD15 (IQ-domain 15); calmodulin binding"	AT3G49380	-0.445016	0.809704	0.0623784	0.44438	-0.606762	0.353095	-0.444497
"zinc finger (C2H2 type) family protein"	AT3G49930	1.15846	-0.573017	-0.202745	-0.442019	1.36971	-0.00572797	1.07449
"peroxidase, putative"	AT3G49960	-1.95667	-2.47057	0.761401	-0.107408	0.819907	-0.0976404	-0.245885
"unknown protein"	AT3G50120	0.233044	-1.14554	0.34747	-0.201906	0.720951	-0.164913	0.584737
"unknown protein"	AT3G50130	-0.237406	0.614684	0.124113	0.322085	-1.13533	-0.411591	-0.795155
"unknown protein"	AT3G50160	-0.224599	0.583586	0.464047	0.497601	-1.49281	-0.693216	-1.51656
"transferase family protein"	AT3G50280	-0.70202	-1.0193	-0.0976909	0.0974135	0.655881	0.453324	0.919239
"HR4 (HOMOLOG OF RPW8 4)"	AT3G50480	-0.460721	0.255332	0.144927	0.134267	-0.814461	-0.191044	-0.670567
"unknown protein"	AT3G50610	-1.90163	0.439827	-0.763144	-0.882019	-0.712707	1.39179	-0.726051
"unknown protein"	AT3G50640	-0.138028	-1.92754	0.321098	-0.706461	1.0863	-0.748663	0.17002
"F-box family protein"	AT3G50710	1.50704	0.495343	-0.0896484	-0.432469	1.26329	0.0854596	1.0688
"UGT72E1 (UDP-glucosyl transferase 72E1); UDP-glycosyltransferase/ coniferyl-alcohol glucosyltransferase/ transferase, transferring glycosyl groups"	AT3G50740	-2.06283	-3.01963	-0.772267	0.291052	1.41993	-0.0366254	2.31349
"calmodulin-related protein, putative"	AT3G50770	-1.25084	0.367635	-0.183919	-0.529862	-1.07866	0.646452	-1.42088
"unknown protein"	AT3G50900	-1.65611	-0.864909	-0.0896374	-0.175521	-1.22982	-0.31992	-1.19073
"AAA-type ATPase family protein"	AT3G50930	-1.27693	0.449131	1.0467	0.722722	-1.43924	0.378095	-1.72685
"disease resistance protein (CC-NBS-LRR class), putative"	AT3G50950	-0.752892	-0.00698365	-0.029102	0.739344	-1.1033	-0.440493	-0.535417
"crooked neck protein, putative / cell cycle protein, putative"	AT3G51110	0.0619403	-0.41001	0.203167	-0.121694	1.01624	0.0323125	0.460212
"F3H (TRANSPARENT TESTA 6); naringenin 3-dioxygenase"	AT3G51240	-0.899796	-1.85168	-0.377021	-1.51809	1.20906	0.46344	0.102054
"aspartyl protease family protein"	AT3G51340	0.80117	-0.539261	0.49319	0.218922	0.96004	-0.434608	0.699569
"YLS2 (yellow-leaf-specific gene 2); strictosidine synthase"	AT3G51430	-1.22709	-0.366473	-0.262395	-0.103036	-0.679362	0.268596	-0.484472
"strictosidine synthase family protein"	AT3G51450	-0.96181	0.153306	-0.34385	0.123172	-1.02297	0.0451656	-0.621367
"short-chain dehydrogenase/reductase (SDR) family protein"	AT3G51680	-0.607156	-1.10048	0.0200094	-0.795186	0.807108	-0.0312471	0.0301745
"SULTR3;1 (SULFATE TRANSPORTER 1); sulfate transporter"	AT3G51895	-1.08122	-0.419852	-0.262819	0.0816394	-0.756246	-0.0213904	-0.309256
"CAM9 (CALMODULIN 9); calcium ion binding"	AT3G51920	-0.54996	0.0343093	0.103022	0.0162986	-0.665507	-0.0219298	-0.675074
"unknown protein"	AT3G52060	0.602336	0.0536305	-0.00316725	0.111423	0.662698	0.121773	0.739525
"IQD3 (IQ-domain 3); calmodulin binding"	AT3G52290	0.56696	-0.245009	0.296753	0.192327	0.608612	-0.152214	0.447945
"SPP2 (SPP2); sucrose-phosphatase"	AT3G52340	0.0227255	0.848586	0.364087	0.612038	-0.686336	0.216135	-0.29731
"U-box domain-containing protein"	AT3G52450	-0.32269	0.227707	0.0121062	0.246845	-0.679357	-0.209226	-0.332001
"unknown protein"	AT3G52710	-1.14374	-0.650526	0.268491	-0.123095	-0.623076	0.0814345	-1.09379
"ATPAP20/PAP20; acid phosphatase/ protein serine/threonine phosphatase"	AT3G52780	-1.17421	-0.0620318	-0.765152	-0.117518	-0.808581	0.0683347	-0.371181
"calmodulin-binding family protein"	AT3G52870	-0.589745	0.438016	0.13393	0.362199	-0.974826	0.102205	-0.767433
"CYP76G1 (cytochrome P450, family 76, subfamily G, polypeptide 1); oxygen binding"	AT3G52970	-2.55044	-1.50163	1.05488	-0.635628	-0.848173	-0.0972621	-2.58008
"unknown protein"	AT3G53010	-0.0332978	-1.49921	0.153838	-0.342826	0.875935	-0.582536	0.222107
"UGT73D1 (UDP-glucosyl transferase 73D1); UDP-glycosyltransferase"	AT3G53150	-2.82392	-0.496915	0.437873	0.6864	-2.75957	-0.363037	-2.58023
"UGT73C7 (UDP-glucosyl transferase 73C7); UDP-glycosyltransferase/ transferase, transferring glycosyl groups"	AT3G53160	-1.22305	0.403708	0.218534	0.270877	-1.66635	0.165175	-1.63741
"CYP71B5 (CYTOCHROME P450 71B5); oxygen binding"	AT3G53280	-3.10943	-3.9822	-0.476732	0.127235	1.48196	-0.297371	2.02605
"CYP71B30P (cytochrome P450, family 71, subfamily B, polypeptide 30 pseudogene); oxygen binding"	AT3G53290	-0.695859	0.0849777	-0.384086	0.102691	-1.11607	0.140655	-0.648652
"unknown protein"	AT3G53470	-0.415088	-1.24136	-0.092209	0.353712	1.1751	-0.0792561	1.4867
"ATPDR9/PDR9 (PLEIOTROPIC DRUG RESISTANCE 9); ATPase, coupled to transmembrane movement of substances"	AT3G53480	-0.802751	-1.91534	-0.178328	0.151735	1.08703	-0.0632836	1.54897
"unknown protein"	AT3G53540	-1.5813	-0.160048	-0.683258	-0.164667	-0.984789	0.416634	-0.559662
"leucine-rich repeat transmembrane protein kinase, putative"	AT3G53590	-1.68098	-0.904031	0.583027	-0.0653641	-1.5158	-0.651495	-2.09201
"zinc finger (C2H2 type) family protein"	AT3G53600	-1.71993	0.506567	0.621462	0.104775	-1.87593	0.307257	-2.37122
"late embryogenesis abundant protein-related / LEA protein-related"	AT3G53770	0.29041	1.77305	1.29074	1.10415	-1.71585	-0.104194	-1.95569
"armadillo/beta-catenin repeat family protein"	AT3G53800	0.953799	-0.235003	-0.0768893	-0.334013	0.635502	-0.651174	0.41581
"zinc finger (C2H2 type) family protein"	AT3G53820	-1.18512	0.000751773	-0.406987	-0.38115	-1.18627	0.0854634	-1.0945
"photoassimilate-responsive protein-related"	AT3G54040	-0.519698	0.65684	0.125289	0.246987	-1.32376	-0.135827	-1.21713
"ankyrin repeat family protein"	AT3G54070	0.297341	1.6821	0.452014	1.38963	-1.64741	-0.195623	-0.613446
"embryo-abundant protein-related"	AT3G54150	-2.82567	0.82018	0.255757	0.200416	-2.76627	0.869189	-2.85852
"unknown protein"	AT3G54200	-2.19527	-0.913048	-0.445816	-0.415679	-0.957501	0.715152	-0.926425
"ATEP3 (Arabidopsis thaliana chitinase class IV); chitinase"	AT3G54420	-0.785723	1.06717	-0.377127	0.980634	-1.57691	0.303165	-0.181969
"early-responsive to dehydration protein-related / ERD protein-related"	AT3G54510	-0.304047	-0.395665	-0.219612	0.010913	0.99246	0.516488	1.31089
"proline-rich extensin-like family protein"	AT3G54580	0.522671	-1.53145	0.522444	0.258161	1.35584	-0.61743	1.12929
"ATHRGP1 (ATHRGP1); structural constituent of cell wall"	AT3G54590	0.0262798	-2.0446	0.480112	0.111465	1.20791	-0.917841	0.886163
"TSA1 (TRYPTOPHAN SYNTHASE ALPHA CHAIN); tryptophan synthase"	AT3G54640	-2.3036	0.193384	0.370899	0.18463	-2.44484	0.138375	-2.5426
"RNA binding"	AT3G54770	-0.212489	-1.98485	0.21279	-0.585812	1.23996	-0.772682	0.421993
"ABC transporter family protein"	AT3G55090	-1.7834	0.618041	2.13071	-0.4081	-1.55287	0.831074	-3.95327
"ATEXO70H1 (exocyst subunit EXO70 family protein H1); protein binding"	AT3G55150	0.439347	-0.341035	0.23485	0.0825589	0.64805	-0.197661	0.435965
"disease resistance-responsive family protein"	AT3G55230	0.14389	-1.24586	0.31717	-0.284091	1.06929	-0.507371	0.410874
"MKP1 (MKP1); MAP kinase phosphatase"	AT3G55270	-0.359036	0.375967	-0.0895843	-0.00315274	-0.630945	0.0522071	-0.503626
"C2 domain-containing protein"	AT3G55470	-0.392309	0.171406	0.180499	0.133986	-0.605116	0.0299459	-0.64902
"DVL8/RTFL7 (ROTUNDIFOLIA LIKE 7)"	AT3G55515	1.64224	0.623818	1.08729	0.974848	0.89737	-0.0193855	0.759789
"unknown protein"	AT3G55677	-0.967332	-0.108676	-0.451213	-0.109772	-0.709209	0.0596868	-0.423006
"ProT2 (PROLINE TRANSPORTER 2)"	AT3G55740	-1.93013	0.164773	-0.245746	0.0230175	-1.7347	0.265057	-1.3501
"unknown protein"	AT3G55790	-2.47498	-1.82284	0.271493	-1.45418	-2.82361	-0.981918	-2.95905
"unknown protein"	AT3G55840	-0.719212	0.210883	0.0818764	0.0189091	-0.618486	0.325927	-0.581705
"yippee family protein"	AT3G55890	-0.837553	0.234263	-0.235774	0.389262	-0.947044	0.077203	-0.445824
"unknown protein"	AT3G55910	-0.969183	0.241327	0.0935864	0.319389	-1.09763	0.032121	-0.825247
"phosphoinositide-specific phospholipase C, putative"	AT3G55940	-0.982704	-2.02579	0.299332	-0.554702	0.90156	-0.116672	0.243059
"oxidoreductase, 2OG-Fe(II) oxygenase family protein"	AT3G55970	-1.18154	0.784176	-0.287608	1.35272	0.822833	2.3235	2.61422
"ATCSLA14 (Cellulose synthase-like A14); transferase, transferring glycosyl groups"	AT3G56000	0.542961	-0.584045	0.276093	0.206677	0.797681	-0.290765	0.748053
"ATFER3 (FERRITIN 3); ferric iron binding"	AT3G56090	-1.08034	-2.26312	0.218052	-0.558071	0.775599	-0.177704	0.017361
"unknown protein"	AT3G56220	0.325809	-0.868255	-0.493674	0.160111	0.946624	-0.0119544	1.33837
"speckle-type POZ protein-related"	AT3G56230	0.916328	-1.79174	0.522372	-0.444787	1.78147	-0.87827	0.782338
"CCH (COPPER CHAPERONE)"	AT3G56240	0.0615309	1.02289	0.03374	0.0352031	-1.38266	-0.431228	-1.39538
"WRKY70 (WRKY DNA-binding protein 70); transcription factor"	AT3G56400	-2.53942	-1.25578	1.03287	0.793401	-2.11271	-0.937338	-2.33452
"serine-rich protein-related"	AT3G56500	-2.18226	-1.44796	0.0277981	-0.532465	-0.595142	-0.0147914	-1.04687
"SIB1 (SIGMA FACTOR BINDING PROTEIN 1); binding"	AT3G56710	-2.05829	0.104571	0.0593166	0.445027	-2.12109	-0.0549039	-1.84224
"unknown protein"	AT3G56730	-0.374927	-1.02843	0.423338	-0.496179	0.723785	0.0802839	-0.140144
"unknown protein"	AT3G56891	-0.26092	-0.391668	0.961649	0.218861	-1.24836	-1.3806	-1.97186
"ORG2 (OBP3-responsive gene 2); DNA binding / transcription factor" BHLH038	AT3G56970	4.46913	3.9069	0.106538	0.549522	0.851039	0.184121	1.37373
"ORG3 (OBP3-responsive gene 3); DNA binding / transcription factor" BHLH039	AT3G56980	3.94478	3.36969	-0.665834	0.331227	0.986016	0.193269	2.00657
"BGL2 (PATHOGENESIS-RELATED PROTEIN 2); glucan 1,3-beta-glucosidase/ hydrolase, hydrolyzing O-glycosyl compounds"	AT3G57260	-2.16072	0.075776	-1.20017	0.165079	-2.24042	7.16958e-05	-0.959841
"unknown protein"	AT3G57460	-1.37187	-0.0436193	-0.162039	0.115992	-1.31505	-0.00932092	-0.870919
"ATSIP2 (ARABIDOPSIS THALIANA SEED IMBIBITION 2); hydrolase, hydrolyzing O-glycosyl compounds"	AT3G57520	-1.43837	-0.457909	0.0855281	1.03274	-0.90982	0.211403	-0.0320155
"protein kinase family protein"	AT3G57740	0.198102	1.04172	-0.0289637	0.611113	-0.858288	0.166058	-0.0605602
"VQ motif-containing protein"	AT3G58000	0.467409	-1.15065	0.32375	0.114246	0.661373	-0.752892	0.801248
"cation efflux family protein / metal tolerance protein, putative (MTPc3)"	AT3G58060	-1.81708	-4.39689	-0.494004	0.192981	2.43933	-0.0707653	3.02497
"bZIP transcription factor family protein"	AT3G58120	0.267049	-1.28229	0.265683	-0.394034	0.989616	-0.668659	0.435545
"protease inhibitor/seed storage/lipid transfer protein (LTP) family protein"	AT3G58550	-2.93303	-0.515404	-0.844464	-0.493487	-1.59952	0.88036	-1.29705
"MTPA2; efflux permease/ zinc ion transporter"	AT3G58810	-3.69401	-4.88054	0.0524102	1.04784	1.3619	-0.165543	2.37766
"DNA binding"	AT3G59080	-1.29769	0.230044	0.371378	-0.0346067	-1.56419	0.129705	-1.83206
"PRN (PIRIN); calmodulin binding"	AT3G59220	-1.78288	-0.773727	-0.262889	-0.326345	-1.03707	0.14119	-1.04808
"unknown protein"	AT3G59370	0.292399	-1.6462	0.403296	-0.343291	1.33581	-0.71369	0.503717
"RWP-RK domain-containing protein"	AT3G59580	-0.309517	-1.16712	-0.2463	-1.6858	0.75427	-0.0298205	-0.396499
"ATHLECRK (ARABIDOPSIS THALIANA LECTIN-RECEPTOR KINASE); kinase"	AT3G59700	-0.71975	0.100936	0.0599529	0.250152	-0.680353	0.0871403	-0.495678
"unknown protein"	AT3G59930	0.215549	-3.13182	0.91595	-0.374259	3.45421	0.695461	3.68758
"VQ motif-containing protein"	AT3G60090	0.564536	0.0110772	0.326924	0.330985	0.622848	0.34981	0.785395
"glycosyl hydrolase family 1 protein"	AT3G60120	-4.4403	1.54101	-0.400319	0.340839	-4.30238	1.69041	-3.88166
"ATMRP9 (Arabidopsis thaliana multidrug resistance-associated protein 9)"	AT3G60160	-0.754035	0.557244	0.258292	1.06801	-0.698794	0.486942	0.136138
"uclacyanin, putative"	AT3G60270	-1.88763	-1.06317	-0.219936	-0.45484	-0.836247	0.172679	-0.958878
"unknown protein"	AT3G60420	-2.91457	-0.696647	1.20198	0.969219	-3.43609	-1.32064	-3.26294
"unknown protein"	AT3G60450	-0.576596	-0.228673	0.584121	0.135951	-0.627792	-0.227179	-0.98539
"unknown protein"	AT3G60470	-0.759402	0.638531	0.14521	1.45975	-2.22185	-0.797661	-0.785007
"sec61beta family protein"	AT3G60540	-1.16825	0.00953292	0.135813	0.575525	-1.25681	-0.149218	-1.05187
"CYCP3;2 (cyclin p3;2); cyclin-dependent protein kinase"	AT3G60550	0.909493	-0.891268	0.605736	-0.454336	1.36807	-0.614181	0.330538
"unknown protein"	AT3G60700	3.73651	0.173591	1.97696	1.18897	3.11208	-0.417328	2.38381
"FLA10 (fasciclin-like arabinogalactan-protein 10)"	AT3G60900	-1.37817	-1.10714	-1.34778	-1.37483	-0.647479	0.0118792	-0.605942
"ATMRP15 (Arabidopsis thaliana multidrug resistance-associated protein 15)"	AT3G60970	-0.72612	0.402976	0.255819	1.32221	-0.747402	0.344468	0.00579186
ATPP2-A13	AT3G61060	-0.453148	-0.813994	0.0142333	-0.132167	0.717427	0.401113	0.574857
"BAP1 (BON ASSOCIATION PROTEIN 1)"	AT3G61190	-1.56302	-0.760821	1.308	0.251105	-0.665311	0.167752	-1.5866
"DNA-binding family protein / remorin family protein"	AT3G61260	0.264364	-0.362369	-0.0480192	-0.411599	0.665902	0.0162365	0.358996
"U-box domain-containing protein"	AT3G61390	-0.845621	0.187961	0.796777	0.350057	-1.76214	-0.869137	-2.29986
"unknown protein"	AT3G61410	-0.751943	-1.8324	-0.0833716	0.372497	0.873275	-0.0448707	1.51341
"reticulon family protein (RTNLB6)"	AT3G61560	-0.208185	-0.992507	-0.153772	0.0174821	0.62555	-0.314649	0.592896
"unknown protein"	AT3G61930	-3.58095	-3.57745	-0.502945	0.477898	1.37816	0.390824	2.25208
"MTPA1; efflux permease/ zinc ion transporter"	AT3G61940	0.181605	-0.867694	-0.168324	-0.575704	0.931845	0.0718227	0.510279
"PIL2 (PHYTOCHROME INTERACTING FACTOR 3-LIKE 2)"	AT3G62090	-2.06244	-0.652848	-0.238493	-0.112155	-0.85285	0.366529	-0.788804
"unknown protein"	AT3G62460	0.166734	0.945844	0.851897	1.57282	-0.62664	0.24672	-0.0878916
"DNAJ heat shock N-terminal domain-containing protein"	AT3G62570	-0.41572	-1.21298	-0.177522	-0.85961	0.70474	-0.293158	0.148549
binding	AT3G62650	-0.0276214	-0.786557	-0.165976	-0.574012	0.591456	-0.203332	0.241372
"GATL7 (Galacturonosyltransferase-like 7); polygalacturonate 4-alpha-galacturonosyltransferase/ transferase, transferring glycosyl groups / transferase, transferring hexosyl groups"	AT3G62660	-0.342312	-1.25191	0.0316806	-0.691413	0.682953	-0.20353	-0.151355
"PRP3 (PROLINE-RICH PROTEIN 3); structural constituent of cell wall"	AT3G62680	-0.0512474	-3.13753	0.89563	0.460587	2.59835	-0.373198	2.16007
"ATGSTF13 (Arabidopsis thaliana Glutathione S-transferase (class phi) 13); glutathione transferase"	AT3G62760	-0.32363	-1.66316	0.0748449	-0.55589	0.616213	-0.60484	0.049964
defensin-related	AT3G63360	0.089821	-1.72436	0.847688	-0.206926	1.17362	-0.613136	0.276746
"calcium-transporting ATPase, plasma membrane-type, putative / Ca(2+)-ATPase, putative (ACA12)"	AT3G63380	-1.77278	-0.381452	-0.0621517	-0.433955	-1.13482	0.08734	-1.70012
"SCPL40 (serine carboxypeptidase-like 40); serine carboxypeptidase"	AT3G63470	-0.338784	-2.26054	0.328367	-0.650939	1.23233	-0.860578	0.14349
"zinc finger protein-related"	AT4G00070	1.16094	0.188182	0.336602	0.203104	0.758157	-0.0670402	0.64013
"UNE11 (unfertilized embryo sac 11); pectinesterase inhibitor"	AT4G00080	0.722843	-0.953813	0.649692	-0.017272	0.77736	-0.707772	0.156385
"zinc finger (C3HC4-type RING finger) family protein"	AT4G00305	-2.0183	-1.02533	-0.393902	-0.0531689	-0.83756	0.523773	-0.489641
"phospholipid/glycerol acyltransferase family protein"	AT4G00400	-1.2423	0.0733264	-0.699326	-0.553934	-0.791457	0.449828	-0.478898
"ATMYC1 (Arabidopsis thaliana myc-related transcription factor 1); DNA binding / transcription factor"	AT4G00480	-0.366369	-1.48327	-0.0613433	-0.387051	0.794512	-0.280157	0.677754
"actin-depolymerizing factor, putative"	AT4G00680	0.118817	-2.28602	0.517712	0.210008	1.61372	-1.01557	1.30511
"ANL2 (ANTHOCYANINLESS 2); transcription factor"	AT4G00730	0.496004	-1.1555	0.0344882	-0.699423	0.857308	-0.727103	0.263121
"meprin and TRAF homology domain-containing protein / MATH domain-containing protein"	AT4G00780	-0.0866445	-0.935464	-0.31307	-0.528985	0.643483	-0.318494	0.303688
"unknown protein"	AT4G00910	2.66855	0.948839	-0.455208	-0.420012	1.58447	-0.244371	1.62291
"ATCNGC13 (cyclic nucleotide gated channel 13); calmodulin binding / cyclic nucleotide binding / ion channel"	AT4G01010	-1.37786	-0.222191	0.297464	0.22072	-1.31875	-0.151362	-1.27428
"unknown protein"	AT4G01140	0.251104	-1.99912	0.733522	-0.594816	1.52171	-0.392488	0.417548
"unknown protein"	AT4G01150	-0.583459	-0.965148	0.0274756	-0.740889	0.671079	-0.0318744	-0.233683
"WRKY22 (WRKY DNA-binding protein 22); transcription factor"	AT4G01250	2.13785	1.33915	0.313143	0.669192	0.668442	0.0776517	1.03416
"harpin-induced family protein / HIN1 family protein / harpin-responsive family protein"	AT4G01410	-0.414894	-1.1271	-0.184169	-0.314378	0.701591	0.11253	0.472616
"nodulin MtN21 family protein"	AT4G01430	-1.84403	-0.625395	-0.17085	1.61439	-0.992681	0.356311	0.748647
"unknown protein"	AT4G01670	-0.206567	-0.588235	-0.117701	-0.529302	0.613869	0.00930362	0.497847
"MYB55 (myb domain protein 55); DNA binding"	AT4G01680	0.638377	-0.669701	0.281498	-0.0506138	1.07955	-0.156067	0.718115
"chitinase, putative"	AT4G01700	-1.221	-0.46753	0.738633	0.150669	-1.37582	-0.495933	-1.90108
"ATGPAT3/GPAT3 (GLYCEROL-3-PHOSPHATE ACYLTRANSFERASE 3); acyltransferase"	AT4G01950	-0.257092	-1.12541	0.0924483	-0.314238	0.597509	-0.333883	0.370457
"ATSTS (ARABIDOPSIS THALIANA STACHYOSE SYNTHASE); galactinol-raffinose galactosyltransferase/ hydrolase, hydrolyzing O-glycosyl compounds"	AT4G01970	1.30107	1.68809	0.385416	1.22911	-0.646515	-0.230105	0.0943359
"PIT1 (PITCHOUN 1); protein binding / zinc ion binding"	AT4G02075	0.787957	0.168698	0.592557	0.209707	0.608672	-0.238664	0.304408
"unknown protein"	AT4G02090	0.269663	-1.46276	0.341499	-0.410951	1.09451	-0.704233	0.388412
"DC1 domain-containing protein"	AT4G02180	1.98733	1.06331	0.22437	0.261927	0.689219	-0.0662262	0.931513
"pollen Ole e 1 allergen and extensin family protein"	AT4G02270	-0.00612575	-2.97643	0.734542	-0.0433357	2.12518	-1.24932	1.40902
"ATGSTF2 (Arabidopsis thaliana Glutathione S-transferase (class phi) 2); glutathione transferase"	AT4G02520	-1.47288	0.301764	0.690421	0.734491	-1.60349	0.0758903	-1.57844
"PSAD-1 (photosystem I subunit D-1)"	AT4G02770	-0.306863	-1.24424	-0.506612	-1.22506	0.634835	-0.468814	-0.251789
"oxidoreductase, 2OG-Fe(II) oxygenase family protein"	AT4G02940	-1.40709	-2.14395	0.125674	-0.180724	0.683682	-0.138476	0.441801
"unknown protein"	AT4G03420	0.000418556	1.08602	-0.0711978	0.867649	-1.00597	0.119799	-0.0758851
"ankyrin repeat family protein"	AT4G03470	-0.254379	0.22352	-0.0734592	0.912	-0.839842	-0.297735	-0.243662
"ankyrin repeat family protein"	AT4G03500	1.25339	2.09675	0.396184	1.79885	-0.657209	-0.122173	0.612138
"integral membrane family protein"	AT4G03540	-3.35912	-1.70046	1.20653	-2.54059	-1.07927	0.912191	-4.0586
"aspartyl protease family protein"	AT4G04460	0.32343	-1.7524	-0.218811	-0.559272	1.29539	-0.899197	0.951851
"protein kinase family protein"	AT4G04490	-0.810226	0.0988981	0.0907374	-0.176224	-0.836945	0.188075	-1.02474
"protein kinase family protein"	AT4G04540	-2.65509	-0.0185959	0.0303299	-0.128383	-2.98534	-0.261636	-3.1501
"protein kinase family protein"	AT4G04570	-1.25832	-0.034161	0.0427419	-0.262094	-1.29129	0.13129	-1.3905
"APR1 (PAPS REDUCTASE HOMOLOG 19)"	AT4G04610	0.0135195	1.38465	0.105598	0.535938	-0.782033	0.634297	-0.328206
pseudogene	AT4G04692	1.15802	0.0224324	-0.336856	-0.504024	1.19593	0.0326511	0.952699
"unknown protein"	AT4G04745	1.06136	0.280572	1.04295	1.08498	1.04171	0.328895	1.061
"sugar transporter family protein"	AT4G04760	-1.23363	-1.62682	-0.510981	-1.03748	0.618366	0.0584162	0.200115
"methionine sulfoxide reductase domain-containing protein / SeIR domain-containing protein"	AT4G04830	1.74883	2.51684	-0.245338	0.810457	-0.680687	0.239578	0.396676
"ATALN (ARABIDOPSIS ALLANTOINASE); allantoinase/ hydrolase"	AT4G04955	-0.45751	-1.33702	-0.473138	-0.888314	0.787235	-0.154466	0.420452
"lectin protein kinase, putative"	AT4G04960	-0.392418	0.17658	-0.025719	0.0312121	-0.585295	0.168215	-0.664804
"unknown protein"	AT4G04990	-1.40556	-0.72373	0.492069	-0.180684	-1.16579	-0.401292	-1.8307
"NDB2 (NAD(P)H DEHYDROGENASE B2); disulfide oxidoreductase"	AT4G05020	-0.753879	-0.203262	0.702276	-0.274337	-0.598677	0.0447409	-1.50377
"heavy-metal-associated domain-containing protein"	AT4G05030	-1.19218	0.464302	0.369109	0.232402	-1.53221	0.22275	-1.59064
"unknown protein"	AT4G05095	0.246718	-0.340296	0.160903	-0.518774	0.620379	-0.0412806	0.0499805
"AtMYB74 (myb domain protein 74); DNA binding / transcription factor"	AT4G05100	0.9811	-0.417658	0.107536	-1.3257	1.33996	0.133679	-0.097068
"equilibrative nucleoside transporter, putative (ENT6)"	AT4G05110	-0.0352354	-1.17044	0.0913797	-0.402029	0.713555	-0.0374732	0.214868
"FUR1 (FUDR RESISTANT 1); nucleoside transporter"	AT4G05120	-0.218906	-1.50702	0.0779977	-0.77662	0.82157	-0.64852	0.0434306
"DNA binding / transcription factor"	AT4G05170	-0.195281	-2.4376	0.947692	0.190728	1.64914	-0.488715	1.02931
"protein kinase family protein"	AT4G05200	-0.924257	0.0266769	0.200122	0.540819	-1.06922	-0.0974265	-0.681628
"unknown protein"	AT4G05370	-0.166537	0.726115	0.269598	1.12873	-0.646693	0.63401	0.356756
"unknown protein"	AT4G06534	0.603552	-0.14991	-0.220492	0.191166	0.652395	-0.0231039	1.0235
"unknown protein"	AT4G06536	0.476217	-0.413792	-0.254571	0.188641	0.586738	-0.186565	1.02473
"pathogenesis-related protein, putative"	AT4G07820	0.522334	1.72354	-0.102119	0.937996	-1.21241	-0.000475849	-0.181758
"unknown protein"	AT4G07868	3.97042	2.20963	-0.440644	0.265804	1.49444	-0.177117	1.90779
"ATCSLC12 (Cellulose synthase-like C12); transferase, transferring glycosyl groups"	AT4G07960	-1.31636	-2.16386	-0.157124	-0.769014	0.787805	-0.200776	0.521302
"ACS11 (1-Amino-cyclopropane-1-carboxylate synthase 11); 1-aminocyclopropane-1-carboxylate synthase"	AT4G08040	-0.262143	-1.04589	-0.109427	-0.570084	0.723132	0.16194	0.152192
"nodulin MtN21 family protein"	AT4G08290	1.5642	0.750318	-0.246945	0.143484	0.978598	0.0917483	1.31883
"proline-rich extensin-like family protein"	AT4G08370	-0.426036	0.521987	0.294923	0.405722	-1.22442	-0.112492	-1.05713
"proline-rich extensin-like family protein"	AT4G08380	-2.00418	-1.29037	-0.0498005	-0.312557	-1.31624	-0.359634	-1.45586
"proline-rich extensin-like family protein"	AT4G08400	-0.356241	-2.13218	0.533562	0.0680803	0.912218	-0.998137	0.508194
"proline-rich extensin-like family protein"	AT4G08410	-0.0525591	-1.35969	0.337394	0.173158	1.10155	-0.328516	0.731934
"peroxidase, putative"	AT4G08770	-2.35128	-0.721153	0.718242	0.80609	-1.60065	0.175791	-1.45275
"peroxidase, putative"	AT4G08780	-2.12695	0.166626	0.601401	1.06148	-1.61767	0.90521	-1.10642
"leucine-rich repeat family protein / protein kinase family protein"	AT4G08850	0.332001	1.07182	0.554358	0.707526	-0.908417	0.112917	-0.764443
"ATAPRL6 (APR-LIKE 6); electron carrier/ protein disulfide oxidoreductase"	AT4G08930	0.593226	0.00792355	-0.017679	-0.183881	0.698137	0.143656	0.448055
"zinc finger (C3HC4-type RING finger) family protein"	AT4G09110	-1.33371	-2.41471	0.0445786	0.126455	0.927492	-0.150505	0.97707
"zinc finger (C3HC4-type RING finger) family protein"	AT4G09120	-2.24182	-0.970308	0.24741	-0.544021	-1.57229	-0.320845	-2.45922
pseudogene	AT4G09143	0.00411529	0.270283	0.430748	0.287748	0.974223	0.119449	0.6417
"disease resistance protein (TIR-NBS class), putative"	AT4G09420	0.741486	0.0520927	-0.101736	0.115946	0.802649	0.173806	0.996914
"GASA2 (GAST1 PROTEIN HOMOLOG 2)"	AT4G09610	-0.0864646	-0.52381	-0.79442	-0.689813	0.627809	0.134391	0.247967
"unknown protein"	AT4G09990	0.0564987	-1.22368	0.12822	-0.0442918	0.766866	-0.469336	0.755517
"zinc finger (C3HC4-type RING finger) family protein"	AT4G10150	-2.09808	-2.9179	-0.309432	-1.32873	0.863543	0.153157	0.0107144
"HKT1 (HIGH-AFFINITY K+ TRANSPORTER 1); sodium ion transporter"	AT4G10310	1.81816	2.70415	0.200333	1.00661	-0.75441	0.230755	0.116311
"ANAC070 (Arabidopsis NAC domain containing protein 70); transcription factor"	AT4G10350	0.783901	-1.77833	-0.02566	-0.448757	1.36631	-1.47619	0.962043
"oxidoreductase, 2OG-Fe(II) oxygenase family protein"	AT4G10500	-3.48936	-0.480287	0.56402	0.814395	-3.13698	0.192034	-2.93736
"subtilase family protein"	AT4G10510	-0.962847	-1.00105	0.161783	0.18017	-0.635797	-0.628196	-0.672499
"subtilase family protein"	AT4G10520	-1.08535	0.343496	0.580513	-0.264756	-2.72408	-1.31323	-3.40701
"subtilase family protein"	AT4G10530	-1.10774	0.203551	0.577127	-0.0352881	-2.19068	-1.06248	-2.68605
"subtilase family protein"	AT4G10540	-2.8368	-2.10099	0.642714	-0.26531	-1.4699	-0.741483	-2.22126
"subtilase family protein"	AT4G10550	-0.768795	-0.283136	0.239708	0.105873	-1.03351	-0.472973	-1.07501
"ankyrin repeat family protein"	AT4G10720	-0.460999	0.272803	-0.0708695	0.0685306	-0.711145	-0.0526514	-0.576894
"unknown protein"	AT4G10860	-0.463593	1.10415	1.14309	2.25182	-1.82178	-0.233616	-0.549854
"unknown protein"	AT4G10880	-0.513945	0.53403	0.90906	1.39484	-1.22216	-0.140781	-0.692175
"ankyrin repeat family protein"	AT4G11000	-0.799944	0.0756799	0.375523	0.00518272	-0.844462	-0.215768	-1.32277
"WRKY41 (WRKY DNA-binding protein 41); transcription factor"	AT4G11070	-1.87588	0.0869719	0.395328	-0.0159637	-2.20681	0.203526	-2.64846
"disease resistance protein (TIR-NBS-LRR class), putative"	AT4G11170	-2.40801	-0.258763	0.630248	1.1879	-3.19994	-1.02354	-2.77393
"disease resistance-responsive family protein / dirigent family protein"	AT4G11190	0.485842	-0.107813	0.327421	-0.404429	1.17356	0.480656	0.551433
"disease resistance-responsive family protein / dirigent family protein"	AT4G11210	0.80615	-0.669924	0.700068	-0.661754	1.65412	0.261159	0.350174
"ATMPK5 (MAP KINASE 5); MAP kinase/ kinase"	AT4G11330	-1.09365	0.11802	-0.266637	0.0207146	-0.957344	0.175801	-0.679261
"Toll-Interleukin-Resistance (TIR) domain-containing protein"	AT4G11340	-3.20011	0.181515	0.56199	0.974151	-5.49943	-2.41373	-5.17088
"RHA1A (RING-H2 finger A1A); protein binding / zinc ion binding"	AT4G11370	-1.56919	-0.548823	0.271241	-0.396487	-0.84493	0.11591	-1.17689
"DC1 domain-containing protein"	AT4G11390	0.965358	-0.483357	0.745529	0.834558	0.974057	-0.707796	1.02324
"unknown protein"	AT4G11393	-0.155477	-4.49578	-0.0527163	-0.110408	4.44334	-0.00363054	4.5638
"protein kinase family protein"	AT4G11470	-1.57785	0.0860436	-0.124517	-0.212477	-1.57731	0.135288	-1.79507
"protein kinase family protein"	AT4G11480	-2.38837	-0.00128892	1.26015	0.346089	-2.45753	0.455052	-3.09455
pseudogene	AT4G11642	-2.15065	0.0919527	-0.229011	0.379375	-2.29318	0.368615	-1.8876
"ATOSM34 (OSMOTIN 34)"	AT4G11650	-4.1106	0.507592	-0.298626	1.07013	-3.54918	2.15741	-2.55976
"transmembrane protein, putative"	AT4G11655	-0.878532	-0.512505	0.336918	0.326136	-1.01137	-0.568849	-1.0876
"protein kinase family protein"	AT4G11890	-0.941461	0.0795486	0.638681	0.0769965	-1.03321	0.205293	-1.54168
"unknown protein"	AT4G11960	0.0274097	-0.839036	0.497409	0.151857	1.00532	-0.091213	0.582732
"DNA-binding protein-related"	AT4G12050	0.229112	-0.537048	0.251264	-0.0270798	0.697947	-0.127419	0.395233
"CYP706A7 (cytochrome P450, family 706, subfamily A, polypeptide 7); oxygen binding"	AT4G12330	1.9768	0.990585	-0.49994	0.384899	0.734745	-0.15991	1.66149
pseudogene	AT4G12334	-0.333838	0.189052	0.274839	0.176681	-0.885427	0.0392353	-0.9901
"MYB42 (myb domain protein 42); transcription factor"	AT4G12350	-1.32951	-0.881115	-0.0780716	-0.0808209	-0.704054	-0.503717	-0.717978
"protease inhibitor/seed storage/lipid transfer protein (LTP) family protein"	AT4G12360	-1.1527	-3.701	0.460297	0.0224535	2.30787	-1.06127	1.942
"invertase/pectin methylesterase inhibitor family protein"	AT4G12390	-0.401154	0.383611	0.445004	0.0772537	-0.688269	0.316278	-1.04609
"protease inhibitor/seed storage/lipid transfer protein (LTP) family protein"	AT4G12510	0.814128	-2.05008	1.29933	-0.456392	2.23672	-0.621675	0.470804
"protease inhibitor/seed storage/lipid transfer protein (LTP) family protein"	AT4G12520	0.702989	-1.73083	1.1228	-0.41955	1.98955	-0.708663	0.473062
"protease inhibitor/seed storage/lipid transfer protein (LTP) family protein"	AT4G12545	1.21743	0.250197	0.367009	0.454065	1.96194	0.844895	1.88655
"AIR1 (Auxin-Induced in Root cultures 1); lipid binding"	AT4G12550	2.09019	0.872637	0.898212	0.833979	2.14683	1.14131	1.95737
"FLA2 (FLA2)"	AT4G12730	-0.645611	-1.69284	-0.00449416	-0.579165	0.694392	-0.478715	0.0234995
"unknown protein"	AT4G12735	0.217515	1.8473	0.525895	0.218603	-0.835567	0.733451	-1.31196
"gamma interferon responsive lysosomal thiol reductase family protein / GILT family protein"	AT4G12870	-0.883762	0.568843	-0.519046	-0.0750666	-0.864631	0.815561	-0.385644
"SCPL20 (serine carboxypeptidase-like 20); serine carboxypeptidase"	AT4G12910	-0.621338	-1.66279	-0.309547	-0.12601	0.750116	-0.213909	0.904311
"xyloglucan:xyloglucosyl transferase, putative / xyloglucan endotransglycosylase, putative / endo-xyloglucan transferase, putative"	AT4G13090	-0.727471	-0.0776284	-0.504174	-0.166132	-0.660368	-0.0452428	-0.16555
"LCR37 (Low-molecular-weight cysteine-rich 37)"	AT4G13095	-0.781101	-0.0229814	-0.564418	0.0420193	-0.907071	-0.0213931	-0.362664
"short-chain dehydrogenase/reductase (SDR) family protein"	AT4G13180	-1.62569	-0.831511	-0.0794469	-0.336519	-0.845819	-0.0485538	-1.10969
"CYP71A19 (cytochrome P450, family 71, subfamily A, polypeptide 19); oxygen binding"	AT4G13290	-0.441018	0.795708	0.374275	1.49024	-0.606899	0.607335	0.569208
"ATTPS13/TPS13 (ERPENOID SYNTHASE13); cyclase"	AT4G13300	-0.817879	1.14793	1.26962	2.41673	-1.3303	0.717037	-0.231255
"CYP71A20 (cytochrome P450, family 71, subfamily A, polypeptide 20); oxygen binding"	AT4G13310	-0.109231	1.65042	0.612248	2.47013	-0.914425	0.753788	1.03915
"MEE55 (maternal effect embryo arrest 55)"	AT4G13345	-1.24382	-1.98019	-0.307789	0.421745	0.598943	-0.167219	1.24678
"DVL10/RTFL12 (ROTUNDIFOLIA LIKE 12)"	AT4G13395	-1.44345	-2.29621	0.469674	-0.135091	0.907985	0.115453	0.434215
"HAK5 (High affinity K+ transporter 5); potassium ion transporter"	AT4G13420	-2.33216	-4.26498	-0.811872	-0.873795	1.94021	-0.0595645	1.95727
"calcium-binding EF hand family protein"	AT4G13440	1.0219	-1.26808	0.347382	-0.0706096	1.18493	-0.935945	0.846969
"disease resistance-responsive family protein"	AT4G13580	0.273252	-1.29701	0.390873	-0.267476	0.864503	-0.548469	0.45886
"AP2 domain-containing transcription factor, putative"	AT4G13620	3.2791	1.75154	1.71939	1.69918	1.44428	0.171715	1.45403
"disease resistance family protein / LRR family protein"	AT4G13810	-1.64631	0.273537	-0.445473	0.5333	-1.93253	0.0675569	-0.936462
"disease resistance family protein / LRR family protein"	AT4G13820	-1.64769	0.0554274	-0.0738653	0.572571	-0.97929	0.625041	-0.271741
"SHM5 (SERINE HYDROXYMETHYLTRANSFERASE 5); glycine hydroxymethyltransferase"	AT4G13890	-0.542106	0.168316	0.926659	1.83932	-1.27913	-0.602239	-0.254097
"disease resistance family protein / LRR family protein"	AT4G13920	-0.542711	0.355203	-0.169406	0.223583	-0.622409	-0.0134725	-0.369161
"F-box family protein"	AT4G13960	0.294308	-0.707751	-0.0170876	-0.0716443	0.847708	0.0689082	0.498955
"EDA38 (embryo sac development arrest 38); selenium binding"	AT4G14040	0.71313	2.05679	-0.689115	0.335614	-0.752278	0.50562	0.221328
"unknown protein"	AT4G14358	-1.21522	-1.81282	-0.52508	-1.79175	0.647838	-0.174606	-0.542314
"zinc finger (C3HC4-type RING finger) family protein / ankyrin repeat family protein"	AT4G14365	-0.972636	0.222549	0.43041	0.50053	-1.82095	-0.569519	-1.69379
"disease resistance protein (TIR-NBS-LRR class), putative"	AT4G14370	-0.505913	0.738855	0.440225	0.542351	-1.4848	-0.159066	-1.56843
"unknown protein"	AT4G14380	0.290716	-0.946016	0.0832033	-0.17553	0.772931	-0.431529	0.303623
"unknown protein"	AT4G14450	-0.91099	0.0337319	0.689432	0.0811263	-0.789576	-0.0338947	-1.31341
"IAA14 (SOLITARY ROOT); transcription factor"	AT4G14550	0.0475586	-1.37221	0.133807	-0.455535	0.710947	-0.743446	0.195316
"GLP9 (GERMIN-LIKE PROTEIN 9); manganese ion binding / metal ion binding / nutrient reservoir"	AT4G14630	-0.416848	0.442775	0.131418	0.284494	-0.955706	-0.104644	-0.813575
"APS3 (ATP sulfurylase 2); sulfate adenylyltransferase (ATP)"	AT4G14680	-1.06661	-0.517884	-0.0576489	0.094525	-0.590923	0.202892	-0.576366
"unknown protein"	AT4G14746	-1.13139	0.111216	0.102776	0.160333	-0.777343	0.405923	-0.800548
"IQD19 (IQ-DOMAIN 19); calmodulin binding"	AT4G14750	-0.0953177	-1.40885	-0.171107	-0.459327	0.988749	-0.395615	0.57003
"protein kinase, putative"	AT4G14780	1.09827	0.0868812	-0.126363	0.194498	0.95148	-0.0599089	1.26215
"SCPL30 (serine carboxypeptidase-like 30); serine carboxypeptidase"	AT4G15100	-0.956506	0.547084	0.191334	2.80104	1.75917	3.20743	3.86697
"VQ motif-containing protein"	AT4G15120	-1.73356	-0.408307	0.326115	-0.643121	-1.13519	0.33989	-1.92638
"protease inhibitor/seed storage/lipid transfer protein (LTP) family protein"	AT4G15160	0.246023	-1.27745	0.428051	-1.05714	1.58231	0.163328	0.0503647
"ATPDR2/PDR2 (PLEIOTROPIC DRUG RESISTANCE 2); ATPase, coupled to transmembrane movement of substances"	AT4G15230	1.72682	0.893669	0.0456257	-0.368675	1.05768	0.287407	0.694332
"ATCSLB05 (Cellulose synthase-like B5); transferase/ transferase, transferring glycosyl groups"	AT4G15290	1.00736	-2.57161	0.974935	-0.80498	2.23095	-1.34965	0.6049
"CYP702A3 (cytochrome P450, family 702, subfamily A, polypeptide 3); heme binding / iron ion binding / monooxygenase"	AT4G15310	-1.4535	0.0178498	-0.572779	0.234768	-1.57472	-0.181142	-0.826875
"ATPEN1 (Arabidopsis thaliana pentacyclic triterpene synthase 1); catalytic/ lyase"	AT4G15340	2.30127	1.46098	1.20641	1.11109	0.715137	-0.0458757	0.631455
"unknown protein"	AT4G15430	1.94435	1.03492	-0.151355	-0.265357	1.05438	0.031373	0.694021
"PPDK (PYRUVATE ORTHOPHOSPHATE DIKINASE)"	AT4G15530	-1.44691	1.28352	0.161204	0.646837	-0.619103	1.71234	-0.174645
"integral membrane family protein"	AT4G15630	-0.846941	0.750348	-0.824193	-0.240217	-0.832022	0.879938	-0.24045
"unknown protein"	AT4G16146	-1.18202	-0.0247765	-0.183744	0.116731	-1.18939	0.01069	-0.919597
"cysteine proteinase, putative"	AT4G16190	-0.603464	-0.665684	-0.701691	-0.393114	0.602931	0.468423	0.874411
"unknown protein"	AT4G16215	-0.522285	0.0196618	-0.760264	0.0356169	-0.60487	0.170433	0.117723
"glycosyl hydrolase family 17 protein"	AT4G16260	-2.61228	1.45713	-0.0751868	2.18931	-3.08047	1.29668	-0.841055
"ATOPT3 (OLIGOPEPTIDE TRANSPORTER); oligopeptide transporter"	AT4G16370	4.13935	4.35718	-0.206037	0.449738	-0.660784	0.148616	-0.00625574
"unknown protein"	AT4G16400	0.288754	-0.805944	0.0766824	-0.136204	1.05953	-0.0719743	0.99691
"unknown protein"	AT4G16447	1.61888	0.638355	1.173	-0.0141451	1.00841	0.159899	-0.147177
"armadillo/beta-catenin repeat family protein"	AT4G16490	0.332407	-0.214581	0.112152	-0.0537883	0.643572	0.0409224	0.473151
"integral membrane family protein / nodulin MtN21-related"	AT4G16620	0.666192	-0.826458	-0.0900135	-0.900227	1.35854	0.0132028	0.762762
"ACX1 (ACYL-COA OXIDASE 1)"	AT4G16760	-0.79271	-0.0132027	0.320889	-0.00543519	-0.832493	0.0268505	-1.05475
"lipase class 3 family protein"	AT4G16820	-1.61035	0.143322	0.908589	-0.0329077	-1.58537	0.0970361	-2.63876
"SNC1 (SUPPRESSOR OF NPR1-1, CONSTITUTIVE 1)"	AT4G16890	0.239111	0.954116	0.506279	0.876549	-1.04517	-0.266576	-0.503934
"arabinogalactan-protein family"	AT4G16980	-0.42281	-1.29605	-0.427505	-1.23751	0.893323	-0.0789624	0.0686289
"ATEXLB1 (ARABIDOPSIS THALIANA EXPANSIN-LIKE B1)"	AT4G17030	-2.44413	-0.597363	-0.712593	-1.13042	-0.856472	1.09561	-1.23582
pseudogene	AT4G17100	-0.162561	-1.35939	0.151109	-0.1441	0.639693	-0.460084	0.342714
"ATMAP70-5 (microtubule-associated proteins 70-5); microtubule binding"	AT4G17220	0.212174	-1.06216	0.285059	0.0111844	0.665106	-0.597007	0.412455
"unknown protein"	AT4G17250	0.167344	1.00445	0.219386	0.525296	-0.981844	-0.0194073	-0.652929
"protein kinase, putative"	AT4G17660	-1.34685	-0.21051	0.094889	-0.157195	-1.09479	0.0249593	-1.28954
"protein binding / zinc ion binding"	AT4G17680	-2.91989	-4.26526	-0.0193701	0.151757	2.22428	-0.235327	2.33723
"myb family transcription factor (MYB39)"	AT4G17785	-1.31343	-0.658955	2.08849	-0.900252	-0.585479	0.684763	-3.60998
"unknown protein"	AT4G18070	0.442914	-0.192378	0.0871743	-0.0130155	0.641721	0.153968	0.633389
"WRKY28 (WRKY DNA-binding protein 28); transcription factor"	AT4G18170	-1.26906	0.892578	-0.870452	0.142479	-1.76702	0.470957	-0.620655
"AT4G18200/ATPUP8 (Arabidopsis thaliana purine permease 8); purine transporter"	AT4G18195	-1.2993	-0.0537681	0.430124	-0.273554	-1.1529	0.103639	-1.85731
"receptor serine/threonine kinase, putative"	AT4G18250	-0.637363	0.734169	0.279371	0.190842	-1.46349	-0.0416182	-1.52578
"glycine-rich cell wall protein-related"	AT4G18280	-0.0190587	-0.668907	-0.292684	-0.727072	0.980693	0.438652	0.453611
"glycosyl hydrolase family 17 protein"	AT4G18340	0.537189	1.50732	0.532834	1.24276	-0.733747	0.263991	-0.0376289
"AtRABA1e (Arabidopsis Rab GTPase homolog A1e); GTP binding"	AT4G18430	-1.98922	-1.54155	0.250149	-0.131845	-0.743064	-0.348211	-1.19079
"CLE2 (CLAVATA3/ESR-RELATED); receptor binding"	AT4G18510	3.10825	2.56318	1.04187	1.51233	0.847276	0.102601	1.20099
"MRH1 (morphogenesis of root hair 1); ATP binding / protein serine/threonine kinase"	AT4G18640	0.174992	-0.792189	-0.00179991	0.0557827	0.624757	-0.352742	0.556812
"leucine-rich repeat family protein"	AT4G18760	0.0854535	-1.1966	0.495853	-0.266999	0.748035	-0.708115	0.226221
"ankyrin protein kinase, putative"	AT4G18950	0.23689	0.718353	0.27472	0.3941	-0.727173	-0.264472	-0.627257
"xyloglucan:xyloglucosyl transferase, putative / xyloglucan endotransglycosylase, putative / endo-xyloglucan transferase, putative"	AT4G18990	-1.40237	0.492243	-0.563572	0.0538679	-1.69084	0.466539	-0.977179
"unknown protein"	AT4G19512	1.57305	-0.686858	0.800802	0.0651754	1.45196	-0.807822	0.773607
"unknown protein"	AT4G19645	-1.3237	-0.0723376	0.225199	-0.141535	-0.982732	0.303632	-1.65734
"NPR4 (NPR1-LIKE PROTEIN 4); protein binding"	AT4G19660	-0.397671	0.246861	0.0460415	0.512575	-0.821951	-0.287533	-0.432758
"IRT2 (iron-responsive transporter 2); iron ion transporter/ zinc ion transporter"	AT4G19680	-2.76204	-4.37475	-0.31197	0.497474	2.22648	-0.06508	2.91387
"IRT1 (IRON-REGULATED TRANSPORTER 1); cadmium ion transporter/ iron ion transporter/ manganese ion transporter/ zinc ion transporter"	AT4G19690	-1.07447	-2.72362	-0.234353	0.802516	1.70283	-0.0925181	2.68075
"glycosyl hydrolase family 18 protein"	AT4G19720	-0.822899	0.551318	1.51724	1.07755	-1.13224	0.243753	-1.47713
"glycosyl hydrolase family 18 protein"	AT4G19750	2.16087	2.88475	0.400714	2.38503	-1.63148	-0.987145	0.372575
"glycosyl hydrolase family 18 protein"	AT4G19760	2.30458	2.72165	0.144658	1.96183	-1.48823	-1.07132	0.259381
"glycosyl hydrolase family 18 protein"	AT4G19800	1.06091	-1.08211	0.520417	0.578488	0.664067	-1.25661	0.595591
"glycosyl hydrolase family 18 protein"	AT4G19810	-2.50861	-0.62711	-0.971033	-0.388636	-1.78762	0.191818	-1.05298
"disease resistance protein (TIR class), putative"	AT4G19920	-1.56004	-0.645619	0.626193	0.681516	-0.951077	-0.0799346	-0.85279
"disease resistance protein (TIR class), putative"	AT4G19925	-2.73619	-0.71211	0.117165	0.447964	-1.8715	0.233487	-1.59738
"unknown protein"	AT4G19970	-2.42018	-1.56244	-0.814812	-1.29023	-0.705574	0.0830476	-1.22687
"unknown protein"	AT4G19980	-0.745273	-0.311112	-0.424861	0.0833122	-0.591046	-0.215477	0.0360601
"VQ motif-containing protein"	AT4G20000	-1.52102	0.105359	0.538118	0.0761039	-1.98922	-0.372144	-2.35889
"unknown protein"	AT4G20006	-0.210672	0.518948	0.478017	0.329096	-0.643665	-0.0112888	-0.866689
"leucine-rich repeat protein kinase, putative"	AT4G20450	0.347495	-1.31477	0.224354	0.273036	1.13426	-0.547951	1.23519
"NAD-dependent epimerase/dehydratase family protein"	AT4G20460	0.284749	-0.985946	0.573235	-0.0109328	0.756073	-0.491609	0.295765
"short-chain dehydrogenase/reductase (SDR) family protein"	AT4G20760	-0.450261	-1.27636	-0.0669005	-0.685106	0.657811	-0.23204	-0.0457469
"FAD-binding domain-containing protein"	AT4G20830	-0.291871	0.197951	0.163377	0.0725676	-0.879234	-0.271248	-0.815112
"FAD-binding domain-containing protein"	AT4G20860	-1.77889	0.292296	-0.0463237	0.40467	-1.62155	0.532692	-1.16712
"fatty acid hydroxylase, putative"	AT4G20870	0.0961853	-0.837309	0.14139	-0.35432	0.609859	-0.219673	0.166086
"ATGA2OX8 (GIBBERELLIN 2-OXIDASE 8); gibberellin 2-beta-dioxygenase"	AT4G21200	-1.05879	-0.0421642	0.0024865	-0.0268335	-0.777188	0.206287	-0.864428
"unknown protein"	AT4G21260	-1.98446	-1.0653	-0.110847	0.18337	-0.824097	0.0140807	-0.673436
"protein kinase family protein"	AT4G21410	0.597153	-0.077665	0.361474	0.472519	0.660374	0.0192076	0.773732
"subtilase family protein"	AT4G21630	-1.04802	0.0512684	-0.215002	0.0447824	-0.843176	0.313532	-0.234405
"subtilase family protein"	AT4G21650	-1.68179	-0.119799	-0.442416	0.292781	-1.16467	0.772001	-0.143509
pseudogene	AT4G21730	-1.41154	0.0680864	-0.152847	-0.215036	-1.29143	0.322423	-1.43618
"unknown protein"	AT4G21745	0.0753855	-0.940014	0.145407	0.281042	0.600808	-0.293078	1.00206
"ATML1 (MERISTEM LAYER 1); DNA binding"	AT4G21750	-0.821345	0.495758	-0.988567	-0.141439	-0.739826	0.517401	0.197278
"methionine sulfoxide reductase domain-containing protein / SelR domain-containing protein"	AT4G21840	-2.12187	0.559875	0.591516	0.94187	-2.44444	0.139867	-2.12419
"unknown protein"	AT4G21902	0.0300904	-1.04137	0.15205	-0.229562	0.905105	-0.167356	0.412311
"unknown protein"	AT4G21903	-1.05569	0.295207	0.419404	0.351566	-1.29724	0.0494829	-1.39548
"unknown protein"	AT4G21920	-1.11411	0.286493	0.326455	-0.15935	-0.777165	0.914273	-0.952935
"SKS4 (SKU5 Similar 4); copper ion binding / oxidoreductase"	AT4G22010	-0.0662501	-1.24387	0.18843	-0.390731	0.627183	-0.586385	0.0792038
pseudogene	AT4G22020	-2.02258	1.00882	0.0868618	0.592293	-1.53687	1.60706	-0.811259
"WRKY31 (WRKY DNA-binding protein 31); transcription factor"	AT4G22070	-1.69857	-0.487789	-1.0908	-0.19585	-1.56945	0.138673	-0.459092
"pectate lyase family protein"	AT4G22080	-1.42474	-3.02053	0.375994	0.0787735	1.35383	-0.686034	1.09389
"SCRL26 (SCR-Like 26)"	AT4G22105	-1.40205	0.0588691	-1.12432	0.0701493	-1.26197	0.0728385	-0.355262
"LCR85 (Low-molecular-weight cysteine-rich 85)"	AT4G22210	0.421701	-1.53768	0.305106	-0.893315	2.20631	0.159342	1.15051
"unknown protein"	AT4G22212	0.66537	0.00962289	0.605414	0.218211	0.617982	-0.0335387	0.32397
"unknown protein"	AT4G22214	-0.658746	-0.405509	-0.457539	-1.67159	1.58608	1.2532	0.136521
"unknown protein"	AT4G22217	-0.769295	-2.76896	0.53826	-1.06649	2.37066	0.0289093	0.769069
"unknown protein"	AT4G22230	0.767442	-0.837143	-0.856017	-0.881165	1.7751	0.251459	1.64492
"unknown protein"	AT4G22235	0.754357	-0.429689	-0.111458	-0.264812	0.768228	-0.41375	0.57082
"protease inhibitor/seed storage/lipid transfer protein (LTP) family protein"	AT4G22460	0.846885	-2.57233	0.937619	-0.767524	2.2671	-1.21591	0.695475
"protease inhibitor/seed storage/lipid transfer protein (LTP) family protein"	AT4G22470	2.01569	-0.451031	1.33898	0.33562	1.26889	-1.2566	0.369644
"embryo-abundant protein-related"	AT4G22530	-1.09281	-0.143775	0.0162636	-0.433678	-0.930687	-0.0165101	-1.22626
"protease inhibitor/seed storage/lipid transfer protein (LTP) family protein"	AT4G22630	-1.95659	-3.66404	0.627403	-0.63076	1.64573	-0.233885	0.383469
"unknown protein"	AT4G22640	-2.21583	-0.989545	0.492029	-0.184509	-2.14717	-0.854137	-2.67865
"unknown protein"	AT4G22666	0.635443	-2.59711	1.43197	-0.296738	2.32808	-0.915651	0.64234
"MYB85 (myb domain protein 85); DNA binding / transcription factor"	AT4G22680	-0.50806	0.716463	-0.293894	0.377351	-1.18223	-0.191898	-0.435725
"CYP706A2 (cytochrome P450, family 706, subfamily A, polypeptide 2); oxygen binding"	AT4G22710	-1.34297	0.566808	0.381797	0.360048	-1.75663	0.166236	-1.77728
"MATE efflux protein-related"	AT4G23030	-1.08286	0.354352	0.608676	0.900766	-1.05071	0.179069	-0.656508
"rhomboid family protein"	AT4G23070	0.560857	-1.51922	0.120513	-0.483441	1.20209	-0.470094	0.767153
"CRK5 (CYSTEINE-RICH RLK5)"	AT4G23130	-0.958304	-0.255082	-0.482084	-0.324608	-1.0626	-0.342605	-0.975169
"CRK6 (CYSTEINE-RICH RLK 6)"	AT4G23140	-0.954252	-0.0734948	-0.698846	-0.0165294	-1.22366	0.0667929	-0.680452
"protein kinase family protein"	AT4G23160	-1.07449	0.714725	0.0504378	0.295866	-2.29148	0.206938	-1.99503
"EP1; protein kinase"	AT4G23170	-1.21587	-0.0315344	-0.214019	-0.119208	-1.23827	0.20468	-1.25016
"CRK10 (CYSTEINE-RICH RLK10); kinase"	AT4G23180	-1.67299	0.303774	0.36202	0.16047	-2.06871	0.225585	-2.3009
"CRK11 (CYSTEINE-RICH RLK11); kinase"	AT4G23190	-2.49993	0.0519729	0.586276	0.0780552	-2.31609	0.435479	-2.95019
pseudogene	AT4G23215	-0.420974	-0.0155475	0.382587	0.0666809	-0.67018	-0.0330535	-1.25966
"protein kinase, putative"	AT4G23280	-0.581514	0.405198	-0.165169	0.315903	-0.660904	0.0282067	-0.196946
"PIP1;5/PIP1D (plasma membrane intrinsic protein 1;5); water channel"	AT4G23400	0.27176	-0.494367	-0.0458284	-0.0551756	0.603185	-0.238569	0.618967
"SP1L5 (SPIRAL1-LIKE5)"	AT4G23496	-0.591838	-1.4237	-0.378042	-1.09854	0.796929	-0.122494	0.0175512
"WRKY29 (WRKY DNA-binding protein 29); transcription factor"	AT4G23550	-0.0457678	0.950786	0.0356195	0.443775	-0.844319	0.205347	-0.398989
"unknown protein"	AT4G23610	-1.18039	-0.183041	0.250372	-0.201713	-0.850523	0.113774	-1.29373
"major latex protein-related / MLP-related"	AT4G23670	-1.80135	-1.5048	-0.84698	-0.222184	-0.610529	-0.0421223	0.0141632
"major latex protein-related / MLP-related"	AT4G23680	-2.09949	-1.43498	-1.33887	-1.12865	-1.00502	0.303865	-0.492242
"ATCHX17 (CATION/H+ EXCHANGER 17); monovalent cation:proton antiporter"	AT4G23700	-4.3556	-2.55431	-1.45711	-1.16484	-1.63792	0.376759	-1.37907
"WRKY53 (WRKY DNA-binding protein 53); transcription factor"	AT4G23810	-0.621134	0.0393975	0.728034	0.0781679	-1.17885	-0.425274	-1.7476
"unknown protein"	AT4G23870	0.6071	-0.684637	0.178768	-0.039013	0.796004	-0.4137	0.48072
MIR824a	AT4G24415	0.504732	-0.2752	-0.00939035	-0.966966	0.909655	-0.136275	-0.35142
"CER2 (ECERIFERUM 2); transferase"	AT4G24510	-0.745983	0.241455	-0.731944	-0.10334	-1.30124	0.334219	-0.387465
"mitochondrial substrate carrier family protein"	AT4G24570	-0.587984	-1.35851	0.101537	-0.691709	0.75364	-0.144981	0.116191
"FSD1 (FE SUPEROXIDE DISMUTASE 1); iron superoxide dismutase"	AT4G25100	-0.715038	4.44891	-0.42049	1.98997	-4.59402	-1.17462	-3.86989
"transporter, putative"	AT4G25220	1.39465	-0.301652	1.44799	1.56768	1.64527	-0.370021	1.554
"invertase/pectin methylesterase inhibitor family protein"	AT4G25250	-0.36952	-0.975268	0.0309744	-0.562265	0.823514	-0.790199	0.336029
"CBF1 (C-REPEAT/DRE BINDING FACTOR 1); DNA binding / transcription factor/ transcriptional activator"	AT4G25490	-0.0150929	-0.900764	-0.133871	-0.440523	0.689134	-0.157	0.217825
"hydroxyproline-rich glycoprotein family protein"	AT4G25620	1.515	0.825673	0.436268	0.150613	0.7402	0.264437	0.694275
"allergen V5/Tpx-1-related family protein"	AT4G25790	-0.112101	-2.03632	0.447043	0.088983	1.48329	-0.318383	1.27763
"XTR9 (XYLOGLUCAN ENDOTRANSGLYCOSYLASE 9); hydrolase, acting on glycosyl bonds"	AT4G25820	-0.0797336	-3.19702	0.759759	0.078344	1.91133	-1.39257	1.22214
"oxysterol-binding family protein"	AT4G25850	-1.34648	0.9036	-0.722519	0.201973	-1.37336	0.743359	-0.54771
"oxysterol-binding family protein"	AT4G25860	-1.1786	0.534509	-0.878963	-0.302104	-1.1445	0.772377	-0.209549
"aldose 1-epimerase family protein"	AT4G25900	-1.08195	0.214062	-0.198931	0.120141	-1.28965	0.147254	-0.999854
"peroxidase, putative"	AT4G26010	0.495214	-2.06576	0.716788	0.0395439	1.53631	-1.08632	0.812901
"leucine-rich repeat family protein"	AT4G26050	1.51456	0.589298	0.688847	0.492591	1.33058	0.489693	1.19964
"ankyrin repeat family protein / BTB/POZ domain-containing protein"	AT4G26120	-2.48694	0.0747243	0.0808	-0.0569186	-3.14997	-0.387336	-3.02942
"ACS7 (1-Amino-cyclopropane-1-carboxylate synthase 7); 1-aminocyclopropane-1-carboxylate synthase"	AT4G26200	-0.622839	1.17874	0.955241	-0.0868972	-0.924435	0.947316	-1.82118
"MIOX4 (MYO-INOSITOL OXYGENASE 4)"	AT4G26260	-2.24885	0.58978	-0.510587	0.175599	-1.31291	1.49706	-0.508912
"phosphofructokinase family protein"	AT4G26270	-2.06841	-0.920378	-0.184284	-0.240553	-1.31894	-0.0438894	-1.39027
"AGP13 (ARABINOGALACTAN PROTEIN 13)"	AT4G26320	0.326222	-1.81296	0.865498	-0.430063	1.47294	-0.764905	0.218633
"phosphatidate cytidylyltransferase, putative / CDP-diglyceride synthetase, putative"	AT4G26770	-0.0990114	-1.8346	-0.0971926	-0.477913	1.29279	-0.206163	0.986469
"TSB2 (TRYPTOPHAN SYNTHASE BETA-SUBUNIT); tryptophan synthase"	AT4G27070	-1.06335	0.534872	-0.0966512	0.0448225	-1.44865	0.120305	-1.392
"calcium-binding EF hand family protein"	AT4G27280	-0.371118	-1.61374	0.640739	-0.69729	0.719931	-0.677569	-0.643194
"S-locus protein kinase, putative"	AT4G27290	-0.999096	-0.327891	0.0626344	0.259694	-0.948014	-0.167051	-1.0137
"late embryogenesis abundant protein-related / LEA protein-related"	AT4G27400	0.942276	-1.57974	0.923692	-0.0836332	1.45194	-0.988984	0.497341
"glycosyltransferase family 14 protein / core-2/I-branching enzyme family protein"	AT4G27480	-0.512656	-1.27217	-0.133196	-0.278101	0.883191	-0.134842	0.900761
"copper-binding protein-related"	AT4G27590	-0.933858	-0.505406	-0.637482	0.00953292	-0.671866	0.14278	-0.027664
"unknown protein"	AT4G27652	0.841619	-1.36645	0.138488	-0.745834	2.06362	-0.198402	1.33436
"unknown protein"	AT4G27654	-0.0134132	-3.14214	-0.546952	-1.55245	2.84597	-0.394867	1.77593
"unknown protein"	AT4G27657	0.0578454	-1.19891	0.0133332	-0.916305	1.35713	0.0473057	0.592155
"unknown protein"	AT4G27740	-0.0879739	0.402779	-0.249776	0.280193	-0.629148	-0.00677488	0.0927402
"nodulin MtN21 family protein"	AT4G28040	1.31463	1.11907	0.00641266	1.07698	1.05311	1.08542	1.96854
"TET7 (TETRASPANIN7)"	AT4G28050	0.00747963	-1.26831	-0.144143	-0.692816	0.759898	-0.416126	0.254362
"unknown protein"	AT4G28085	-2.18577	-0.519417	0.6062	-0.403706	-1.41222	0.335884	-2.24318
"hydrophobic protein, putative / low temperature and salt responsive protein, putative"	AT4G28088	-0.198161	-1.40099	0.141141	-0.770051	1.0291	0.031462	0.15048
"unknown protein"	AT4G28150	-1.31241	0.318783	0.530153	-0.0196769	-1.99509	-0.291542	-2.41004
"hydroxyproline-rich glycoprotein family protein"	AT4G28160	-0.47326	0.110805	0.399157	-0.0339557	-0.718254	-0.0438937	-0.869695
"lectin protein kinase family protein"	AT4G28350	-1.78253	0.635511	-0.343731	-0.17387	-2.29073	0.202763	-2.12835
"AAC3 (ADP/ATP CARRIER 3); ATP:ADP antiporter/ binding"	AT4G28390	-0.767903	0.235649	-0.072861	-0.218024	-0.599916	0.268608	-0.728182
"protein phosphatase 2C, putative / PP2C, putative"	AT4G28400	-0.750369	0.0808555	-0.133695	-0.192077	-0.781135	0.0626238	-0.83451
"aminotransferase, putative"	AT4G28420	-2.24218	0.0895001	-0.810994	0.0161802	-2.70351	0.0829548	-1.89521
"unknown protein"	AT4G28460	-2.53033	-0.0188365	0.905689	-0.0224823	-2.92683	-0.580602	-3.34258
"HAESA (RECEPTOR-LIKE PROTEIN KINASE 5); ATP binding / kinase/ protein serine/threonine kinase"	AT4G28490	-2.11202	-0.818914	-0.340414	-0.0896018	-1.16359	0.0440028	-0.719976
"ANAC074 (Arabidopsis NAC domain containing protein 74); transcription factor"	AT4G28530	2.40609	0.679006	0.113542	0.175411	1.68203	0.0193435	1.84923
"flavin-containing monooxygenase family protein / FMO family protein"	AT4G28720	0.319398	-0.0548343	-0.459982	-0.264321	0.793999	0.490239	1.25604
"xyloglucan:xyloglucosyl transferase, putative / xyloglucan endotransglycosylase, putative / endo-xyloglucan transferase, putative"	AT4G28850	-0.25215	-2.87116	0.896163	-0.0143576	2.12385	-0.351927	1.28372
"zinc finger (C3HC4-type RING finger) family protein"	AT4G28890	1.18758	0.219282	0.21493	0.022198	0.633789	-0.13253	0.471638
catalytic	AT4G28940	-2.23687	-1.13767	0.177814	-1.63138	-1.05733	0.218396	-2.76637
"glycine-rich protein"	AT4G29020	-1.31504	1.01907	-0.991014	-0.478627	-1.29689	1.07071	-0.739265
"lectin protein kinase family protein"	AT4G29050	-0.955135	0.254324	-0.17617	0.320605	-1.00865	0.324947	-0.47252
"leucine-rich repeat protein kinase, putative"	AT4G29180	0.226403	-2.70464	0.626173	0.118275	1.81524	-0.798838	1.4649
"PRF4 (PROFILIN 4); actin binding"	AT4G29340	-0.95901	-0.133858	-0.101347	-0.272253	-1.14512	-0.292373	-1.24457
"type I phosphodiesterase/nucleotide pyrophosphatase family protein"	AT4G29690	-1.01275	0.958168	-0.602009	0.799505	-0.819433	1.40578	0.634531
"type I phosphodiesterase/nucleotide pyrophosphatase family protein"	AT4G29700	-1.15407	0.0773668	-0.423156	0.56426	-0.999587	0.219249	-0.00219776
"phosphodiesterase/nucleotide pyrophosphatase-related"	AT4G29710	-0.59205	0.0239728	-0.377207	0.25104	-0.621236	0.0383175	0.0754107
"unknown protein"	AT4G29780	-0.113557	-1.23683	0.231937	0.0800998	0.830671	0.0231999	0.784085
"ATMKK2 (MAP KINASE KINASE 2); MAP kinase kinase/ kinase"	AT4G29810	-0.576029	-0.119634	0.400506	0.141038	-0.66141	-0.0430895	-0.902571
"DNA binding"	AT4G29930	-2.10617	-0.487391	-0.832851	0.239367	-1.2899	0.502269	-0.256106
"light repressible receptor protein kinase"	AT4G29990	0.57888	1.20097	0.207075	0.770301	-0.864993	-0.0684378	-0.31379
"HMA2 (Heavy metal ATPase 2); cadmium-transporting ATPase"	AT4G30110	0.841322	2.27699	-0.525823	1.2025	-1.48918	0.109605	0.207828
"HMA3 (Heavy metal ATPase 3); ATPase, coupled to transmembrane movement of ions, phosphorylative mechanism"	AT4G30120	0.587803	-0.289978	-0.0225539	1.0124	0.833174	0.127046	1.85969
"GDSL-motif lipase/hydrolase family protein"	AT4G30140	-0.600978	1.75661	0.177524	0.555955	-1.66995	0.698645	-1.24162
"nodulin MtN21 family protein"	AT4G30420	1.84843	-0.660234	1.02757	0.0112972	1.91181	-0.425675	0.910312
"TET9 (TETRASPANIN9)"	AT4G30430	0.092292	-0.22238	0.265029	-0.261577	0.613023	0.102655	0.182685
"AFG1-like ATPase family protein"	AT4G30490	-0.247726	-0.75956	0.150839	0.554629	0.797993	0.371429	1.1705
"defense-related protein, putative"	AT4G30530	0.0390406	1.03351	0.0345747	0.274937	-0.689101	0.244944	-0.487223
"unknown protein"	AT4G30670	0.561984	-0.531363	0.356257	0.0759903	0.742185	-0.379729	0.495725
"translation initiation factor 3 (IF-3) family protein"	AT4G30690	0.432711	-0.224752	-0.225749	-0.552816	0.622802	-0.0964931	0.166932
"basic helix-loop-helix (bHLH) family protein"	AT4G30980	-0.209161	-1.21695	0.413669	-0.155929	0.599945	-0.438083	0.158441
"calmodulin-binding protein"	AT4G31000	0.0345945	0.558075	-0.151662	0.176436	-0.592943	0.180815	-0.137741
"leucine-rich repeat transmembrane protein kinase, putative"	AT4G31250	-0.368389	-2.63705	0.14495	-0.177914	1.60614	-0.962725	1.27499
"auxin-responsive protein, putative / small auxin up RNA (SAUR_C)"	AT4G31320	0.269959	-1.4321	0.359343	-0.413228	1.26778	-0.565912	0.380792
"unknown protein"	AT4G31330	2.66499	4.07293	-0.150789	2.98927	-1.80498	0.726009	1.64995
"pathogenesis-related protein, putative"	AT4G31470	0.701472	-1.12093	0.478907	-0.392965	0.981553	-0.688057	0.273801
"CYP83B1 (CYTOCHROME P450 MONOOXYGENASE 83B1); oxygen binding"	AT4G31500	-0.652047	0.577509	-0.150891	0.0103031	-1.29804	-0.0387753	-1.16274
"WRKY18 (WRKY DNA-binding protein 18); transcription factor"	AT4G31800	-0.182955	1.205	0.887991	0.610598	-0.900811	0.432801	-1.12108
"CYP82C4 (cytochrome P450, family 82, subfamily C, polypeptide 4); oxygen binding"	AT4G31940	-4.48604	-3.78861	-0.203986	-0.270904	-1.61768	0.197267	-1.71408
"CYP82C3 (cytochrome P450, family 82, subfamily C, polypeptide 3); oxygen binding"	AT4G31950	-5.71995	0.00379781	-1.06805	-0.456704	-5.17915	1.32832	-4.67355
"CYP82C2 (cytochrome P450, family 82, subfamily C, polypeptide 2); oxygen binding"	AT4G31970	-4.9308	2.50869	-1.14044	-0.496665	-5.50828	2.09582	-5.38089
"unknown protein"	AT4G32080	-0.0924513	-0.953001	-0.121987	-0.678709	0.823126	-0.045106	0.436558
"lectin protein kinase family protein"	AT4G32300	-0.893941	-0.0835594	-0.0611988	-0.177426	-0.740743	0.11112	-0.785549
"unknown protein"	AT4G32480	0.256484	-0.37473	-0.743813	-0.550673	0.694529	0.0471264	0.906315
kinase	AT4G32710	-0.0411506	-1.19109	-0.125667	-0.461381	0.664359	-0.575345	0.21604
[truncated: 5,406 more rows]

## Sheet: Dataset 2
Dataset 2. Fold-changes of gene expression in 6 day-old Arabidopsis whole seedlings. The fold-changes are log(2) values. In the column header the upper line/condition is compared to the lower line/condition. Significant up-regulation is indicated by red background color. Significant down-regulation is indicated by green background-color. The residual insignificant and below-threshold values are m…
	treatment/line:	fit +Fe	fit -Fe	HA-FIT +Fe	HA-FIT -Fe	WT -Fe	fit -Fe	HA-FIT -Fe
	control:	WT +Fe	WT -Fe	WT +Fe	WT -Fe	WT +Fe	fit +Fe	HA-FIT +Fe
ANNOTATION	AGI	Rat	Rat	Rat	Rat	Rat	Rat	Rat
"LHY (LATE ELONGATED HYPOCOTYL)"	AT1G01060	-0.338782	0.783749	0.208683	-0.494349	1.37108	2.56618	0.743594
"33 kDa ribonucleoprotein, chloroplast, putative / RNA-binding protein cp33, putative"	AT1G01080	0.0317784	0.230356	0.0956577	0.239027	-0.611477	-0.382008	-0.344292
"CYP78A8 (cytochrome P450, family 78, subfamily A, polypeptide 8); oxygen binding"	AT1G01190	0.0338394	-1.16311	-0.295291	0.389564	-0.462945	-1.77672	0.296962
"AtRABA3 (Arabidopsis Rab GTPase homolog A3); GTP binding"	AT1G01200	-0.0800831	-0.606748	-0.0808036	-0.340512	-0.0395742	-0.589504	-0.283866
"tetratricopeptide repeat (TPR)-containing protein"	AT1G01320	0.230477	-0.356424	0.24173	0.133727	0.0115053	-0.603203	-0.0859623
"unknown protein"	AT1G01360	-0.0457617	-0.237935	-0.100295	0.669337	0.288546	0.17352	1.08346
"HTR12 (Centromeric histone H3); DNA binding"	AT1G01370	-0.0497969	-0.386192	0.00526849	0.588425	0.239819	-0.0668504	0.999097
"ETC1 (ENHANCER OF TRY AND CPC 1); DNA binding / transcription factor"	AT1G01380	-0.135096	1.04131	0.438034	7.65608	-0.0287205	1.17661	7.02669
"UDP-glucoronosyl/UDP-glucosyl transferase family protein"	AT1G01390	-0.216175	-1.07879	0.330751	2.14176	0.249854	-0.76568	2.13363
"ACS2 (1-Amino-cyclopropane-1-carboxylate synthase 2)"	AT1G01480	-0.152962	-0.436294	-0.187282	0.706044	0.253783	0.146302	1.13095
"heavy-metal-associated domain-containing protein"	AT1G01490	0.0321195	0.0622628	0.0831124	0.611993	0.127073	0.197872	0.695182
"myb family transcription factor"	AT1G01520	-0.0454449	0.589336	-0.0285432	0.153637	0.147753	1.06417	0.281032
"protein kinase family protein"	AT1G01540	-0.0813868	0.0645016	-0.139755	-0.649472	0.156439	0.299478	-0.29604
"fringe-related protein"	AT1G01570	-0.00418333	2.30448	-0.130155	0.18549	0.396751	2.78173	0.866563
"FRO2 (FERRIC REDUCTION OXIDASE 2); ferric-chelate reductase"	AT1G01580	-1.24953	-2.44508	-0.509793	1.14408	4.97071	4.70382	6.0761
"FRO1 (FERRIC REDUCTION OXIDASE 1); ferric-chelate reductase"	AT1G01590	0.159452	2.14557	-0.0217442	1.3017	1.45898	3.3761	2.8872
"U-box domain-containing protein"	AT1G01680	0.559679	0.610638	0.558704	0.923973	-0.190345	-0.493042	-0.00437552
"unknown protein"	AT1G01690	-0.0509271	-0.822881	-0.0935244	-0.732375	0.804686	0.0836655	0.272431
"unknown protein"	AT1G01730	-0.0454352	-0.223515	-0.0605462	-0.308432	0.60506	0.409481	0.328962
"actin-depolymerizing factor, putative"	AT1G01750	-0.240332	-0.660763	-0.404238	-0.58088	0.0627141	-0.407862	-0.105623
"unknown protein"	AT1G01770	0.0376745	-0.626872	0.0402854	-0.154935	0.0808246	-0.65101	0.00958501
"KEA1 (K EFFLUX ANTIPORTER 1); potassium:hydrogen antiporter"	AT1G01790	-0.0346686	-0.215541	0.168677	-0.0546225	0.610775	0.38411	0.376962
"short-chain dehydrogenase/reductase (SDR) family protein"	AT1G01800	0.00433967	-0.227101	0.112917	1.10188	0.114168	-0.147219	1.069
"SPL8 (SQUAMOSA PROMOTER BINDING PROTEIN-LIKE 8); DNA binding"	AT1G02065	-0.286171	-0.491328	-0.368104	-0.629062	-0.364279	-0.633853	-0.581157
"CER1 (ECERIFERUM 1)"	AT1G02205	-0.316396	-0.594342	-0.361432	-0.622399	-0.187956	-0.478698	-0.457002
"ANAC003 (Arabidopsis NAC domain containing protein 3); transcription factor"	AT1G02220	0.127385	-0.706642	0.484161	0.0187833	0.189135	-0.577214	-0.288159
"TOC33 (PLASTID PROTEIN IMPORT 1); GTP binding"	AT1G02280	0.062126	-0.160666	0.0233162	0.287689	-0.595111	-0.809975	-0.341999
"chitinase, putative"	AT1G02360	0.0422845	-0.973746	-0.144414	-0.417926	1.32707	0.247513	0.929595
"unknown protein"	AT1G02470	-0.0451752	-0.0498126	0.192734	0.646715	0.00770962	-0.054177	0.540846
"SAM1 (S-adenosylmethionine synthetase 1); methionine adenosyltransferase"	AT1G02500	-0.111938	-0.676987	-0.304201	0.58769	0.530762	-0.0701036	1.40951
"unknown protein"	AT1G02570	-0.566851	-0.620247	-0.934553	-0.959772	-0.215928	-0.611914	-0.21515
"lipase class 3 family protein"	AT1G02660	0.114115	1.34596	-0.0831081	0.507453	-0.286161	0.921954	0.286293
"unknown protein"	AT1G02700	0.0538479	1.03351	-0.124747	-0.121739	0.0281663	1.28862	0.130563
"ATCEL2 (Arabidopsis thaliana Cellulase 2); hydrolase, hydrolyzing O-glycosyl compounds"	AT1G02800	-0.300778	-0.092106	-0.629334	0.0828124	-1.06837	-0.881969	-0.441912
"late embryogenesis abundant 3 family protein / LEA3 family protein"	AT1G02820	0.0144346	-0.847024	-0.106714	-1.73947	1.68602	0.845721	0.117173
"SR1 (splicing factor 2); RNA binding"	AT1G02840	0.0777185	0.0168504	0.806996	0.62628	0.0369179	-0.127601	-0.0237698
"glycosyl hydrolase family 1 protein"	AT1G02850	-0.0474606	0.334848	0.657664	0.367548	-0.177446	0.168239	-0.468042
"RALFL1 (RALF-LIKE 1)"	AT1G02900	0.00211274	-0.296434	-0.579257	0.106999	0.424025	0.0666537	1.15633
"ATGSTF7 (GLUTATHIONE S-TRANSFERASE 11); glutathione transferase"	AT1G02920	0.0429595	0.509218	0.639077	0.844602	-0.622097	-0.115809	-0.322072
"ATGSTF6 (EARLY RESPONSIVE TO DEHYDRATION 11); glutathione transferase"	AT1G02930	0.27741	1.08179	0.62848	0.711363	-0.380269	0.422462	-0.295534
"glutaredoxin family protein"	AT1G03020	0.0803702	-0.0509897	-0.466729	-2.07122	1.24985	1.16063	-0.571491
"PSAD-2 (photosystem I subunit D-2)"	AT1G03130	-0.0122945	-0.959359	-0.0729623	-0.938302	-0.246762	-1.26816	-1.24723
"2-oxoglutarate-dependent dioxygenase, putative"	AT1G03400	-0.00982366	0.303155	-0.412422	-0.597403	-0.129702	0.0867114	-0.356312
2A6	AT1G03410	-0.0295583	-0.945866	0.134677	-0.462283	-0.134113	-1.14618	-0.743958
0	AT1G03420	-0.0493758	-0.434676	-0.00491574	-0.380375	-0.161816	-0.588131	-0.547828
"kinase interacting family protein"	AT1G03470	0.0653502	3.57412	-0.182276	1.31079	0.472211	3.96385	1.7163
transferase	AT1G03495	0.131904	1.16336	0.376168	1.44348	0.283785	1.61802	1.19139
"photosystem II family protein"	AT1G03600	0.197584	0.0391534	0.236369	-0.163108	-0.253028	-0.420614	-0.739166
"unknown protein"	AT1G03660	-0.12118	0.310133	-0.606977	-0.821858	0.446319	0.925374	0.279455
"FLA9 (FLA9)"	AT1G03870	-0.0183965	-0.028863	0.00285073	-0.26805	-0.291355	-0.34523	-0.62508
"alcohol oxidase-related"	AT1G03990	-0.0444228	0.812621	-0.106599	0.0571893	0.0370992	1.1945	0.218603
"unknown protein"	AT1G04330	0.141582	0.0464818	-0.661924	-0.956199	0.580505	0.504689	0.342206
"male sterility MS5 family protein"	AT1G04770	-0.151409	0.00205107	0.18658	-0.27487	0.556735	0.736808	0.0969711
"glycine-rich protein"	AT1G04800	-0.16648	0.66382	0.0712838	0.890745	-0.74644	0.146208	-0.0232847
"protein arginine N-methyltransferase family protein"	AT1G04870	-0.0367105	-0.659807	0.0569557	-0.379775	0.482436	-0.156609	0.0570845
pseudogene	AT1G05135	0.0998113	0.796925	0.0877751	0.438133	-0.196391	0.452075	0.0136269
"peroxidase, putative","peroxidase, putative"	AT1G05240	-0.0861558	-0.941852	-0.264217	-0.905979	-0.186058	-1.07829	-0.742842
"ZIP5 (ZINC TRANSPORTER 5 PRECURSOR); cation transporter"	AT1G05300	0.0726704	0.433591	0.0188621	0.0758126	-1.40981	-1.12493	-1.31455
"unknown protein"	AT1G05340	-0.156594	-0.102979	-0.687237	0.568347	-0.700928	-0.589485	0.544232
"photosystem II 11 kDa protein-related"	AT1G05385	0.0165377	0.272186	0.0590242	0.589167	-0.496418	-0.288296	-0.026871
"unknown protein"	AT1G05400	-0.0429057	-0.466172	0.312887	0.0207454	0.671551	0.112549	0.145796
"CHR31 (chromatin remodeling 31); ATP binding / ATP-dependent helicase/ DNA binding / helicase/ nucleic acid binding"	AT1G05490	0.0692555	0.745468	0.400582	2.79568	-0.0331618	0.77443	2.23317
"UGT2/UGT75B2 (UDP-glucosyl transferase 75B2); UDP-glucosyltransferase/ UDP-glycosyltransferase/ abscisic acid glucosyltransferase/ transferase, transferring glycosyl groups"	AT1G05530	-0.0566298	-0.56766	0.0729556	3.20793	0.45131	0.101034	3.61049
"unknown protein"	AT1G05540	-0.137597	-0.0781658	0.0270739	0.797308	-0.107365	-0.0837364	0.75691
"unknown protein"	AT1G05575	0.0934047	0.606615	-0.596772	-0.0731058	-0.13605	0.337694	0.307469
"polygalacturonase, putative / pectinase, putative"	AT1G05660	-0.18714	-0.476659	-0.802662	-0.150598	-0.173673	-0.472823	0.253399
"UDP-glucoronosyl/UDP-glucosyl transferase family protein"	AT1G05680	-0.161867	1.43442	0.246122	0.281167	-0.154164	1.47217	-0.0609366
"leucine-rich repeat protein kinase, putative"	AT1G05700	0.352609	0.286549	0.566452	-0.64204	0.839395	0.809491	-0.410246
"ethylene-responsive protein, putative"	AT1G05710	-0.0358346	0.429241	-0.12877	0.0893184	0.119928	0.598326	0.373653
"unknown protein"	AT1G05780	-0.0065261	0.147103	0.598272	0.471867	0.314262	0.397269	0.0400736
"unknown protein"	AT1G05835	-0.0900162	1.21144	0.0476111	-0.365669	-0.461966	0.894562	-0.721862
"ADS1 (DELTA 9 DESATURASE 1); oxidoreductase"	AT1G06080	-0.158497	0.318687	0.244702	0.0964742	0.140544	0.64836	-0.0795032
"fatty acid desaturase family protein"	AT1G06100	-0.364974	-1.2988	-0.729493	-1.05812	-0.126286	-1.08696	-0.462557
"fatty acid desaturase family protein"	AT1G06120	-0.153746	-0.816536	-1.01644	-0.970082	0.68407	-0.0202133	0.711798
"ethylene-responsive factor, putative"	AT1G06160	0.0264726	-0.264409	0.167723	1.04897	0.101067	-0.042152	1.21014
"copper-binding family protein"	AT1G06330	-0.019347	0.458848	-0.021321	-0.148561	0.303681	1.04414	0.309535
"ACD32.1 (ALPHA-CRYSTALLIN DOMAIN 31.2)"	AT1G06460	0.0323211	0.475472	-0.236881	0.278056	-0.802727	-0.367259	-0.288192
binding	AT1G06590	0.0116412	-0.51893	0.125475	-0.232871	0.632117	0.0616965	0.179418
"2-oxoglutarate-dependent dioxygenase, putative"	AT1G06620	-0.185519	0.6139	-0.404459	-0.5132	-0.372145	0.448278	-0.286219
"2-oxoglutarate-dependent dioxygenase, putative"	AT1G06640	-0.145561	-0.156586	-0.671514	-0.574835	0.235669	0.246901	0.23904
"aldo/keto reductase family protein"	AT1G06690	0.100941	-0.250152	0.510315	0.0562123	0.790077	0.369771	0.401524
"zinc finger (C3HC4-type RING finger) family protein"	AT1G06770	-0.231997	-0.560718	-0.418183	-0.635422	0.411115	-0.0212528	0.293034
"glutaredoxin family protein"	AT1G06830	-0.230913	-0.0143401	-0.102714	-1.2904	-0.0226823	0.168646	-1.23384
"unknown protein"	AT1G06980	-0.346622	-0.429327	-0.0399858	-0.638839	-0.379899	-0.631246	-0.806136
"calcineurin-like phosphoesterase family protein"	AT1G07010	0.148672	-0.138288	0.553065	0.0193124	0.649147	0.471392	0.0818132
"CONSTANS-like protein-related"	AT1G07050	0.0449627	0.967237	-0.652749	0.765055	-1.67252	-0.745748	-0.221024
"unknown protein"	AT1G07060	-0.0357913	-1.19459	0.0407504	-0.894051	1.22376	-0.0639607	0.245598
"glycine-rich protein"	AT1G07135	0.491797	0.689066	0.0977873	0.505481	-0.313649	-0.0489796	0.0275929
"MAPKKK13 (Mitogen-activated protein kinase kinase kinase 13); kinase"	AT1G07150	0.185804	-0.678527	0.259249	-0.477934	0.249077	-0.779034	-0.64173
"protein phosphatase 2C, putative / PP2C, putative"	AT1G07160	0.103092	-0.269509	0.0436993	-0.775007	0.7329	0.458554	0.178585
"unknown protein"	AT1G07175	-0.284304	-0.170454	-1.05764	-0.585229	0.329826	0.426034	0.753105
"NDA1 (ALTERNATIVE NAD(P)H DEHYDROGENASE 1); NADH dehydrogenase"	AT1G07180	0.197276	-0.290929	0.216279	-0.122722	0.638461	0.275746	0.186013
"UDP-glucoronosyl/UDP-glucosyl transferase family protein"	AT1G07260	-0.0757985	-0.220362	0.335487	1.41607	0.31848	0.209717	1.45322
"PCNA1 (PROLIFERATING CELLULAR NUCLEAR ANTIGEN); DNA binding / DNA polymerase processivity factor"	AT1G07370	-0.131001	0.106087	-0.291399	0.237663	-0.666714	-0.476223	-0.0963187
"protein phosphatase 2C, putative / PP2C, putative"	AT1G07430	-0.110198	0.176759	0.0222419	3.93092	0.0111209	0.162976	3.96361
oxidoreductase	AT1G07440	0.0451014	-0.530501	0.38749	0.934862	-0.141376	-0.70747	0.375284
"tropinone reductase, putative / tropine dehydrogenase, putative"	AT1G07450	0.275342	-1.11142	1.17137	0.992972	0.963857	-0.335204	0.706405
"DVL9/RTFL3 (ROTUNDIFOLIA LIKE 3)"	AT1G07490	-0.0201848	0.238448	-0.066354	-0.767665	0.192156	0.483533	-0.607448
"unknown protein"	AT1G07500	-0.0786959	2.84046	-0.255751	-0.13101	0.841575	3.73175	1.26405
"leucine-rich repeat protein kinase, putative"	AT1G07560	0.0261923	-0.853776	-0.744471	-1.29091	1.48126	0.511268	1.12675
"unknown protein"	AT1G07620	-0.0890246	-0.275995	-0.139752	-0.00331405	-0.289763	-0.616148	-0.0992727
"unknown protein"	AT1G07690	0.00754841	-0.12261	-0.152861	-0.174682	0.594251	0.163328	0.784466
"cupin family protein"	AT1G07750	-0.114651	0.419211	-0.0158052	0.600155	-0.468173	0.130018	0.182486
"ATMPK13 (ARABIDOPSIS THALIANA MAP KINASE 13); MAP kinase/ kinase"	AT1G07880	0.0408317	0.461134	-0.0732166	0.0727982	0.27339	0.629032	0.417185
"APX1 (ASCORBATE PEROXIDASE 1, MATERNAL EFFECT EMBRYO ARREST 6)"	AT1G07890	0.0667744	-1.52506	-0.0435665	-0.587508	-0.0651775	-1.72173	-0.76248
"zinc finger (C3HC4-type RING finger) family protein"	AT1G08050	0.0169019	-0.709748	-0.22784	-0.586669	0.658372	-0.0786284	0.31224
"ATNRT2:1 (Arabidopsis thaliana high affinity nitrate transporter 2.1); nitrate transporter"	AT1G08090	0.0621952	-0.193939	-0.110612	-0.688475	0.128718	0.0732834	-0.0430849
"ATNRT2.2 (Arabidopsis thaliana high-affinity nitrate transporter 2.2); nitrate transporter"	AT1G08100	-0.867178	-0.653834	0.428521	-1.03139	-0.913625	-0.789674	-2.36574
""	AT1G08115	0.302932	0.222485	0.667378	0.537738	0.591079	0.542172	0.313464
"unknown protein"	AT1G08165	-0.167831	0.013488	0.288699	2.01146	-0.334599	-0.0279544	1.1467
"AXS2 (UDP-D-APIOSE/UDP-D-XYLOSE SYNTHASE 2)"	AT1G08200	-0.126459	-0.162042	-0.403877	-0.603892	0.114493	0.109022	-0.0232369
"DNA binding"	AT1G08320	-0.0213314	-0.44939	-0.352226	-0.411367	0.85921	0.376278	0.686946
"NPQ1 (NON-PHOTOCHEMICAL QUENCHING 1)"	AT1G08550	-0.0329045	-0.227077	-0.106698	-0.080808	-0.67922	-0.892946	-0.637298
"ATAMI1 (AMIDASE-LIKE PROTEIN 1); amidase"	AT1G08980	-0.0500121	0.249241	-0.0268461	0.508604	-0.847729	-0.56165	-0.456583
"glycogenin glucosyltransferase (glycogenin)-related"	AT1G08990	0.161661	-0.176014	-0.317328	-0.60661	0.513857	0.296713	0.207236
"ANP1 (NPK1-RELATED PROTEIN KINASE 1S); kinase"	AT1G09000	-0.0454639	-0.884804	0.0528806	-0.623262	1.11134	0.259914	0.451007
"tRNA-Glu (anticodon: TTC)","tRNA-Glu (anticodon: TTC)","tRNA-Glu (anticodon: TTC)","tRNA-Glu (anticodon: TTC)","ATP binding / DNA-directed DNA polymerase/ nucleoside-triphosphatase/ nucleotide binding","tRNA-Glu (anticodon: TTC)","tRNA-Glu (anticodon: TTC)"	AT1G09110	0.137853	0.236462	0.285642	0.664461	-0.132547	0.0990165	0.265327
"kinesin motor protein-related"	AT1G09170	-0.0869525	-0.602713	-0.23349	-0.129901	0.193933	-0.303158	0.205254
"nicotianamine synthase, putative"	AT1G09240	0.374326	-1.32944	0.435912	-0.667299	-2.73493	-4.71485	-3.93438
"transcription factor"	AT1G09250	-0.056206	0.0931997	0.0664253	-0.531582	-0.0206275	-0.0149503	-0.789547
"GDSL-motif lipase/hydrolase family protein"	AT1G09390	-0.05164	0.6273	-0.169885	-0.554146	-0.0605234	0.553135	-0.43471
"protein kinase family protein"	AT1G09440	-0.153629	0.201731	0.0636783	0.591684	-0.18147	0.0774438	0.579258
"cinnamyl-alcohol dehydrogenase"	AT1G09500	0.052312	-1.11782	0.287598	-0.357817	1.07853	-0.283019	0.361233
"GLP5 (GERMIN-LIKE PROTEIN 5); manganese ion binding / metal ion binding / nutrient reservoir"	AT1G09560	-0.212269	-2.28935	-0.278895	0.222812	1.90642	-0.0306807	2.26952
"unknown protein"	AT1G09575	0.0463173	0.338713	-0.223869	0.549857	-0.266049	0.0763981	0.6076
"chloroplast nucleoid DNA-binding protein-related"	AT1G09750	-0.12907	-1.97628	0.280146	-0.604612	-1.1301	-3.14349	-1.9999
"2,3-biphosphoglycerate-independent phosphoglycerate mutase, putative / phosphoglyceromutase, putative"	AT1G09780	0.00322346	0.155314	0.142542	0.698123	0.171882	0.380755	0.771949
"phytochelatin synthetase-related"	AT1G09790	0.138365	-0.869296	-0.0574506	-0.00467866	0.895394	-0.145053	0.960793
"DNA polymerase delta subunit 4 family"	AT1G09815	-0.0878282	-0.827369	-0.0421761	-0.752891	0.967191	0.206901	0.30935
lyase	AT1G09910	-0.163088	0.643643	0.408401	1.01667	-0.424336	0.360033	0.263367
"phosphoglycerate/bisphosphoglycerate mutase-related"	AT1G09932	0.193443	0.99053	-0.00805364	0.778008	-0.920372	-0.123861	-0.190768
"HEMA2; glutamyl-tRNA reductase"	AT1G09940	-0.0529801	-1.13882	-0.0352288	-0.634782	-0.0105342	-1.07443	-0.475161
"ATBCAT-2; branched-chain-amino-acid transaminase/ catalytic"	AT1G10070	-0.414091	0.171961	-0.250857	0.404316	-0.935713	-0.473799	-0.269953
"unknown protein"	AT1G10155	-0.0721232	0.590149	0.171308	0.282302	0.127327	0.916196	0.564569
"ATGSTU18 (GLUTATHIONE S-TRANSFERASE 29); glutathione transferase"	AT1G10360	0.135501	-0.13398	0.238054	0.12554	-0.674573	-0.875283	-0.863813
"ATGSTU17/ERD9/GST30/GST30B (EARLY-RESPONSIVE TO DEHYDRATION 9, GLUTATHIONE S-TRANSFERASE 30, GLUTATHIONE S-TRANSFERASE 30B); glutathione transferase"	AT1G10370	0.249139	-0.245818	0.2275	-0.792325	1.12647	0.68268	0.192052
"ZFP5 (ZINC FINGER PROTEIN 5); nucleic acid binding / transcription factor/ zinc ion binding"	AT1G10480	-0.137304	-0.905398	-0.877308	-0.581613	-0.430027	-1.28261	-0.00221058
"unknown protein"	AT1G10522	-0.0448658	-0.339129	-0.00173019	0.362178	-0.425457	-0.703323	-0.12024
"polygalacturonase, putative / pectinase, putative"	AT1G10640	-0.270418	-0.107151	0.0210824	-0.797125	0.0317514	0.194993	-0.783829
"unknown protein"	AT1G10657	0.0271147	-0.695689	0.713024	-0.208923	-0.545885	-1.3007	-1.44687
0	AT1G10682	-0.135122	-0.119999	-0.774905	-0.600335	0.194184	0.187789	0.274096
"invertase/pectin methylesterase inhibitor family protein"	AT1G10770	-0.15042	-0.545431	-0.272544	-0.715231	0.341951	-0.214356	0.114954
"aldo/keto reductase family protein"	AT1G10810	-0.297129	-0.286294	-0.884176	-0.648055	0.242095	0.387536	0.617368
"unknown protein"	AT1G10880	0.0733093	0.732835	0.105135	-0.143533	0.17807	1.03435	0.0466135
"ZIP4 (ZINC TRANSPORTER 4 PRECURSOR); cation transporter"	AT1G10970	0.0825682	1.83677	0.687352	0.798158	-1.843	-0.0660146	-1.70645
"SCPL31 (serine carboxypeptidase-like 31); serine carboxypeptidase"	AT1G11080	-0.191896	0.627915	0.202969	-0.421806	-0.735683	0.0896864	-1.32218
"unknown protein"	AT1G11112	-0.300395	-0.311672	-0.439849	-0.417056	-0.417651	-0.595538	-0.428966
"secretory carrier membrane protein (SCAMP) family protein"	AT1G11180	-0.000268484	-0.902505	-0.109614	-0.545015	0.479936	-0.346861	0.0649329
"BFN1 (BIFUNCTIONAL NUCLEASE I); nucleic acid binding"	AT1G11190	0.0279556	-0.090825	-0.216599	-0.614893	0.57787	0.389414	0.0907035
"plastid developmental protein DAG, putative"	AT1G11430	0.0620396	-0.2222	-0.110122	0.128283	-0.43511	-0.693259	-0.19662
"nodulin MtN21 family protein"	AT1G11450	-0.0548448	0.150667	-0.427568	-0.443213	0.442669	0.635885	0.520426
"unknown protein"	AT1G11540	0.0376963	-0.415922	-0.231926	-0.892455	0.895058	0.328718	0.284544
"unknown protein"	AT1G11655	-0.369802	0.117199	-0.457446	-0.951909	-0.253556	0.273501	-0.68763
pseudogene	AT1G11803	0.0645198	0.271238	0.172185	-0.201588	-0.114082	0.0478041	-0.586392
"AtSRS (OVULE ABORTION 7); serine-tRNA ligase"	AT1G11870	0.0176641	1.30456	0.0176892	0.381747	-0.280852	1.05878	0.099981
"early-responsive to dehydration protein-related / ERD protein-related"	AT1G11960	-0.0706988	1.43278	-0.106456	0.530299	0.227529	1.76932	0.913363
"ubiquitin family protein"	AT1G11980	-0.0483806	3.38435	0.0786278	0.117675	0.150773	3.92868	0.337118
"1-aminocyclopropane-1-carboxylate oxidase, putative / ACC oxidase, putative"	AT1G12010	-0.0452261	0.578471	-0.603316	-0.31755	0.520164	1.06959	0.648327
"unknown protein"	AT1G12030	0.10118	3.90069	0.141061	-0.115504	3.15125	6.53774	2.97971
"fumarylacetoacetase, putative"	AT1G12050	0.0557956	0.470001	0.026171	0.586571	0.00872132	0.194239	0.417607
"unknown protein"	AT1G12080	-0.192029	-0.868602	-0.595121	-0.513462	-0.0817477	-0.869919	-0.0897803
"NRT1.1 (nitrate transporter 1.1); transporter"	AT1G12110	0.128742	0.213966	0.278748	-0.249806	0.0534893	0.0995229	-0.592968
"RPS5 (RESISTANT TO P. SYRINGAE 5)"	AT1G12220	-0.20153	0.106685	0.0318835	0.501903	-0.588853	-0.217942	0.00773773
"unknown protein"	AT1G12320	-0.202772	-0.0436255	0.125487	-0.498198	0.0559467	0.0903446	-0.670626
"ACR8 (ACT Domain Repeat 8)"	AT1G12420	-0.0511691	-0.82801	-0.21599	0.179533	0.706349	-0.0699183	0.977747
"membrane bound O-acyl transferase (MBOAT) family protein"	AT1G12640	-0.0604184	-0.700484	-0.099984	-0.341725	-0.165861	-0.768425	-0.380252
"CYP87A2 (cytochrome P450, family 87, subfamily A, polypeptide 2); oxygen binding"	AT1G12740	0.114642	0.677568	-0.00718209	0.0988063	0.11265	0.739858	0.402674
"nucleotide binding"	AT1G12805	0.641683	0.740204	0.00611469	0.425892	-0.0633841	0.261003	0.467096
"unknown protein"	AT1G12845	0.0641886	-0.115241	0.377011	0.311646	-0.504527	-0.599951	-0.552777
"leucine-rich repeat family protein"	AT1G12970	-0.102561	0.0536094	-0.478955	-0.694179	0.028903	0.116284	-0.171644
"DVL4/RTFL17 (ROTUNDIFOLIA LIKE 17)"	AT1G13245	0.743658	0.851481	0.399615	0.110865	-0.0193463	0.0855047	-0.36807
"GATL3 (Galacturonosyltransferase-like 3); polygalacturonate 4-alpha-galacturonosyltransferase/ transferase, transferring glycosyl groups / transferase, transferring hexosyl groups"	AT1G13250	0.172846	0.332138	-0.264376	-0.636975	-0.287753	-0.114391	-0.688031
"MAP1C (METHIONINE AMINOPEPTIDASE 1B); metalloexopeptidase"	AT1G13270	-0.156944	0.0445633	-0.241516	0.251895	-0.946334	-0.68463	-0.363046
"myb family transcription factor"	AT1G13300	-0.00505323	-0.616019	-1.0087	-0.215306	0.651915	0.0278182	1.37332
"unknown protein"	AT1G13340	-0.0158271	-0.363083	-0.296728	-0.684025	0.363423	0.0445774	0.0390798
"sulfotransferase family protein"	AT1G13420	-0.430263	-0.972453	0.03408	-0.482887	-0.276599	-0.826611	-0.814991
"sulfotransferase family protein"	AT1G13430	-0.134559	0.435747	0.114657	-0.978001	-0.456397	0.102227	-1.51565
"ATPSK1 (PHYTOSULFOKINE 1 PRECURSOR); growth factor"	AT1G13590	0.102051	0.399277	-0.151631	-0.385598	0.85417	1.28028	0.690909
"unknown protein"	AT1G13608	0.0105081	0.902792	-0.0832379	0.164899	0.641737	2.028	0.99926
"unknown protein"	AT1G13609	0.146815	1.72823	-0.136748	0.673262	0.919168	2.796	1.88468
"unknown protein"	AT1G13610	-0.126085	0.85742	-0.157526	-1.14349	1.37976	2.56282	0.035208
"unknown protein"	AT1G13650	0.0790048	-1.17756	0.480379	-0.681179	0.0519132	-1.12858	-1.19539
"unknown protein"	AT1G13670	0.0646638	0.0674338	-0.220366	-0.666775	0.255039	0.300111	-0.171363
"glucosamine/galactosamine-6-phosphate isomerase family protein"	AT1G13700	0.190413	-0.222685	-0.101034	-0.677586	0.080509	-0.310005	-0.550808
"ribulose-1,5 bisphosphate carboxylase oxygenase large subunit N-methyltransferase, putative"	AT1G14030	0.073004	-0.110857	0.270575	0.264229	-0.542242	-0.717245	-0.601311
"KH domain-containing protein"	AT1G14170	-0.00914993	-0.131598	-0.0831568	0.231386	0.33367	0.294441	0.709921
pseudogene	AT1G14182	0.0159385	-0.781869	-0.10112	3.31284	1.11149	0.165272	4.602
"glucose-methanol-choline (GMC) oxidoreductase family protein"	AT1G14185	-0.113402	-1.40555	-0.115367	1.69123	1.55773	-0.0381531	3.76383
"glucose-methanol-choline (GMC) oxidoreductase family protein"	AT1G14190	-0.254878	0.032487	-0.304517	0.15442	0.0289222	0.240826	0.604423
"zinc finger (C3HC4-type RING finger) family protein"	AT1G14200	-0.0971985	-0.248432	-0.168508	-0.0408316	0.587168	0.391142	0.758378
"ribonuclease T2 family protein"	AT1G14220	-0.304865	-0.557503	-0.751779	-0.468026	-0.526715	-0.714115	-0.276141
"nucleoside phosphatase family protein / GDA1/CD39 family protein"	AT1G14250	-0.0696661	-0.64167	-0.0228596	-0.602659	0.480253	0.152266	0.114257
"ATWHY1/PTAC1 (A. THALIANA WHIRLY 1, PLASTID TRANSCRIPTIONALLY ACTIVE1); DNA binding"	AT1G14410	-0.1126	-0.418424	-0.232465	-0.149523	-0.412538	-0.76684	-0.244607
"glyoxal oxidase-related"	AT1G14430	-0.0387393	-0.0556328	0.0839018	-0.556588	-0.467093	-0.345787	-1.15605
"MIOX1 (MYO-INISITOL OXYGENASE); oxidoreductase"	AT1G14520	-0.0528743	0.184859	-0.094318	-0.0742625	0.672451	0.665681	0.695198
"anionic peroxidase, putative"	AT1G14540	-0.255723	-0.0642509	-0.684098	0.0875936	-0.161568	0.0205393	0.662891
"zinc finger (C2H2 type) family protein"	AT1G14580	0.0700222	-0.207385	-0.202812	-1.16652	0.129248	-0.19549	-0.869867
"unknown protein"	AT1G14680	0.0398081	-0.673221	0.161403	-0.41059	0.648354	-0.145753	0.128718
"ATPAP3/PAP3 (purple acid phosphatase 3)"	AT1G14700	-0.0934621	-0.27061	0.0289253	0.962675	0.122484	0.0358648	1.05469
"unknown protein"	AT1G14730	-0.120596	-0.211899	-0.764968	-0.582565	0.0931496	-0.0410773	0.270834
"ATNUDT18 (Arabidopsis thaliana Nudix hydrolase homolog 18); hydrolase"	AT1G14860	-0.0276907	-0.73041	-0.188548	-0.19605	0.536961	-0.0317434	0.557844
"unknown protein"	AT1G14870	-0.0838778	-0.552103	-0.283716	-0.477274	0.610296	0.149164	0.383118
"major latex protein-related / MLP-related"	AT1G14960	-0.397127	-1.1612	-0.479094	-0.882631	-0.920231	-1.7067	-1.13427
"ATPAP2 (PHOSPHATIDIC ACID PHOSPHATASE 2); phosphatidate phosphatase"	AT1G15080	-0.0320272	-0.231212	-0.332852	-0.62604	0.306542	0.113574	-0.157515
"S-adenosyl-L-methionine:carboxyl methyltransferase family protein"	AT1G15125	-0.191025	-0.290657	0.18745	3.03609	-0.799994	-1.17643	2.20367
"oxidoreductase NAD-binding domain-containing protein"	AT1G15140	0.118635	0.307793	0.152669	0.329303	-0.658464	-0.468836	-0.33885
0	AT1G15175	-0.0782231	0.146501	0.000637274	-0.250306	-0.688062	-0.448788	-1.00664
"60S ribosomal protein L37 (RPL37A)"	AT1G15250	-0.0431989	-0.161017	0.0768701	0.202967	-0.488451	-0.588826	-0.197328
"ATHSRP54A (Arabidopsis thaliana signal recognition particle 54kDa A); 7S RNA binding / GTP binding / mRNA binding"	AT1G15310	-0.0539403	0.608463	-0.0140488	1.27183	-1.04414	-0.324959	0.264078
"unknown protein"	AT1G15350	-0.0122443	-0.105111	0.0555851	0.585441	0.203816	0.0430518	0.673299
"lactoylglutathione lyase"	AT1G15380	-0.459423	0.832141	-0.230464	-0.29263	-0.986803	0.297305	-1.11077
"GA4 (GA REQUIRING 4); gibberellin 3-beta-dioxygenase"	AT1G15550	0.0496167	0.55507	0.00096416	0.317364	0.204799	0.694993	0.357543
"unknown protein"	AT1G15660	-0.132779	-0.573517	-0.147341	-0.250833	0.638098	0.161896	0.574017
"kelch repeat-containing F-box family protein"	AT1G15670	0.176712	-0.670852	-0.116824	0.658847	1.01458	0.142717	1.83366
"NRAMP6 (NRAMP metal ion transporter 6); metal ion transporter"	AT1G15960	0.0913138	-0.715892	0.0887514	-1.00789	0.265089	-0.558636	-0.913295
"unknown protein"	AT1G15980	0.069791	-0.260329	0.0277425	-0.598117	0.325455	-0.0432909	-0.33078
"unknown protein"	AT1G16080	0.154116	-0.618709	0.423728	-0.30385	0.446673	-0.370615	-0.267588
"WAKL4 (WALL ASSOCIATED KINASE-LIKE 4); kinase"	AT1G16150	0.032266	-0.310013	-0.0744967	-0.180951	0.63941	0.044831	0.190921
"CYCB3;1 (CYCLIN B3;1); cyclin-dependent protein kinase"	AT1G16330	0.0292078	-0.537176	0.153585	-0.328016	0.586797	-0.18979	0.0849094
transporter-related	AT1G16370	-0.186074	0.0991099	-0.501475	-0.794406	-0.0569926	0.219536	-0.341599
"organic cation transporter-related"	AT1G16390	-0.0648523	-0.645785	-0.160762	1.39404	-0.0644185	-0.619477	1.53135
"CYP79F2 (cytochrome P450, family 79, subfamily F, polypeptide 2); oxygen binding"	AT1G16400	-0.0472246	0.720081	-0.400408	-0.0990256	-0.43011	0.412432	-0.0684077
methylase-related	AT1G16445	-0.00845026	-0.881717	0.0255208	-0.30848	0.351312	-0.567407	-0.0361322
"auxin-responsive family protein"	AT1G16510	0.0498119	-0.180103	-0.1358	-0.994184	0.291246	0.0918615	-0.630957
"unknown protein"	AT1G16515	-0.0892243	-0.0442597	-0.271921	-0.632078	0.212681	0.143993	-0.296034
"LOB domain protein 3 / lateral organ boundaries domain protein 3 (LBD3)"	AT1G16530	0.043909	-0.560573	-0.547753	-0.623344	0.405031	-0.201308	0.347998
pseudogene	AT1G16550	-0.241602	-0.399973	-0.1781	0.060369	-0.685467	-0.861157	-0.404274
"unknown protein"	AT1G16730	0.119286	-0.428403	0.653424	-0.105768	0.897094	0.253566	0.126291
"unknown protein"	AT1G16850	0.050428	0.73273	-0.0215755	-0.0431399	0.0833471	0.886895	0.116646
"SRG1 (SENESCENCE-RELATED GENE 1); oxidoreductase, acting on paired donors, with incorporation or reduction of molecular oxygen, 2-oxoglutarate as one donor, and incorporation of one atom each of oxygen into both donors"	AT1G17020	-0.0261094	0.0156271	0.661589	0.73205	-0.0920018	0.0786655	-0.1255
"SPS2 (Solanesyl diphosphate synthase 2); dimethylallyltranstransferase"	AT1G17050	0.170451	-0.524496	0.455054	-0.491822	0.635198	-0.104201	-0.319459
"SOUL heme-binding family protein"	AT1G17100	0.217407	-0.0486441	0.511907	0.591804	0.0819777	-0.181452	0.231511
"ATGSTU24 (Arabidopsis thaliana Glutathione S-transferase (class tau) 24); glutathione transferase"	AT1G17170	-0.1696	0.789981	0.0915755	0.0431387	0.0214888	1.0555	0.0173508
"ATGSTU25 (Arabidopsis thaliana Glutathione S-transferase (class tau) 25); glutathione transferase"	AT1G17180	-0.217067	0.849484	-0.132109	0.125177	-0.16204	0.392696	0.0727088
"ATGSTU26 (Arabidopsis thaliana Glutathione S-transferase (class tau) 26); glutathione transferase"	AT1G17190	-0.344619	-0.713486	-0.753869	-0.922795	-0.225164	-0.634559	-0.306969
"unknown protein"	AT1G17285	-0.265569	0.344156	-0.24219	0.138994	-0.598955	-0.033755	-0.0816529
"unknown protein"	AT1G17300	-0.253281	-0.784192	-1.1022	-0.847785	-0.0160447	-0.538156	0.153644
"auxin-responsive protein-related"	AT1G17345	-0.237128	1.01137	0.0852041	0.380577	-0.0865605	1.18842	0.240906
"LOX3 (Lipoxygenase 3); iron ion binding / lipoxygenase"	AT1G17420	-0.0582505	-0.880779	0.339071	-0.19302	0.116194	-0.739688	-0.436836
"phosphoric monoester hydrolase"	AT1G17710	0.045106	-0.0405815	0.139254	0.0162612	-0.36825	-0.647673	-0.464386
"unknown protein"	AT1G17830	0.0139881	-0.145683	0.423427	0.133021	-0.357302	-0.605935	-0.931164
"unknown protein"	AT1G17850	0.107036	0.00734148	0.142202	0.211883	-0.482873	-0.591292	-0.343495
"MYB52 (myb domain protein 52); DNA binding / transcription factor"	AT1G17950	-0.171535	-0.426578	-0.55371	-0.823631	0.380371	0.129368	0.268618
"threonyl-tRNA synthetase, putative / threonine--tRNA ligase, putative"	AT1G17960	-0.0484433	0.0439408	1.28596	0.8939	0.542885	0.521986	0.0318313
"12-oxophytodienoate reductase","12-oxophytodienoate reductase, putative"	AT1G17990	0.173167	-0.0874591	0.471604	-0.37607	0.149179	-0.0738886	-0.752536
"unknown protein","unknown protein"	AT1G18000	0.0719537	0.194084	-0.0248168	-0.498818	-0.0303197	0.120862	-0.592781
"ATARCA (Arabidopsis thaliana Homolog of the Tobacco ArcA); nucleotide binding"	AT1G18080	-0.0181143	-0.331927	0.0395222	0.283671	-0.368474	-0.7065	-0.125766
"E12A11; phosphatidylethanolamine binding"	AT1G18100	-0.0496423	0.233003	0.452506	-0.26082	0.469884	0.800835	-0.0694234
"AtRABA6b (Arabidopsis Rab GTPase homolog A6b); GTP binding"	AT1G18200	0.0096092	-0.683583	-0.0366487	0.072431	0.37582	-0.407333	0.446072
"ATLP-1 (Arabidopsis thaumatin-like protein 1)"	AT1G18250	-0.152617	0.193124	-0.225039	0.0552182	-0.729087	-0.370889	-0.446557
"lipase family protein"	AT1G18460	-0.0169958	-0.430771	0.0136152	-0.592966	0.277137	-0.154194	-0.2722
"unknown protein"	AT1G18773	0.0705956	-0.0381328	0.0760114	-0.348739	-0.221435	-0.344965	-0.586705
"zinc finger (C3HC4-type RING finger) family protein"	AT1G18910	-0.0375566	-0.27703	-0.0233759	0.808691	0.707382	0.4528	1.72579
"GLP4 (GERMIN-LIKE PROTEIN 4); manganese ion binding / metal ion binding / nutrient reservoir"	AT1G18970	-0.0299494	1.02639	-0.0791825	-0.556705	-0.629032	0.400726	-1.10186
"germin-like protein, putative"	AT1G18980	-0.0329033	0.630669	-0.259062	-0.237781	-0.293457	0.36637	-0.296051
"inter-alpha-trypsin inhibitor heavy chain-related"	AT1G19110	-0.00906852	1.44997	-0.157358	-0.0423082	0.316066	1.86424	0.419565
"LHCA6 (Photosystem I light harvesting complex gene 6); chlorophyll binding"	AT1G19150	0.188226	-0.282257	0.199252	-0.577219	0.103825	-0.410667	-0.729433
"unknown protein"	AT1G19180	-0.0455754	0.0552552	-0.235504	0.323563	-0.046097	0.141568	0.609722
"FMO1 (FLAVIN-DEPENDENT MONOOXYGENASE 1); monooxygenase"	AT1G19250	0.681427	0.506417	0.254885	0.392259	0.0697841	-0.133266	0.256864
"unknown protein"	AT1G19380	0.47114	0.541283	0.60514	0.854566	0.134091	0.276668	0.38735
"unknown protein"	AT1G19397	-0.0730365	0.162776	0.473674	0.674734	0.163469	0.323792	0.271336
"integral membrane protein, putative / sugar transporter family protein"	AT1G19450	0.014723	0.0566631	-0.03766	-0.870675	0.36145	0.43982	-0.355395
"myb family transcription factor"	AT1G19510	-0.453722	-0.763102	-0.750232	-0.587039	-0.226224	-0.756545	-0.00648411
"unknown protein"	AT1G19530	-0.177654	0.766504	-0.274102	0.620024	0.468694	1.37565	1.36525
"LCR78/PDF1.4 (Low-molecular-weight cysteine-rich 78)"	AT1G19610	0.0858515	0.385341	1.11163	1.32746	-1.38831	-1.06044	-1.0523
"wound-responsive family protein"	AT1G19660	-0.00398906	0.0127355	0.167997	0.601604	-0.0692594	-0.000714795	0.252892
"glyoxal oxidase-related"	AT1G19900	0.0511074	-0.943277	-1.77578	-1.3895	0.957672	-0.0897458	1.18128
"glycosyl hydrolase family 9 protein"	AT1G19940	0.109232	0.281957	-0.131729	-0.658686	-0.108475	0.201493	-0.318609
"unknown protein"	AT1G19960	0.591753	0.144421	0.250616	1.09362	-1.61001	-2.12931	-0.750219
"pathogenesis-related thaumatin family protein"	AT1G20030	0.0569328	0.619977	-0.733277	-0.210826	-0.706882	-0.136206	-0.182566
"kinesin motor protein-related"	AT1G20060	-0.0214501	-1.21432	0.155561	-0.712563	1.30834	-0.0901383	0.392398
"unknown protein"	AT1G20070	-0.0388565	0.0874193	-0.217238	-0.503483	0.607711	0.66402	0.236001
subtilase	AT1G20160	0.126698	1.01721	0.00565113	0.491155	-0.236928	0.750927	0.25996
"ATEXPA11 (ARABIDOPSIS THALIANA EXPANSIN A11)"	AT1G20190	0.220217	0.686648	0.350495	-0.275238	-0.278699	0.149996	-0.974323
"ATTIM17-1 (Arabidopsis thaliana translocase inner membrane subunit 17-1); protein translocase"	AT1G20350	0.157907	-0.832273	0.16259	-0.975502	0.961328	-0.124926	-0.246498
"prolyl oligopeptidase, putative / prolyl endopeptidase, putative / post-proline cleaving enzyme, putative"	AT1G20380	0.00641496	0.644624	0.223019	0.370573	-0.430147	0.26712	-0.322691
"ERD10/LTI45 (EARLY RESPONSIVE TO DEHYDRATION 10)"	AT1G20450	0.146036	-0.956332	-0.353684	-0.414728	0.438066	-0.715576	0.311486
"unknown protein"	AT1G20520	-0.0135246	0.0977699	-0.0213637	1.32025	-0.13621	0.127976	1.46004
"CAT3 (CATALASE 3); catalase"	AT1G20620	0.130088	-1.44511	0.13216	-0.223738	0.0355702	-1.17882	-0.221133
"CAT1 (CATALASE 1); catalase"	AT1G20630	0.0878248	-1.36048	0.18498	0.296057	-1.3864	-2.86287	-1.31496
"zinc finger (C3HC4-type RING finger) family protein"	AT1G20823	-0.132919	-0.375808	-0.563675	-1.15379	0.473622	0.127744	-0.164628
"O-methyltransferase, putative"	AT1G21100	0.0595101	-0.117087	-0.0967891	0.555366	-0.444895	-0.624975	0.213178
"O-methyltransferase, putative"	AT1G21110	0.0498042	-0.146343	-0.133712	0.478062	-0.403332	-0.593888	0.197407
"O-methyltransferase, putative"	AT1G21130	0.139461	0.0360587	0.101948	0.786482	-0.51169	-0.693724	0.145295
"nodulin, putative"	AT1G21140	-0.329012	-2.1829	-0.725192	-0.917862	-0.367297	-2.63417	-0.520248
"mitochondrial transcription termination factor family protein / mTERF family protein"	AT1G21150	0.00495804	-0.72509	0.051773	-0.122742	-0.090662	-0.877111	-0.328122
"GLTP2 (GLYCOLIPID TRANSFER PROTEIN 2)"	AT1G21360	0.00679833	-0.282345	-0.295705	-0.640861	0.827482	0.503529	0.343295
"2-oxoisovalerate dehydrogenase, putative / 3-methyl-2-oxobutanoate dehydrogenase, putative / branched-chain alpha-keto acid dehydrogenase E1 alpha subunit, putative"	AT1G21400	-0.256542	0.624001	-0.203703	0.733925	-0.63891	0.245952	0.30172
"F-box family protein"	AT1G21410	-0.0921629	0.0846654	0.193919	0.599105	-0.0872304	0.127584	0.336144
"mutase family protein"	AT1G21440	-0.142001	0.70702	-0.168617	0.236608	-0.696787	0.195004	-0.259627
"unknown protein"	AT1G21500	0.0364264	-0.189941	-0.00626562	-0.590164	-0.401315	-0.407415	-0.873994
"unknown protein"	AT1G21520	0.408917	-0.485109	0.728464	-0.825643	1.15657	0.179214	-0.480732
pseudogene	AT1G21525	0.588544	0.337649	0.607757	0.55505	0.144314	-0.116549	-0.0340055
"PTAC6 (PLASTID TRANSCRIPTIONALLY ACTIVE6)"	AT1G21600	0.132232	-0.382346	-0.0502707	0.0198621	-0.319462	-0.824517	-0.278422
"NADK2 (NAD kinase 2); NAD+ kinase/ calmodulin binding"	AT1G21640	0.0329823	-0.352776	0.0489904	0.00773332	-0.231651	-0.650804	-0.261007
"unknown protein"	AT1G21670	-0.0778673	-0.298654	-0.00447866	1.0758	-0.864322	-1.07428	0.248955
"unknown protein"	AT1G21680	0.0170567	0.0172213	-0.170113	0.858306	-0.979893	-1.05114	0.105804
"EMB1968 (EMBRYO DEFECTIVE 1968); ATPase"	AT1G21690	-0.0689636	0.348295	-0.0472149	0.555231	-0.678739	-0.254076	3.06843e-05
"SKS8 (SKU5 Similar 8); copper ion binding / oxidoreductase"	AT1G21850	0.0264276	0.00572385	0.0905641	0.407	0.0744033	-0.0651529	0.809004
"unknown protein"	AT1G22065	-0.0278778	-0.342707	-0.113065	-0.168365	0.620963	0.470176	0.421953
"F-box family protein"	AT1G22220	0.0586224	-0.330996	-0.065137	-0.599497	0.475968	0.210322	-0.10276
"unknown protein"	AT1G22250	0.0259148	0.913943	0.207996	0.765607	-0.662442	0.34908	0.0379559
pseudogene	AT1G22350	0.0175378	-0.838658	-0.156869	-0.202636	0.111594	-0.8468	0.119797
"transcription factor/ transferase, transferring glycosyl groups"	AT1G22380	-0.0492928	-0.22248	-0.149579	-0.0926048	-0.472941	-0.657867	-0.436529
"UGT85A1 (UDP-glucosyl transferase 85A1); UDP-glycosyltransferase/ transferase, transferring glycosyl groups / transferase, transferring hexosyl groups"	AT1G22400	-0.185707	-0.23669	-0.286645	1.99567	0.106669	0.0220971	2.40747
0	AT1G22403	-0.140237	-0.235398	0.0985369	0.590118	0.0216088	-0.0808421	0.510592
"2-dehydro-3-deoxyphosphoheptonate aldolase, putative / 3-deoxy-D-arabino-heptulosonate 7-phosphate synthase, putative / DAHP synthetase, putative"	AT1G22410	0.196907	0.0491897	-0.043818	0.709063	0.141879	-0.147087	0.54089
"alcohol dehydrogenase, putative"	AT1G22430	-0.0496088	-0.707942	0.0892389	-0.557882	0.123905	-0.568565	-0.469002
"SEC14 cytosolic factor family protein / phosphoglyceride transfer family protein"	AT1G22530	-0.0746614	-0.591716	-0.323181	-0.265459	0.222454	-0.372077	0.387003
"proton-dependent oligopeptide transport (POT) family protein"	AT1G22570	-0.144267	0.0519821	-0.102713	0.620962	-0.443631	-0.499043	0.188788
"MADS-box family protein"	AT1G22590	0.0359355	-0.605839	0.291696	-0.14338	0.306032	-0.281522	-0.203408
"unknown protein"	AT1G22630	0.162607	-0.69228	0.324551	-0.400077	0.157516	-0.747539	-0.5718
"MYB3 (myb domain protein 3); DNA binding / transcription factor"	AT1G22640	0.0372826	-0.36335	0.116536	-0.531112	-0.143621	-0.537463	-0.751302
"gibberellin-responsive protein, putative"	AT1G22690	-0.341343	-0.61479	-0.7282	-0.589994	0.206504	-0.114893	0.450419
"GI (GIGANTEA)"	AT1G22770	0.220426	-0.51161	-0.126019	-0.0349908	-0.138124	-0.820598	-0.0515473
"unknown protein"	AT1G22900	-0.0658159	0.262333	-1.30046	-0.705426	-0.542932	-0.15958	-0.106964
"T-complex protein 11"	AT1G22930	0.0746976	-0.46432	0.115371	0.51272	0.68734	0.154438	0.966046
"heavy-metal-associated domain-containing protein / copper chaperone (CCH)-related"	AT1G22990	0.0103181	-0.0182817	-0.545861	-0.68479	0.370779	0.418282	0.307643
"ATFRO3/FRO3 (FERRIC REDUCTION OXIDASE 3); ferric-chelate reductase"	AT1G23020	0.103456	1.75915	-0.140097	1.2865	1.97347	3.08023	3.18856
"armadillo/beta-catenin repeat family protein / U-box domain-containing protein"	AT1G23030	-0.0655235	0.241235	0.25692	0.438796	0.339542	0.716432	0.494846
"PIN7 (PIN-FORMED 7)"	AT1G23080	0.0950235	0.196537	0.0771189	-0.551031	-0.154748	-0.202323	-0.823997
"AST91 (SULFATE TRANSPORTER 91); sulfate transporter"	AT1G23090	0.187174	0.0743082	2.97162	3.24617	-0.10499	-0.230582	0.0134906
"unknown protein"	AT1G23110	0.154034	-0.1004	0.761403	1.09799	-1.22031	-1.72382	-0.922773
"major latex protein-related / MLP-related"	AT1G23120	-0.0148083	-0.181776	-0.476333	-0.603566	0.0807838	-0.019443	-0.121625
"Bet v I allergen family protein"	AT1G23130	-0.10813	-0.599329	-0.369464	-0.422849	-0.625325	-1.12861	-0.683949
"invertase/pectin methylesterase inhibitor family protein"	AT1G23205	0.141359	-0.387499	0.270051	-1.33003	0.56478	0.0663551	-1.07157
"unknown protein"	AT1G23330	-0.0680152	-0.623068	-0.235252	-0.258741	0.405507	-0.24348	0.370178
"kelch repeat-containing F-box family protein"	AT1G23390	0.136707	0.350512	-0.234585	-0.295457	-0.558344	-0.326987	-0.629347
"SRO2 (SIMILAR TO RCD ONE 2); NAD+ ADP-ribosyltransferase"	AT1G23550	0.0355907	-0.366105	-0.118468	-0.642797	0.46997	0.0441779	-0.192022
"proline-rich extensin-like family protein"	AT1G23720	0.190306	-0.200592	-0.138805	-0.461703	0.708938	0.339075	0.482661
"carbonic anhydrase, putative / carbonate dehydratase, putative"	AT1G23730	-0.225886	-0.639947	0.0756754	0.103919	-0.127393	-0.362931	-0.25926
"oxidoreductase, zinc-binding dehydrogenase family protein"	AT1G23740	0.263202	-0.143774	0.352232	-0.120195	0.839007	0.415879	0.234424
"unknown protein"	AT1G23840	-0.045781	0.376676	0.228273	0.208869	-0.0722503	0.685832	0.262283
"unknown protein"	AT1G23850	-0.279375	0.283627	-0.61106	-0.266361	-0.0814997	0.467955	0.243778
"zinc finger (C3HC4-type RING finger) family protein"	AT1G23980	-0.19852	-0.0365599	0.00599213	0.405618	-0.0295597	0.0582991	0.594841
"Bet v I allergen family protein"	AT1G24020	-0.0630003	0.030794	0.188438	0.693635	-0.162953	-0.139829	0.316195
"RNase H domain-containing protein"	AT1G24090	0.0156083	0.569863	0.362085	-0.17669	0.641683	1.24109	-0.116906
"unknown protein"	AT1G24145	0.16489	0.808952	0.0839511	0.473957	-0.362336	0.365471	0.198158
"unknown protein"	AT1G24147	0.81459	-0.366496	0.164643	-0.815323	0.159936	-0.975979	-0.859306
0	AT1G24148	0.0548548	-0.291702	0.066845	-0.995089	0.266189	0.0263495	-0.738087
"paired amphipathic helix repeat-containing protein"	AT1G24210	-0.0403219	-0.0338953	0.58657	0.749831	0.050434	0.00516137	0.248722
"SEP3 (SEPALLATA3); transcription factor"	AT1G24260	0.0104966	-0.01492	-0.364178	-0.27667	-0.862535	-0.925507	-0.754911
"alpha-glucosidase, putative"	AT1G24320	-0.313141	-0.403906	-0.333557	-0.367001	0.615147	0.336845	0.571018
"armadillo/beta-catenin repeat family protein / U-box domain-containing family protein"	AT1G24330	-0.0863318	-0.585713	-0.177711	-0.362826	-0.443829	-0.942234	-0.358726
"transferase family protein"	AT1G24430	0.00605324	-0.101609	-0.371407	-0.644447	0.559162	0.392314	0.307065
"CYP86C1 (cytochrome P450, family 86, subfamily C, polypeptide 1); oxygen binding"	AT1G24540	-0.265762	0.511427	-0.336392	-0.109339	-0.960303	-0.287216	-0.622567
"unknown protein"	AT1G24575	0.0887047	0.529237	-0.085029	-1.39288	-0.145855	0.296808	-1.48961
"zinc finger (C3HC4-type RING finger) family protein"	AT1G24580	0.178674	4.41497	0.249179	0.922308	1.64906	6.03394	2.51315
pseudogene	AT1G24733	-0.175163	-0.599906	-0.0600846	-0.177803	0.0663117	-0.437438	-0.246701
"caffeoyl-CoA 3-O-methyltransferase, putative"	AT1G24735	0.00886466	-0.666411	0.103392	-0.194535	0.0676355	-0.661495	-0.239017
"protein kinase family protein"	AT1G25390	-0.0511693	-0.276844	-0.162477	0.662622	0.228029	0.0393345	1.02338
"unknown protein"	AT1G25400	0.358599	-0.209142	-0.100695	0.633695	-0.0108867	-0.609097	0.569441
"zinc finger (B-box type) family protein"	AT1G25440	-0.0472742	-0.191354	0.236617	-0.248846	-0.536275	-0.711529	-0.903521
"AP2 domain-containing transcription factor, putative"	AT1G25560	0.425258	0.804674	0.167912	0.159724	-0.117025	0.222473	0.015093
"unknown protein"	AT1G26210	0.0489628	-0.429751	0.00904363	-0.702214	0.37032	-0.133174	-0.300822
"chaperonin, putative"	AT1G26230	0.262919	0.106828	0.290734	0.369268	-0.37646	-0.654866	-0.321237
"proline-rich extensin, putative"	AT1G26250	0.345887	-0.0359819	-0.320679	-0.539794	-0.329633	-0.734932	-0.5767
"FAD-binding domain-containing protein"	AT1G26390	-0.178413	-0.107744	0.67268	0.470358	-0.0861205	-0.117823	-0.416058
"FAD-binding domain-containing protein"	AT1G26400	-0.00355556	0.0588129	0.399004	0.211233	-0.310916	-0.356716	-0.629434
"glycosyl hydrolase family 1 protein"	AT1G26560	-0.00295954	-0.0899137	0.653769	-0.394778	0.509725	0.38748	-0.598259
"MLO14 (MILDEW RESISTANCE LOCUS O 14); calmodulin binding"	AT1G26700	-0.252569	-0.048955	-0.587193	-0.239451	0.390154	0.542545	0.771916
"unknown protein"	AT1G26920	0.0922253	0.0727326	-0.0401224	-0.635328	-0.0855136	-0.111806	-0.676476
"unknown protein"	AT1G27020	-0.041731	0.501171	0.132617	1.05679	-0.630998	-0.0903147	0.272604
"unknown protein"	AT1G27030	-0.231122	-0.528398	-0.377885	2.11811	0.529406	0.225577	3.08954
"regulator of chromosome condensation (RCC1) family protein"	AT1G27060	0.0606141	-0.647079	0.24709	-0.200786	0.312114	-0.299064	0.167367
"ATGSTU14 (GLUTATHIONE S-TRANSFERASE 13); glutathione transferase"	AT1G27140	-0.293019	-0.912866	-0.60965	-0.811827	-0.251613	-0.879795	-0.446454
binding	AT1G27210	-0.124405	-0.0342137	-0.194732	-0.646041	0.0605369	0.0881138	-0.34391
"STZ (SALT TOLERANCE ZINC FINGER); nucleic acid binding / transcription factor/ zinc ion binding"	AT1G27730	0.159886	0.225269	0.108138	1.97789	-0.0505974	-0.086888	1.95847
GH3.17	AT1G28130	0.0281376	-0.0385182	0.3142	1.39251	0.190104	0.0184839	1.2408
"DRM1 (DORMANCY-ASSOCIATED PROTEIN 1)"	AT1G28330	-0.313926	0.103275	-0.970548	0.226386	-0.864627	-0.433184	0.350852
"ATERF11/ERF11 (ERF domain protein 11); DNA binding / transcription factor/ transcriptional repressor"	AT1G28370	0.265191	1.73312	0.479038	0.632209	0.365499	1.8449	0.639201
"unknown protein"	AT1G28530	0.0488532	-0.299526	0.104935	0.0570144	-0.329735	-0.593534	-0.20997
"SRD2 (SHOOT REDIFFERENTIATION DEFECTIVE 2); DNA binding"	AT1G28560	-0.17713	-0.656571	0.00554646	-0.479241	0.571417	0.053088	0.112786
pseudogene	AT1G28620	-0.152985	0.201806	0.420039	0.684164	0.181855	0.474067	0.346926
"transferase family protein"	AT1G28680	0.0477451	-0.167694	-0.0183815	0.419184	0.300455	0.0538014	0.677981
"heavy-metal-associated domain-containing protein"	AT1G29000	-0.129665	-0.595373	-0.708416	-0.815421	0.432671	-0.0949205	0.290394
"unknown protein"	AT1G29050	-0.140597	-0.128969	-0.381499	0.116702	0.192403	0.232574	0.716672
"peptidase C1A papain family protein"	AT1G29080	0.10503	0.660189	0.44713	0.79295	0.149161	0.702893	0.565291
"Dof-type zinc finger domain-containing protein"	AT1G29160	-0.092897	-0.242089	-0.548342	-0.597144	0.0816875	-0.104484	-0.0389008
"COR414-TM1 (cold regulated 414 thylakoid membrane 1)"	AT1G29395	-0.271768	0.34654	-0.651484	-0.048347	-1.96483	-1.40465	-1.26157
"unknown protein"	AT1G29420	0.248903	0.724585	0.495265	0.0256047	-0.137177	0.310953	-0.611163
"auxin-responsive family protein"	AT1G29430	0.102681	0.582023	0.322825	-0.0971064	-0.100154	0.393272	-0.672435
"auxin-responsive family protein"	AT1G29440	0.204507	0.706111	0.434761	-0.0599239	-0.12807	0.344591	-0.634382
"auxin-responsive protein, putative"	AT1G29460	0.489163	0.858058	0.396043	0.0577235	-0.441533	-0.0236289	-0.74417
"auxin-responsive family protein"	AT1G29490	0.503298	0.917445	0.664517	0.448944	-0.407606	0.0294595	-0.645243
"auxin-responsive protein, putative"	AT1G29500	0.488476	0.876457	0.722965	0.507969	-0.314094	0.0898342	-0.501865
"auxin-responsive protein, putative"	AT1G29510	0.298689	0.690074	0.48582	0.062137	-0.119435	0.361281	-0.576866
"unknown protein"	AT1G29530	0.00468471	-0.586907	-0.0301039	-0.353488	-0.038197	-0.646254	-0.46123
"unknown protein"	AT1G29540	-0.265228	-0.314578	-0.216937	-0.275577	-0.504128	-0.632295	-0.823653
"GDSL-motif lipase/hydrolase family protein"	AT1G29660	0.0145498	-0.673551	0.466708	0.183627	0.233823	-0.506657	-0.0810319
"GDSL-motif lipase/hydrolase family protein"	AT1G29670	0.137556	0.897671	0.258798	0.577694	-0.554853	0.261538	-0.327051
"protein kinase family protein"	AT1G29720	-0.0553256	-0.452941	-0.47928	-1.30166	0.463035	0.052851	-0.339142
"unknown protein"	AT1G29830	0.0416178	0.27894	0.170864	0.00704398	0.322566	0.60175	-0.156491
"ATGA2OX2; gibberellin 2-beta-dioxygenase"	AT1G30040	-0.140055	-0.168914	0.275245	-0.660442	0.0929532	-0.0264412	-0.744998
"diadenosine 5p,5ppp-P1,P4-tetraphosphate hydrolase, putative"	AT1G30110	0.0246999	-0.227391	-0.228429	-0.676251	0.575612	0.32335	0.0928658
"unknown protein"	AT1G30135	-0.0112846	0.150857	-0.0104769	0.210096	0.109407	0.66312	-0.0413674
"unknown protein"	AT1G30160	0.153107	-0.0652743	0.604211	0.95941	0.0936761	0.0830087	0.418404
"heat shock protein binding"	AT1G30280	0.135065	0.372882	-0.0823096	0.127572	-0.682824	-0.254164	-0.309235
"acyl-activating enzyme 14 (AAE14)"	AT1G30520	0.0976267	-0.425933	0.42238	-0.425988	-0.0503287	-0.587657	-0.890692
"unknown protein"	AT1G30550	-0.107913	0.00752856	-0.674969	-0.472306	0.0531419	0.181432	0.198492
"toprim domain-containing protein"	AT1G30660	-0.0579001	0.299118	0.870357	0.991462	-0.175424	0.0884293	-0.173291
"CTP synthase, putative / UTP--ammonia ligase, putative"	AT1G30820	-0.150329	-0.617437	-0.347355	-0.275579	-0.173714	-0.718843	-0.134794
"ATPUP4 (Arabidopsis thaliana purine permease 4); purine transporter"	AT1G30840	0.164132	-0.487413	-0.770228	-0.985647	0.688504	-0.0837328	0.347665
"vacuolar sorting receptor, putative"	AT1G30900	-0.189669	-0.214059	-0.592094	-0.77141	0.390938	0.307604	0.250493
"zinc ion binding"	AT1G31040	-0.0838078	-0.244467	0.0673251	-0.0934577	-0.398215	-0.597481	-0.60149
"transcription factor"	AT1G31050	0.0912817	0.00103337	-0.340954	0.214592	0.352274	0.319026	0.986885
MIR167d	AT1G31173	-0.265721	0.17709	0.437788	0.0252562	-0.861911	-0.238262	-1.11686
"PSAF (photosystem I subunit F)"	AT1G31330	0.0556373	-1.05124	0.0860821	-0.4778	-0.686316	-1.71687	-1.17149
"RECQL2 (Arabidopsis RecQ helicase l2)"	AT1G31360	-0.216153	0.603361	0.125528	0.623711	-0.679072	-0.016681	-0.19571
"leucine-rich repeat transmembrane protein kinase, putative"	AT1G31420	-0.0848938	0.803852	-0.132515	-0.323685	0.0410707	0.969403	0.0224118
"GDSL-motif lipase, putative"	AT1G31550	0.0589106	0.201688	0.388044	0.742652	-0.544564	-0.540627	-0.215312
ECS1	AT1G31580	0.38139	-0.33477	0.449282	0.0293124	-0.00414832	-0.784251	-0.569875
"copper amine oxidase, putative"	AT1G31710	-0.0340732	0.0795125	-0.0304011	1.23786	-0.11538	-0.126773	1.34522
"unknown protein"	AT1G31780	0.0878591	0.63058	0.0122543	0.368423	-0.437073	0.0963422	-0.0954858
"actin binding"	AT1G31810	-0.0438846	-0.615584	-0.0453646	-0.35297	0.5573	0.0436044	0.180077
"major intrinsic family protein / MIP family protein"	AT1G31885	0.00181774	-0.0755344	-0.417954	-0.771705	0.41299	0.189125	0.164952
"DEAD/DEAH box helicase, putative"	AT1G31970	0.104422	-0.647969	-0.0892683	-0.0878198	0.287811	-0.459904	0.125965
"early-responsive to dehydration protein-related / ERD protein-related"	AT1G32090	-0.0713575	0.0614515	-0.0816291	0.358224	-0.609916	-0.434231	-0.0868433
pseudogene	AT1G32110	0.377606	0.60097	0.711347	0.968852	-0.149214	-0.0197388	-0.0596999
"unknown protein"	AT1G32190	-0.117483	0.00752048	-0.11344	-0.282352	-0.412826	-0.211783	-0.643128
"ATS1 (ACYLTRANSFERASE 1)"	AT1G32200	0.0758387	-0.752661	0.0596682	-0.263141	-0.410018	-1.30837	-0.713556
"ribose-phosphate pyrophosphokinase 2 / phosphoribosyl diphosphate synthetase 2 (PRS2)"	AT1G32380	-0.129385	-0.766363	-0.112247	2.79279	0.671141	-0.0403322	3.68736
"proton-dependent oligopeptide transport (POT) family protein"	AT1G32450	-0.328496	0.0662182	-0.110398	-0.542864	-0.107783	0.26165	-0.678015
"ANAC011 (Arabidopsis NAC domain containing protein 11); transcription factor"	AT1G32510	-0.229325	-0.0460698	-0.0237522	0.139318	-0.554002	-0.560971	-0.602796
"unknown protein"	AT1G32520	0.24003	-0.856536	0.385878	-0.376946	0.0807406	-1.1034	-0.739986
"LOL1 (LSD ONE LIKE 1)"	AT1G32540	-0.00700999	-1.27866	0.295495	0.772916	-1.03727	-2.46549	-0.483881
"zinc-binding family protein"	AT1G32700	0.0891386	0.169795	0.0650143	0.353214	0.233211	0.325998	0.65324
"protein binding / zinc ion binding"	AT1G32740	-0.0131474	-0.562496	0.332198	1.39277	0.275447	-0.187029	1.3717
"ANAC013 (Arabidopsis NAC domain containing protein 13); transcription factor"	AT1G32870	0.0641224	0.0958274	0.141741	-0.746138	1.16204	1.20571	0.167325
"starch synthase, putative"	AT1G32900	0.0361715	0.911256	1.22816	0.0233038	1.86797	2.81478	0.636184
"galactosyltransferase family protein"	AT1G32930	0.0866231	-0.103643	0.103424	0.544473	-0.0368404	-0.034152	0.687992
"PRPL11 (PLASTID RIBOSOMAL PROTEIN L11); structural constituent of ribosome"	AT1G32990	-0.162798	0.234484	-0.0265966	0.208809	-0.741553	-0.291488	-0.482756
"unknown protein"	AT1G33055	0.126008	0.450783	0.100772	1.19011	0.34186	0.666421	1.33617
"MATE efflux family protein"	AT1G33090	-0.0798582	-0.470403	-0.404692	-0.70044	0.183151	-0.168943	-0.15795
0	AT1G33130	-0.0450534	1.40158	-0.135147	-0.358522	0.593573	2.6804	0.634596
"protein kinase family protein"	AT1G33260	0.0634623	0.0174635	-0.173781	0.238551	0.276627	0.340964	0.605372
"epsin N-terminal homology (ENTH) domain-containing protein / clathrin assembly protein-related"	AT1G33340	-0.331284	-0.496024	-0.384538	-0.49762	-0.501234	-0.69355	-0.809297
"PHD finger family protein"	AT1G33420	0.0763842	0.0307589	0.0187696	0.559796	0.225999	0.209191	0.898767
"proton-dependent oligopeptide transport (POT) family protein"	AT1G33440	-0.00466739	0.209413	-0.746619	2.09629	0.409161	0.533525	3.27161
"unknown protein"	AT1G33500	-0.026906	-0.528793	0.0236533	-0.42246	0.629018	-0.0409253	0.240592
0	AT1G33615	0.0412897	-0.735875	0.631921	-0.342244	1.19534	0.260664	0.231623
"peroxidase family protein"	AT1G33660	0.0710227	-0.863505	0.0919716	-0.410761	0.14704	-0.641768	-0.421224
"unknown protein"	AT1G33810	-0.00595637	0.0829797	0.0282829	0.32286	-0.677906	-0.569614	-0.390381
"GDSL-motif lipase/hydrolase family protein"	AT1G33811	-0.179804	0.47419	-0.064881	0.62547	-0.753351	-0.168977	-0.127004
"unknown protein"	AT1G33840	0.148111	-0.364324	-0.297265	-1.25441	1.14365	0.648205	0.0726413
"avirulence-responsive protein, putative / avirulence induced gene protein, putative / AIG protein, putative"	AT1G33870	-0.0701469	-0.165761	-0.169691	-0.766546	0.411024	0.322521	-0.179608
"unknown protein"	AT1G33940	0.216548	-1.04641	0.146085	-0.66626	1.09331	-0.00266367	0.179162
"unknown protein"	AT1G34047	-0.158032	0.764112	0.269079	0.213773	-1.63695	-0.609299	-1.91584
"ankyrin repeat family protein"	AT1G34050	0.183502	-0.75687	-0.402508	-1.56334	1.36643	0.61252	0.150328
"alliinase family protein"	AT1G34060	-0.571926	-0.120744	0.0276577	0.130757	-0.744757	-0.544041	-0.753094
"unknown protein"	AT1G34245	-0.211158	-0.294775	-0.0281683	0.522284	0.0912957	0.00712481	0.636751
"esterase/lipase/thioesterase family protein"	AT1G34340	0.158002	-0.355	0.234301	-0.0672135	0.627671	0.131409	0.317701
"EMB3003 (EMBRYO DEFECTIVE 3003); dihydrolipoyllysine-residue acetyltransferase"	AT1G34430	-0.0679082	0.132928	-0.091527	0.492541	-0.600236	-0.413963	-0.0591472
0	AT1G34530	-0.0696657	0.634015	0.0216843	-0.014413	0.0496416	0.881046	0.172314
"AtMYB93 (myb domain protein 93); DNA binding / transcription factor"	AT1G34670	-0.0117926	-0.451012	-0.593816	-0.821982	0.647927	0.0557804	0.449134
"GRF11 (General regulatory factor 11)"	AT1G34760	-0.365415	-1.17296	-0.0907869	0.355344	1.41513	0.617681	2.06251
"AGP5 (ARABINOGALACTAN-PROTEIN 5)"	AT1G35230	0.102241	0.975059	0.218869	0.393306	0.270849	1.22678	0.400761
"thioesterase family protein"	AT1G35250	0.00242382	-0.0122352	-1.02875	-1.1807	0.140887	0.143651	-0.0697368
"thioesterase family protein"	AT1G35290	0.107458	0.780116	0.418288	-0.101279	-0.0203513	0.73734	-0.542337
"Bet v I allergen family protein"	AT1G35310	-0.0856778	-0.10067	0.478311	-0.562965	0.712178	0.696847	-0.507666
"CINV1 (CYTOSOLIC INVERTASE 1); beta-fructofuranosidase"	AT1G35580	-0.109666	-0.398356	-0.203108	0.503657	0.322989	0.0303316	1.14157
"leucine-rich repeat transmembrane protein kinase, putative"	AT1G35710	0.924538	0.762395	1.09028	0.473535	-0.124546	-0.317951	-0.713769
"AP2 domain-containing transcription factor, putative"	AT1G36060	0.0555781	-0.935599	0.182388	-0.520741	0.46118	-0.486881	-0.232705
"unknown protein"	AT1G36180	-0.0250388	0.934967	1.84108	1.15121	0.531402	1.60629	-0.227641
"unknown protein"	AT1G36320	-0.035285	0.260748	0.186823	0.695575	-0.661053	-0.359084	-0.138445
"unknown protein"	AT1G36622	0.2083	-0.0435718	0.114176	-0.709876	-0.0472924	-0.373243	-0.714367
"unknown protein"	AT1G36940	0.0277857	-0.191806	-0.0936599	-0.862983	-0.293913	-0.49908	-1.08474
"NIA2 (NITRATE REDUCTASE 2)"	AT1G37130	0.391594	0.315527	0.539371	0.805619	0.367395	0.294789	0.458696
"RAP2.6 (related to AP2 6); DNA binding / transcription factor"	AT1G43160	-0.141829	-0.121428	-0.401398	-0.612584	0.292483	0.178188	0.0765187
"triose phosphate/phosphate translocator-related"	AT1G43310	0.00214896	-0.701852	0.272487	-0.259743	0.83033	0.0748662	0.238675
0	AT1G43590	0.451998	0.621505	-0.127811	0.02807	-0.245319	0.102961	-0.176518
"integral membrane family protein / nodulin MtN21-related"	AT1G43650	-0.0194265	-0.263085	-0.45871	-0.166058	0.450271	0.476813	0.7189
"fructose-1,6-bisphosphatase, putative / D-fructose-1,6-bisphosphate 1-phosphohydrolase, putative / FBPase, putative"	AT1G43670	0.21057	0.0038045	0.391636	0.419509	-0.418302	-0.696858	-0.523479
0	AT1G43840	-0.154147	2.08013	-0.166625	-0.202811	0.683983	3.15429	0.525695
"AAA-type ATPase family protein"	AT1G43910	0.03609	0.779189	0.249895	-0.150564	0.055307	0.851353	-0.0633244
"DC1 domain-containing protein"	AT1G44020	-0.21015	-0.231348	-0.547181	-0.791073	0.567999	0.532437	0.223667
"DC1 domain-containing protein"	AT1G44050	0.0812155	0.169443	-0.467364	-1.17086	1.26421	1.448	0.769532
"ILL6 (IAA-leucine resistant (ILR)-like gene 6); metallopeptidase"	AT1G44350	-0.062888	0.747045	-0.171509	-0.190202	-0.0500828	0.735339	0.0906298
"CH1 (CHLORINA 1); chlorophyll a oxygenase"	AT1G44446	0.237685	-0.218851	0.643441	-0.612835	0.672011	0.21571	-0.594897
"nodulin MtN21 family protein"	AT1G44800	-0.0318684	0.23871	-0.100513	-0.726715	0.0487942	0.292976	-0.598898
"AP2 domain-containing transcription factor TINY, putative"	AT1G44830	0.0340658	0.575499	0.140284	-0.278648	0.12859	0.800233	-0.219739
"ATP binding / DNA binding / DNA-dependent ATPase"	AT1G44900	0.0478322	0.545004	-0.0506349	0.730599	-0.627412	-0.261167	0.1039
"unknown protein"	AT1G44920	0.148816	-0.843955	0.0757732	-0.228795	-0.329308	-1.38265	-0.681878
"peroxidase, putative"	AT1G44970	0.00444652	0.656883	0.147669	0.14502	-0.266059	0.510826	-0.303773
"MD-2-related lipid recognition domain-containing protein / ML domain-containing protein"	AT1G45015	-0.268671	-0.448947	-0.521672	-0.936841	0.576269	0.396919	0.396495
"ATTRX5 (thioredoxin H-type 5); thiol-disulfide exchange intermediate"	AT1G45145	-0.0372639	-0.733347	-0.696463	-0.575302	0.122684	-0.30727	0.336364
"glycosyl hydrolase family 1 protein"	AT1G45191	-0.0863191	0.0193661	0.150742	-0.802758	0.221189	0.176165	-0.846335
"triacylglycerol lipase"	AT1G45201	-0.0617148	0.140772	-0.055399	-0.751678	-0.0424992	0.12158	-0.679288
"defective chloroplasts and leaves protein-related / DCL protein-related"	AT1G45230	0.078115	-0.500424	0.0167173	-0.0410843	-0.322024	-0.931806	-0.440907
"unknown protein"	AT1G45688	0.101056	0.0699528	-0.138476	-0.674743	0.194573	0.221336	-0.207882
"homeobox-leucine zipper transcription factor family protein"	AT1G46480	0.0821758	-0.223915	-0.132773	0.971302	-0.00166985	-0.317315	1.17065
0	AT1G46554	-0.15113	-0.262353	-0.247077	-0.0614718	0.558397	0.232919	0.717715
"cysteine proteinase (RD21A) / thiol protease"	AT1G47128	-0.0801628	-0.447867	-0.349499	-0.729666	0.720731	0.420599	0.364819
"unknown protein"	AT1G47395	0.337854	2.46774	-0.437746	0.885543	3.79244	5.8562	5.17134
"unknown protein"	AT1G47400	0.598337	2.77583	-0.591718	0.678228	4.02325	6.25366	5.36962
0	AT1G47405	0.00781328	0.809951	-0.129336	-0.0200443	-0.00169539	1.33306	0.15867
"endonuclease/exonuclease/phosphatase family protein"	AT1G47510	-0.10712	0.560157	0.363149	0.215586	-0.492381	0.165924	-0.685602
"trypsin inhibitor, putative"	AT1G47540	0.0341445	0.149646	1.5844	1.2187	-0.0854163	0.316217	-0.474872
pseudogene	AT1G47595	-0.0499916	-0.671429	-0.238732	-0.292342	0.087494	-0.516414	0.0793828
"glycoside hydrolase family 28 protein / polygalacturonase (pectinase) family protein"	AT1G48100	-0.117799	-0.773925	0.13055	-0.494791	0.178048	-0.43457	-0.464028
"ATPER1 (Arabidopsis thaliana 1-cysteine peroxiredoxin 1); antioxidant"	AT1G48130	0.0551715	0.646011	-0.315591	0.198804	0.288144	0.647462	1.13305
"CIPK17 (CIPK17); kinase"	AT1G48260	-0.167696	-0.818661	-0.025417	-0.423799	0.288608	-0.302029	-0.0763139
"unknown protein"	AT1G48300	-0.0224785	0.423838	-0.43219	0.0909686	0.979899	1.15098	1.43304
"thioesterase family protein"	AT1G48320	0.167157	0.0744984	-0.0360598	0.605256	-0.101437	-0.106404	0.555133
"unknown protein"	AT1G48330	0.0201705	-0.331498	0.135121	-0.0374452	-0.523548	-0.857436	-0.649225
"ribosomal protein L18 family protein"	AT1G48350	-0.0228013	0.293293	0.260874	0.486681	-0.668929	-0.354773	-0.450204
"D-CDES (D-CYSTEINE DESULFHYDRASE); 1-aminocyclopropane-1-carboxylate deaminase/ D-cysteine desulfhydrase/ catalytic"	AT1G48420	0.0288298	0.375703	0.190355	0.632008	-0.393843	-0.0267578	0.00573145
"unknown protein"	AT1G48500	0.323378	-0.56163	-0.221702	-0.62557	0.481458	-0.412745	-0.140375
"zinc finger (Ran-binding) family protein"	AT1G48570	-0.00420303	-0.323645	0.0373175	0.181441	-0.207725	-0.629331	0.0364742
"unknown protein"	AT1G48745	-0.0678965	0.0656869	-0.315284	-0.824078	0.37769	0.535493	-0.187829
"EMB1144 (EMBRYO DEFECTIVE 1144); chorismate synthase"	AT1G48850	-0.0710854	0.139893	0.0495998	0.557118	0.233846	0.230766	0.871838
"endo-1,4-beta-glucanase, putative / cellulase, putative"	AT1G48930	-0.0910608	1.07738	0.152336	0.174994	0.152393	1.35868	0.0428907
"unknown protein"	AT1G49000	-0.00471648	-0.744099	0.0455946	-0.291249	1.08501	0.297436	0.686588
"myb family transcription factor"	AT1G49010	0.00920022	-2.58142	0.353733	-0.71041	-0.344938	-2.93443	-1.54082
"leucine-rich repeat protein kinase, putative"	AT1G49100	-0.104139	-0.464904	-0.369309	-0.675527	0.13444	-0.199758	-0.137505
"zinc finger (B-box type) family protein"	AT1G49130	0.17145	0.521818	-0.0966981	0.256089	-1.16057	-0.898765	-1.02167
"zinc finger (C3HC4-type RING finger) family protein"	AT1G49200	0.53688	0.852683	0.099349	-0.295547	-0.219987	0.163564	-0.591342
"unknown protein"	AT1G49310	-0.0579982	-0.161641	-0.578169	-0.913646	0.34867	0.22518	0.0345134
"BURP domain-containing protein"	AT1G49320	0.0790376	-0.211912	-0.750809	-0.847336	0.526455	0.259423	0.398093
pseudogene	AT1G49370	-0.0564741	-0.464099	-0.145234	-0.806747	0.571312	0.0920677	-0.165175
"unknown protein"	AT1G49500	0.321024	0.99749	-0.268407	-0.48605	0.463302	0.660346	0.335531
"peroxidase, putative"	AT1G49570	0.0429158	0.879577	0.772502	-0.392233	-0.248213	0.808367	-1.39438
"cell death associated protein-related"	AT1G49650	-0.0285614	-0.11981	-0.333658	-0.114953	-0.57933	-0.624857	-0.375931
"leucine-rich repeat family protein"	AT1G49750	0.246906	0.138749	0.213979	-0.168389	-0.602283	-0.742844	-0.93043
"ATMTK; S-methyl-5-thioribose kinase"	AT1G49820	-0.0810619	-0.650301	0.0847495	2.28441	0.743769	0.162159	2.90874
"ATGSTF14 (Arabidopsis thaliana Glutathione S-transferase (class phi) 14); glutathione transferase"	AT1G49860	0.251482	1.35017	1.12205	-0.766768	-0.249722	0.751877	-2.133
"WD-40 repeat family protein / mitotic checkpoint protein, putative"	AT1G49910	-0.0160646	-1.85522	-0.0717097	-1.40046	1.89186	-0.00415376	0.592632
"unknown protein"	AT1G49975	0.0330189	0.084765	0.209043	0.0384245	-0.470746	-0.339386	-0.61392
"unknown protein"	AT1G50000	-0.017636	-0.740772	0.152114	-0.154805	0.522561	-0.278079	0.145191
"aminotransferase class IV family protein"	AT1G50090	0.069387	0.919539	0.0342877	-0.246325	0.379003	1.47561	0.142679
"branched-chain amino acid aminotransferase 6 / branched-chain amino acid transaminase 6 (BCAT6)"	AT1G50110	-0.0491331	-1.01425	0.208374	-0.143112	-0.410657	-1.27106	-0.783955
"DWF5 (DWARF 5)"	AT1G50430	-0.0283637	-0.266616	-0.0354529	0.0125663	-0.38056	-0.695455	-0.456127
"THFS (10-FORMYLTETRAHYDROFOLATE SYNTHETASE); ATP binding / formate-tetrahydrofolate ligase"	AT1G50480	0.124478	0.0393047	0.270205	0.706605	-0.219687	-0.221959	0.197114
"CYP705A25 (cytochrome P450, family 705, subfamily A, polypeptide 25); oxygen binding"	AT1G50560	-0.253187	-0.090883	-0.741054	-0.834818	0.377993	0.473118	0.338701
"pirin, putative"	AT1G50590	-0.0829982	0.172844	-0.230479	-0.290948	0.819167	0.921121	0.702942
"unknown protein"	AT1G50730	0.0887605	-0.349708	0.166621	-0.471409	-0.262615	-0.628587	-0.986019
"unknown protein"	AT1G50930	-0.271182	-0.167705	-0.60097	-0.594609	-0.31976	-0.300735	-0.146612
"unknown protein"	AT1G51030	-0.199737	0.268607	0.741316	0.966684	-0.330571	0.296624	-0.107085
"eukaryotic translation initiation factor 4A, putative / eIF-4A, putative"	AT1G51380	-0.0133347	-0.61952	0.124626	-0.117036	0.33021	-0.132832	0.219286
"F-box family protein"	AT1G51550	0.0681365	-0.793663	0.0811132	-0.190586	-0.390764	-1.27598	-0.554124
"cation efflux family protein / metal tolerance protein, putative (MTPc4)"	AT1G51610	0.0531099	-0.0491298	-0.05909	0.153482	-0.367321	-0.613931	-0.295086
"ADOF1 (Arabidopsis dof zinc finger protein 1); DNA binding / transcription factor"	AT1G51700	0.172816	0.399036	0.337977	-0.319016	0.392355	0.602707	-0.234981
"leucine-rich repeat protein kinase, putative"	AT1G51820	0.207375	0.202218	-0.0869831	-0.698505	0.907392	0.879461	0.131309
"ATP binding / kinase/ protein serine/threonine kinase"	AT1G51830	0.225053	0.314166	-0.666522	-0.667902	0.770338	0.916535	0.785178
"protein kinase-related"	AT1G51840	0.0472869	0.289447	-0.606128	-0.397055	0.147746	0.409439	0.479478
"leucine-rich repeat protein kinase, putative"	AT1G51850	0.0813033	-0.374874	-0.209151	-0.485406	0.720408	0.412488	0.414701
"leucine-rich repeat protein kinase, putative"	AT1G51860	0.093759	-0.60343	-0.20592	-0.380422	0.510052	0.165094	0.287533
"protein kinase family protein / peptidoglycan-binding LysM domain-containing protein"	AT1G51940	-0.163501	-0.440648	-0.202186	-0.0916633	-0.310898	-0.650437	-0.239124
"jacalin lectin family protein"	AT1G52050	-0.273566	-0.556509	-0.722956	0.100643	-0.587543	-0.866854	0.273696
"unknown protein"	AT1G52060	0.0187589	0.176981	-0.642786	0.117547	0.0371898	0.101802	0.634516
"jacalin lectin family protein"	AT1G52070	-0.321538	0.160001	-0.841824	0.058974	-0.258278	0.291684	0.744755
"jacalin lectin family protein"	AT1G52100	-0.117732	-0.457439	0.193666	-0.619422	0.159716	-0.202633	-0.540214
"unknown protein"	AT1G52120	-0.0771338	-0.216477	0.071418	6.84747	1.34362	1.31825	8.18084
"jacalin lectin family protein"	AT1G52130	-0.0268905	-0.410892	-0.000165464	0.739012	0.908473	-0.0264339	1.66033
"proton-dependent oligopeptide transport (POT) family protein"	AT1G52190	0.0826222	0.916003	-0.178582	-0.687462	-0.694342	0.158777	-1.19603
"dynein light chain type 1 family protein"	AT1G52250	-0.249175	-0.169781	-0.303956	-0.33556	-0.67278	-0.572536	-0.583045
"unknown protein"	AT1G52270	0.0109139	0.562099	0.0393206	1.83532	-1.03552	-0.611264	0.69309
"ABA2 (ABA DEFICIENT 2); oxidoreductase"	AT1G52340	0.0457727	0.655205	0.0340148	-0.148707	-0.0760725	0.495377	-0.223881
"unknown protein"	AT1G52343	0.112721	-0.0234608	0.122818	0.625666	-0.498204	-0.409387	0.0620605
"BGL1 (BETA-GLUCOSIDASE HOMOLOG 1); hydrolase, hydrolyzing O-glycosyl compounds"	AT1G52400	-0.414357	-0.986579	-0.461041	-0.779755	-0.10122	-0.687126	-0.393328
"26.5 kDa class I small heat shock protein-like (HSP26.5-P)"	AT1G52560	0.00914666	0.00786786	-0.121926	1.29098	-0.119133	-0.222125	1.69252
"unknown protein"	AT1G52565	-0.136192	0.214632	0.0482069	0.579915	-0.173963	0.165576	0.822574
"late embryogenesis abundant protein, putative / LEA protein, putative"	AT1G52690	-0.781976	1.14687	-1.07617	1.10969	-1.26259	0.805425	0.933332
"unknown protein"	AT1G52827	-0.0279022	0.394928	0.0716982	-0.0746477	0.170873	0.605422	0.0584443
"ANAC019 (Arabidopsis NAC domain containing protein 19); transcription factor"	AT1G52890	0.15034	1.51817	0.1672	0.364835	0.113082	1.68275	0.21679
"cytochrome c oxidase copper chaperone family protein"	AT1G53030	0.027098	0.272069	0.451089	0.681685	-0.121047	0.0726801	0.101574
"RNA-binding S4 domain-containing protein"	AT1G53120	-0.0432351	-0.74365	0.207669	0.00728361	-0.370696	-1.14506	-0.607156
"stigma-specific Stig1 family protein"	AT1G53130	0.201591	0.323945	0.736198	0.165685	0.501462	0.653029	-0.151607
"SPL4 (SQUAMOSA PROMOTER BINDING PROTEIN-LIKE 4); DNA binding"	AT1G53160	0.0425087	-0.108617	-0.18555	-0.433659	-0.304758	-0.503486	-0.712086
endonuclease	AT1G53250	0.0101725	0.346502	0.125009	0.596088	-0.885879	-0.38836	-0.347028
"ATPPC1 (PHOSPHOENOLPYRUVATE CARBOXYLASE 1); phosphoenolpyruvate carboxylase"	AT1G53310	-0.190811	-0.75967	0.103292	-0.223463	0.672399	0.206919	0.484727
"DNA binding"	AT1G53490	-0.0833321	-0.765461	0.00872403	-0.565895	0.861012	0.125457	0.315288
"MUM4 (MUCILAGE-MODIFIED 4); catalytic"	AT1G53500	0.0497468	0.592077	0.0194792	0.126996	-0.239951	0.297537	-0.140355
"unknown protein"	AT1G53610	-0.174758	-1.62236	-1.07009	-1.19389	0.859093	-0.462148	0.598659
"unknown protein"	AT1G53635	-0.167107	-3.31403	-0.780482	-0.628176	2.75422	-0.556734	3.13256
"unknown protein"	AT1G53640	-0.116815	-1.57802	-0.60792	-1.08421	1.04948	-0.505898	0.639501
"ATGSTU28 (Arabidopsis thaliana Glutathione S-transferase (class tau) 28); glutathione transferase"	AT1G53680	-0.334634	-0.50458	-0.379684	-0.622458	0.0619309	-0.13384	-0.130631
"leucine-rich repeat transmembrane protein kinase, putative"	AT1G53730	0.0295123	-0.0964774	-0.264378	-0.595159	0.153528	-0.00639105	-0.15787
endonuclease	AT1G53800	0.0370949	-0.353713	0.133908	0.120956	-0.309381	-0.63176	-0.375036
"ATPME2 (Arabidopsis thaliana pectin methylesterase 2)"	AT1G53830	-0.174027	-0.964227	-0.894232	-0.41798	0.00711041	-0.875158	0.531717
"unknown protein","unknown protein"	AT1G53870	0.106672	-0.300758	-0.551158	-1.42022	0.2021	-0.135891	-0.575939
"unknown protein"	AT1G53887	0.0566893	-0.693583	0.0160492	-0.310884	-1.14793	-1.93721	-1.3827
RAP2.12	AT1G53910	0.00544585	-0.857535	-0.0965125	-0.534918	-0.224105	-1.13503	-0.605808
"ubiquitin family protein"	AT1G53950	-0.21152	-0.264921	-0.424578	-0.637546	-0.275247	-0.318511	-0.163087
"ALDH7B4 (ALDEHYDE DEHYDROGENASE 7B4); 3-chloroallyl aldehyde dehydrogenase"	AT1G54100	-0.00985262	0.299534	0.126968	0.599553	-0.211797	0.159927	0.267367
"RSH3 (RELA/SPOT HOMOLOG 3); catalytic"	AT1G54130	-0.0145892	1.06089	-0.057042	-0.105772	0.210546	1.29738	0.190786
"ATBRXL3/BRX-LIKE3 (BREVIS RADIX-LIKE 3)"	AT1G54180	-0.0348027	0.152357	0.132597	0.987279	-0.390146	-0.117395	0.522073
binding	AT1G54385	-0.0618936	-0.630885	-0.240599	-0.815978	0.415675	-0.0760726	-0.143361
"rubredoxin family protein"	AT1G54500	0.0024263	-1.10408	0.0725517	-0.659192	-0.428109	-1.57361	-1.0905
"unknown protein"	AT1G54575	0.116232	0.86219	0.00486176	-0.199851	0.350082	1.03643	0.0578422
pseudogene	AT1G54660	0.00852197	-0.247705	-0.12386	-0.184092	0.884383	0.420341	0.831183
"unknown protein"	AT1G54680	-0.188655	-0.17995	-0.118282	0.751893	0.0266561	0.0347544	0.957953
"histone H2A, putative"	AT1G54690	0.0422485	0.306977	-0.0137584	0.591695	-0.475948	-0.281426	0.019456
"protein kinase family protein"	AT1G54820	0.10577	0.0707548	0.191833	-0.335206	-0.171521	-0.140969	-0.698183
"ANP2 (Arabidopsis NPK1-related protein kinase 2); kinase"	AT1G54960	-0.13428	-1.21935	-0.263715	-0.984349	1.24813	0.22067	0.43787
"PDF1.5 (plant defensin 1.5)"	AT1G55010	-0.0174348	-0.805655	-0.663495	0.0969102	-0.167801	-0.933451	0.567824
"unknown protein"	AT1G55240	-0.135077	0.0570851	-0.636552	-0.688778	0.431068	0.523546	0.410313
"protease inhibitor/seed storage/lipid transfer protein (LTP) family protein"	AT1G55260	0.0344958	0.503369	0.36431	0.158193	-0.550598	-0.0753293	-0.716152
"unknown protein"	AT1G55360	0.0206185	1.93791	0.116192	0.647825	0.0802375	1.8541	0.563026
"DC1 domain-containing protein"	AT1G55390	-0.24493	-0.205117	-0.398456	-0.629901	0.291533	0.535313	0.0806359
"DC1 domain-containing protein"	AT1G55440	0.0516888	1.783	-0.255235	-0.345847	-0.471687	1.33604	-0.683207
"CPN60B (CHAPERONIN 60 BETA); ATP binding / protein binding / unfolded protein binding"	AT1G55490	0.155276	-0.0211846	0.350785	0.72275	-0.503142	-0.728621	-0.138587
"ATSIP1 (ARABIDOPSIS THALIANA SEED IMBIBITION 1); hydrolase, hydrolyzing O-glycosyl compounds"	AT1G55740	-0.0414828	-0.41993	0.321242	0.397483	0.832332	0.406912	0.867897
"uracil phosphoribosyltransferase, putative / UMP pyrophosphorylase, putative / UPRTase, putative"	AT1G55810	-0.0712607	-0.9946	-0.000446872	-0.333097	-0.208353	-1.13682	-0.532663
"ATCSLE1 (Cellulose synthase-like E1); cellulose synthase/ transferase, transferring glycosyl groups"	AT1G55850	0.0807634	0.202303	0.270929	0.772213	0.0668338	0.15181	0.713433
"unknown protein"	AT1G55960	0.0561416	-0.335124	0.268873	-1.36716	1.13875	0.753286	-0.518455
"unknown protein"	AT1G56060	0.211588	0.159793	0.322139	0.653059	0.124945	-0.0131528	0.240141
"leucine-rich repeat family protein / protein kinase family protein"	AT1G56140	-0.0893127	-0.412119	-0.130075	-0.245295	0.781339	0.41421	0.540765
"leucine-rich repeat family protein / protein kinase family protein"	AT1G56145	0.138522	0.179367	0.234734	-0.0172072	0.499914	0.644624	0.412148
"auxin-responsive family protein"	AT1G56150	-0.052459	1.06129	-0.190753	-0.789535	0.782819	1.81948	0.172666
"AtMYB72 (myb domain protein 72); DNA binding / transcription factor"	AT1G56160	0.00778414	1.79904	-0.0367966	2.02385	2.90046	4.93959	5.16844
0	AT1G56165	-0.0958152	0.95661	0.0731383	0.402913	0.159058	1.33219	0.459517
"HAP5B (Heme activator protein (yeast) homolog 5B)"	AT1G56170	-0.0998572	0.977906	0.309158	1.31403	-0.481103	0.720737	0.583491
"ATPP2-B13 (Phloem protein 2-B13)"	AT1G56240	0.437354	0.690518	-0.0446628	0.21485	-0.279719	0.0139666	0.0407737
"ATPP2-B14 (Phloem protein 2-B14)"	AT1G56250	0.136819	0.665064	0.0877562	0.161108	-0.22392	0.244182	0.143301
"DNAJ heat shock N-terminal domain-containing protein"	AT1G56300	-0.0619117	0.197371	-0.608888	-0.236647	-0.594982	-0.376263	-0.270255
"nicotianamine synthase, putative"	AT1G56430	0.159936	2.1015	0.074951	-0.424532	1.52492	3.59074	1.05236
"unknown protein"	AT1G56550	-0.0756905	-0.352086	-0.541704	-0.691055	0.489423	0.270552	0.38094
"lipase class 3 family protein"	AT1G56630	-0.0803883	-0.305804	-0.581737	2.43918	0.276608	0.227342	3.39315
"PAP1 (PRODUCTION OF ANTHOCYANIN PIGMENT 1); DNA binding / transcription factor"	AT1G56650	0.00789089	0.394104	0.523931	4.62663	0.345617	1.10274	4.28559
"unknown protein"	AT1G56660	-0.177699	0.0583114	-0.150807	0.355043	0.254494	0.386041	0.755536
"glycoside hydrolase family 19 protein"	AT1G56680	-0.0703092	-0.323531	-0.611876	-0.308053	-0.386222	-0.563977	-0.0768991
"CAT2 (CATIONIC AMINO ACID TRANSPORTER 2); amino acid transporter"	AT1G58030	-0.0161114	-0.0972207	0.102687	0.743207	0.202844	0.0282732	0.860314
"ATATP-PRT1 (ATP PHOSPHORIBOSYL TRANSFERASE)"	AT1G58080	0.160054	-0.0764832	0.358549	2.31675	0.278972	-0.0577487	2.18591
"unknown protein"	AT1G58150	-0.113202	-0.908136	-0.049365	-0.348612	-0.386424	-1.42941	-0.832342
"disease resistance-responsive protein-related / dirigent protein-related"	AT1G58170	-0.00396714	0.358389	-0.595849	-0.0684537	0.144175	0.525542	0.55719
"unknown protein"	AT1G58225	0.0786055	0.833913	0.0955343	0.634529	0.072766	0.962396	0.753438
"unknown protein"	AT1G58280	-0.0408285	-0.565256	0.677999	0.366552	-0.0551913	-0.616615	-0.287184
"HEMA1; glutamyl-tRNA reductase"	AT1G58290	-0.00750585	-4.26045	0.184299	-2.00333	-0.438673	-4.53462	-2.34873
"unknown protein"	AT1G58320	-0.417396	-0.747723	-0.823721	-0.897859	0.0510107	-0.257337	0.177784
"ZF14; transporter"	AT1G58340	-0.177564	-0.889955	-0.0794836	0.225278	0.0377436	-0.560427	0.40537
"AAP1 (AMINO ACID PERMEASE 1); amino acid permease"	AT1G58360	0.0313183	0.330133	0.173657	-0.394838	0.0142645	0.36815	-0.652132
RXW8	AT1G58520	-0.148034	-0.506027	0.109294	-0.830928	0.617803	0.193103	-0.121313
"ATP binding / protein binding"	AT1G58602	0.215632	0.18787	0.494257	0.629699	0.0472398	-0.0389327	0.0936338
"GDSL-motif lipase, putative","carboxylic ester hydrolase/ lipase","carboxylic ester hydrolase/ lipase"	AT1G58725	-0.102518	0.029298	-0.289533	-0.738567	0.0935217	0.0101018	-0.291586
"GH3.4; indole-3-acetic acid amido synthetase"	AT1G59500	-0.00222855	0.405498	-0.0149219	-0.251598	0.256142	0.677366	0.201147
ZCF37	AT1G59590	-0.0138802	0.19088	-0.496516	-0.60301	0.0831852	0.223017	0.0954067
"AT-E1 ALPHA (pyruvate dehydrogenase complex E1 alpha subunit); pyruvate dehydrogenase (acetyl-transferring)"	AT1G59900	0.0500436	0.232632	0.159825	1.12978	-0.23389	-0.107126	0.844149
"matrixin family protein"	AT1G59970	0.146274	0.171624	-0.224385	-0.656071	0.16015	0.138547	-0.227943
"unknown protein"	AT1G60060	0.0255503	-0.230105	0.339243	-0.109416	-0.186781	-0.362482	-0.714184
"jacalin lectin family protein"	AT1G60095	0.0787753	0.175014	-0.18831	-0.666675	0.535514	0.352705	0.208316
"armadillo/beta-catenin repeat family protein / U-box domain-containing protein"	AT1G60190	-0.0215922	1.51291	-0.0233423	0.0721484	0.113122	2.091	0.12578
"unknown protein"	AT1G60460	-0.0713716	-0.544644	0.0037392	-0.566206	0.662925	0.122596	0.00525575
"naphthoate synthase, putative / dihydroxynaphthoic acid synthetase, putative / DHNA synthetase, putative"	AT1G60550	0.165376	-0.00713116	0.355623	-0.487264	-0.19595	-0.37832	-0.85979
"polygalacturonase, putative / pectinase, putative"	AT1G60590	-0.138656	-0.0570947	0.603949	-0.249743	0.520399	0.462301	-0.433874
"protein binding / zinc ion binding"	AT1G60610	-0.150727	-0.455876	0.468626	0.574457	0.836062	0.458464	0.866369
"peroxiredoxin type 2, putative"	AT1G60740	-0.0751441	-0.340223	-0.189978	-0.515946	0.657154	0.373099	0.210278
pseudogene	AT1G60750	-0.0326161	0.600985	0.0756336	0.269957	-0.00301903	0.571643	0.121172
"FED A (FERREDOXIN 2); electron carrier/ iron ion binding"	AT1G60950	0.146343	-0.625311	0.136628	-0.163872	0.0355702	-0.39395	-0.0334694
"IRT3 (Iron regulated transporter 3); cation transporter/ metal ion transporter"	AT1G60960	0.0381176	0.823298	0.224772	-0.0636486	-1.52234	-0.678167	-1.77566
"SCRL4 (SCR-Like 4)"	AT1G60986	0.0129437	0.139125	0.0957786	0.54741	0.0966185	0.206148	0.736131
"SCRL7 (SCR-Like 7)"	AT1G60989	-0.0916064	0.167325	0.0479954	0.740908	0.0437813	0.346182	0.748621
"serine carboxypeptidase S10 family protein"	AT1G61130	0.0403628	-0.858145	-0.453258	-1.13219	0.846339	-0.0909898	0.0536342
"unknown protein",""	AT1G61275	0.367531	0.30595	0.680071	0.576064	0.23204	0.30043	0.0262908
"F-box family protein"	AT1G61340	0.0636218	0.645233	0.248948	0.470156	0.0543607	0.530094	0.178444
"S-locus lectin protein kinase family protein"	AT1G61370	-0.0106656	-0.101984	-0.0840967	-0.261945	0.628309	0.571486	0.46723
"S-locus protein kinase, putative"	AT1G61380	-0.0392922	-0.251498	-0.05907	-0.780957	0.3352	0.103506	-0.354306
"unknown protein"	AT1G61450	-0.197903	-0.95531	-0.109841	-0.826158	0.654445	-0.170741	0.0757662
"ARP2/RPL3B (ARABIDOPSIS RIBOSOMAL PROTEIN 2); structural constituent of ribosome"	AT1G61580	0.0427148	-0.252317	-0.610641	-0.447812	-0.356617	-0.700045	-0.189846
"unknown protein"	AT1G61667	0.00585617	-0.345043	-0.322413	-0.604683	0.383112	-0.0258855	0.0567277
"unknown protein"	AT1G61795	-0.146294	-0.728721	-0.0628417	-0.772448	-0.0752442	-0.645271	-0.689667
"GPT2 (glucose-6-phosphate/phosphate translocator 2); antiporter/ glucose-6-phosphate transporter"	AT1G61800	0.159758	0.599475	0.274642	0.588434	0.179067	0.830604	0.31742
"BGLU46; hydrolase, hydrolyzing O-glycosyl compounds"	AT1G61820	-0.0611835	-0.767508	-0.377462	-0.767696	-0.141237	-0.836098	-0.569625
"unknown protein"	AT1G61930	0.0246966	-0.0446969	-0.306674	-0.731289	0.484724	0.416818	0.0241331
"APR2 (5pADENYLYLPHOSPHOSULFATE REDUCTASE 2)"	AT1G62180	-0.0179328	-0.829458	0.503698	-0.412428	0.440616	-0.418177	-0.560538
"unknown protein"	AT1G62190	-0.374339	-0.380664	-0.273158	-0.249915	-0.312653	-0.78834	-0.396488
"aspartyl protease family protein"	AT1G62290	-0.143925	0.257443	0.00909456	-0.486659	-0.646552	-0.21838	-1.06565
"unknown protein"	AT1G62420	0.180754	5.13481	0.0609734	0.844949	3.12287	7.92466	3.90336
"unknown protein"	AT1G62422	0.0568355	0.0109784	0.199145	-0.207969	0.624004	0.70771	0.089382
"vacuolar calcium-binding protein-related"	AT1G62480	-0.124127	-0.430796	-0.249368	-0.160878	-0.378896	-0.70638	-0.289913
"protease inhibitor/seed storage/lipid transfer protein (LTP) family protein"	AT1G62500	-0.0622127	0.258572	-0.296551	-0.776674	-0.430165	-0.130198	-0.954628
"protease inhibitor/seed storage/lipid transfer protein (LTP) family protein"	AT1G62510	0.11258	-0.383712	-0.919208	-1.52534	0.164278	-0.285235	-0.505
"flavin-containing monooxygenase family protein / FMO family protein"	AT1G62560	-0.331923	-0.266064	-0.173037	-0.416519	-0.525895	-0.382652	-0.722286
"flavin-containing monooxygenase family protein / FMO family protein"	AT1G62570	-0.239701	-0.58941	-0.353754	-0.322867	0.0725988	-0.316765	0.130315
"BETA-VPE (vacuolar processing enzyme beta); cysteine-type endopeptidase"	AT1G62710	-0.0491084	0.4891	0.116338	0.119146	0.0272839	0.669096	0.206099
"basic helix-loop-helix (bHLH) family protein (bHLH125)"	AT1G62975	-0.125962	-0.0659094	-0.804494	-0.902981	0.102119	0.189248	0.0846425
"KNAT7 (Knotted-like Arabidopsis thaliana); DNA binding / transcription factor"	AT1G62990	-0.0992911	0.0865994	-0.326907	-0.635733	0.0518582	0.261032	0.0302162
"CLE14 (CLAVATA3/ESR-RELATED 14); receptor binding"	AT1G63245	-0.257809	0.539918	-0.53245	-0.568313	0.118841	0.819745	0.162969
"ribulose-phosphate 3-epimerase, cytosolic, putative / pentose-5-phosphate 3-epimerase, putative"	AT1G63290	0.0338965	0.295188	0.187171	0.605223	-0.196029	0.0401157	0.305308
"unknown protein"	AT1G63300	0.111847	0.14501	-0.122393	2.18633	0.11663	0.158221	2.53788
"unknown protein"	AT1G63560	-0.150345	-0.926326	-0.198424	-0.66584	0.50627	-0.096764	-0.0961872
"CYP86A7 (cytochrome P450, family 86, subfamily A, polypeptide 7); oxygen binding"	AT1G63710	-0.131018	-0.545564	-0.244781	0.0937051	-0.289201	-0.718867	0.0288025
"zinc finger (C3HC4-type RING finger) family protein"	AT1G63840	-0.0515331	0.586601	-0.230806	-0.350833	0.279326	0.976015	0.255574
"unknown protein"	AT1G63930	-0.148122	-0.871791	-0.150656	-0.809476	0.337432	-0.380879	-0.227565
"DNA topoisomerase VIA, putative (SPO11-2)"	AT1G63990	-0.171123	-0.855783	0.0806366	-0.434542	0.902378	0.0810966	0.233132
"WRKY56 (WRKY DNA-binding protein 56); transcription factor"	AT1G64000	0.182045	0.0145403	-0.626627	-0.449988	-0.0210554	-0.0366236	0.088063
"unknown protein"	AT1G64065	-0.118743	0.638718	-0.11755	0.396094	-0.328421	0.464149	-0.0380003
"ATCHX16 (CATION/H+ EXCHANGER 16); monovalent cation:proton antiporter"	AT1G64170	0.207775	-0.332585	-0.27183	-0.589678	0.389918	-0.113261	-0.0355843
"VHA-E3 (VACUOLAR H+-ATPASE SUBUNIT E ISOFORM 3); hydrogen ion transporting ATP synthase, rotational mechanism / hydrogen ion transporting ATPase, rotational mechanism"	AT1G64200	-0.101251	-0.151283	-0.418338	-0.822612	-0.0172422	-0.0980025	-0.418135
"unknown protein"	AT1G64360	-0.118609	-0.150975	0.403203	0.0363921	-0.386132	-0.578864	-0.784727
"unknown protein"	AT1G64370	-0.151362	-1.05156	-0.104029	-0.394883	-0.19265	-1.13212	-0.56698
"glutaredoxin family protein"	AT1G64500	0.111694	-0.284977	0.494085	-0.744473	1.24706	0.826889	-0.158941
"ribosomal protein S6 family protein"	AT1G64510	-0.0896417	0.256965	0.131887	0.146473	-0.634857	-0.312884	-0.562388
"short-chain dehydrogenase/reductase (SDR) family protein"	AT1G64590	-0.181232	-1.21468	-0.887802	-0.93048	0.887083	-0.243	0.929767
"plastocyanin-like domain-containing protein"	AT1G64640	-0.0805544	-0.0635502	0.0576501	-0.499022	-0.223414	-0.390868	-0.724161
"ATMGL; catalytic/ methionine gamma-lyase"	AT1G64660	-0.11095	0.645312	0.0208077	0.545376	-0.200944	0.767493	0.442196
"unknown protein"	AT1G64690	-0.019347	-0.262396	-0.00440905	-0.198223	-0.220222	-0.600564	-0.321885
CP5	AT1G64720	-0.252681	-0.289114	-0.0731392	-0.602243	0.0230143	0.120268	-0.335613
"glycosyl hydrolase family 17 protein"	AT1G64760	0.0767921	-0.157614	-0.0501332	0.125597	-0.470668	-0.604662	-0.260928
"ATAMT1;2 (AMMONIUM TRANSPORTER 1;2); ammonium transporter"	AT1G64780	0.0218172	-0.442546	0.46716	-0.52723	0.368333	-0.0949345	-0.59155
"SIGA (SIGMA FACTOR A); DNA binding / DNA-directed RNA polymerase/ transcription factor"	AT1G64860	0.0199875	-2.54407	0.245199	-1.30767	0.16854	-2.39243	-1.30702
"CYP89A2 (CYTOCHROME P450 89A2); oxygen binding"	AT1G64900	0.159693	-0.879276	0.509486	-0.755311	0.503865	-0.568858	-0.789477
"glycosyltransferase family protein"	AT1G64910	-0.190212	0.0519895	-0.631954	-0.353676	0.186061	0.0793184	0.308394
"unknown protein"	AT1G64980	0.197951	1.93263	0.0401881	0.200447	0.995889	2.69113	1.0731
"protein binding / zinc ion binding"	AT1G65040	0.0468617	0.308587	0.131211	0.590027	-0.33441	0.0552513	0.0842353
"protein kinase family protein"	AT1G65190	-0.137507	-0.833184	-0.405054	-1.0061	0.157895	-0.654834	-0.513071
"meprin and TRAF homology domain-containing protein / MATH domain-containing protein"	AT1G65370	-0.0277448	-0.429907	1.76218	1.54928	-0.0209286	-0.356916	-0.303705
"ATPP2-A5; transmembrane receptor"	AT1G65390	-0.0517915	0.822461	-0.513948	-0.319321	-0.151816	0.752996	-0.0561416
"transferase family protein"	AT1G65450	-0.132309	-0.481041	-0.461201	-0.598046	-0.253032	-0.602972	-0.393442
0	AT1G65481	0.0510526	0.731757	-0.0369079	-0.472572	0.617699	1.25241	0.135387
"unknown protein"	AT1G65484	0.0873707	0.198569	0.198546	-0.18262	0.713084	0.840409	0.297107
"unknown protein"	AT1G65486	0.294666	-0.285281	0.10801	-0.914499	1.04832	0.506582	0.10742
"unknown protein"	AT1G65490	0.265147	-1.29404	0.819119	-1.01701	1.20043	-0.496418	-0.792224
"unknown protein"	AT1G65500	0.776702	0.150055	1.03067	-0.930735	1.156	0.467505	-0.756768
"polygalacturonase, putative / pectinase, putative"	AT1G65570	-0.436491	0.329306	0.132852	0.48369	-0.745677	0.118841	-0.192223
"ARK1 (A. THALIANA RECEPTOR KINASE I); kinase"	AT1G65790	0.201413	-0.548609	0.343879	-0.212468	-0.139543	-0.995644	-0.691385
"ARK2 (Arabidopsis Receptor Kinase 2); kinase"	AT1G65800	0.0598145	-0.594444	0.277425	-0.28139	-0.319124	-1.00145	-0.679201
"ATPAO4 (POLYAMINE OXIDASE 4); amine oxidase"	AT1G65840	0.0403748	-0.0124959	0.0911709	0.597695	0.594266	0.558414	1.16556
"flavin-containing monooxygenase family protein / FMO family protein"	AT1G65860	-0.518994	0.110092	-0.0920896	-0.658652	-0.120463	0.383232	-0.784161
"disease resistance-responsive family protein"	AT1G65870	0.198629	-0.436064	0.579541	-0.947068	0.826449	0.25912	-0.820464
"terpene synthase/cyclase family protein"	AT1G66020	-0.0963539	0.330702	0.154664	-0.34922	0.269525	0.800938	-0.0444274
"zinc finger (C3HC4-type RING finger) family protein"	AT1G66040	0.0898443	-0.622985	0.0464017	-0.452245	0.41961	-0.245139	0.0403289
"thionin, putative"	AT1G66100	-1.52338	-1.35317	-1.45246	-0.359872	-1.00422	-0.908472	0.119606
"MYB114 (myb domain protein 114); DNA binding / transcription factor"	AT1G66380	0.0713179	0.0340135	0.136468	1.91754	-0.00605212	-0.0198086	1.86584
"PAP2 (PRODUCTION OF ANTHOCYANIN PIGMENT 2); DNA binding / transcription factor"	AT1G66390	-0.136582	0.468927	1.46928	2.6094	0.0137099	0.668206	1.14706
"protein kinase family protein"	AT1G66460	-0.192165	-0.186276	-0.849867	-0.924772	0.864378	0.908949	0.977823
"cytochrome P450, putative"	AT1G66540	0.16752	-0.985958	0.312028	-0.62239	1.04446	-0.139563	0.143751
"S-adenosyl-L-methionine:carboxyl methyltransferase family protein"	AT1G66700	-0.237812	0.47367	0.0404255	-0.030039	-0.0453565	0.800606	-0.14623
MIR163	AT1G66725	-0.0867205	-0.382076	-0.531452	-0.715788	0.121659	-0.2256	-0.0438195
"protease inhibitor/seed storage/lipid transfer protein (LTP) family protein"	AT1G66850	0.0502462	0.599869	-0.00137656	-0.0611344	-0.344103	0.573173	-0.0788775
"serine/threonine protein kinase family protein"	AT1G66880	0.210347	-0.0859368	0.0890792	0.430576	0.599102	0.248606	0.934285
"serine/threonine protein kinase, putative"	AT1G66920	0.252901	0.029892	0.652081	0.193045	-0.144323	-0.368332	-0.565248
"protein kinase-related"	AT1G66940	0.103394	0.709391	0.321796	0.10475	-0.246913	0.338243	-0.506265
"lupeol synthase, putative / 2,3-oxidosqualene-triterpenoid cyclase, putative"	AT1G66960	-0.268946	-0.0368017	0.487274	0.352685	-0.550263	-0.454403	-0.907538
"glycerophosphoryl diester phosphodiesterase family protein"	AT1G66970	0.0438605	0.454215	-0.1017	-0.633648	-0.103943	0.313218	-0.577676
"ZFP6 (ZINC FINGER PROTEIN 6); nucleic acid binding / transcription factor/ zinc ion binding"	AT1G67030	-0.0861396	-0.666133	-0.583238	-0.541189	0.522188	-0.0106185	0.592862
"LOB domain protein 40 / lateral organ boundaries domain protein 40 (LBD40)"	AT1G67100	-0.0718694	0.485209	0.154181	0.399877	0.0740467	0.590903	0.414031
0	AT1G67105	0.630316	1.07234	-0.0351391	0.160971	0.0418755	0.554013	0.225204
"CYP735A2 (cytochrome P450, family 735, subfamily A, polypeptide 2); oxygen binding"	AT1G67110	-0.336565	0.54439	0.437447	-0.0699909	-0.129694	0.730227	-0.588049
midasin-related	AT1G67120	0.20137	0.174377	0.597539	0.513683	0.285372	0.319556	0.254605
MIR414	AT1G67195	-0.024816	-0.339114	-0.0329678	0.756437	0.312724	-0.0163404	1.24206
"proline-rich spliceosome-associated (PSP) family protein / zinc knuckle (CCHC-type) family protein"	AT1G67210	-0.045999	-0.67348	0.0173235	0.138884	0.655858	-0.0164406	0.7434
"DVL3/RTFL21 (ROTUNDIFOLIA LIKE 21)"	AT1G67265	0.186064	0.753952	-0.302901	-0.12981	-1.0047	-0.274616	-0.677038
"DNA primase, large subunit family"	AT1G67320	-0.000750154	0.433268	-0.0986808	0.739266	-0.656397	-0.180799	0.238336
"ASY1 (ASYNAPTIC 1); DNA binding"	AT1G67370	-0.0602112	-0.654388	0.0851025	-0.0420332	0.681004	-0.122008	0.391135
"unknown protein"	AT1G67400	-0.013483	0.00313725	0.324341	-0.279062	-0.174056	-0.235551	-0.777246
"unknown protein"	AT1G67600	0.0125555	0.325897	0.272458	0.596213	-0.23335	0.091285	-0.15935
"DNA polymerase alpha subunit B family"	AT1G67630	-0.0734729	0.597601	-0.11052	0.825364	-0.691586	-0.0268321	0.218939
binding	AT1G67650	-0.035109	-0.777948	0.359953	0.112175	0.612877	-0.154281	0.382089
"pectate lyase family protein"	AT1G67750	0.0450991	2.6199	0.623766	-0.0444072	-0.0702012	2.63729	-0.697488
"ATP binding / protein binding / unfolded protein binding"	AT1G67760	-0.131444	-0.378683	0.929521	0.462042	-0.187848	-0.373065	-0.687279
"unknown protein"	AT1G67856	0.112435	1.88173	0.149245	0.302891	0.139	2.05989	0.350641
"unknown protein"	AT1G67860	-0.446977	-0.0515298	-0.827518	-1.19292	-0.919735	-0.602981	-1.20641
"unknown protein"	AT1G67865	-0.253059	-0.308015	-0.714381	-0.664294	-0.77228	-0.697901	-0.794459
"glycine-rich protein"	AT1G67870	-0.0237717	-0.754442	-0.527847	-1.58863	0.0809597	-0.702951	-1.12918
"unknown protein"	AT1G67910	0.158084	0.803303	0.0441242	0.434474	-0.350565	0.252126	0.0123143
"PHD finger protein-related"	AT1G68030	-0.0852479	-0.707583	0.141903	-0.322428	0.804603	0.2254	0.344413
"WRKY9 (WRKY DNA-binding protein 9); transcription factor"	AT1G68150	0.095694	-0.262554	-0.461285	-0.645722	0.564363	0.212354	0.38525
"zinc finger (B-box type) family protein"	AT1G68190	0.00906902	-0.579454	0.311595	-0.593382	-0.502933	-1.07325	-1.2288
"unknown protein"	AT1G68238	0.19544	0.166573	-0.132599	-0.739686	0.559792	0.555813	-0.130119
"transcription factor"	AT1G68240	-0.0191411	-0.0449737	-0.130648	-0.647655	0.37252	0.364916	0.0243408
"bifunctional nuclease, putative"	AT1G68290	0.0255901	0.411786	0.442371	0.7726	-0.122358	0.292276	0.116999
"unknown protein"	AT1G68350	0.00178946	-0.23403	-0.264988	-0.417552	0.36827	0.085356	0.629992
"zinc finger protein-related"	AT1G68360	-0.163652	-0.328055	-0.716448	-0.857906	-0.0387169	-0.165062	-0.191494
"unknown protein"	AT1G68390	0.0101181	-0.523349	-0.404594	-0.981699	0.220561	-0.389046	-0.11023
"VQ motif-containing protein"	AT1G68450	-0.168229	-0.11228	-0.703722	-0.749851	-0.306104	-0.270703	-0.367679
"zinc finger (B-box type) family protein"	AT1G68520	0.239294	-0.167438	0.176171	0.25246	-0.616873	-1.1455	-0.629787
"ATXYL1/XYL1 (ALPHA-XYLOSIDASE 1); alpha-N-arabinofuranosidase/ hydrolase, hydrolyzing O-glycosyl compounds / xylan 1,4-beta-xylosidase"	AT1G68560	-0.0783637	0.0294501	-0.109647	1.61625	-0.392336	-0.223491	0.828776
"proton-dependent oligopeptide transport (POT) family protein"	AT1G68570	-0.0249914	0.196648	0.23306	0.70168	0.300973	0.482893	0.776805
"unknown protein"	AT1G68650	-0.113444	-2.74994	-0.042276	-0.378726	-1.21369	-4.0267	-1.58612
"unknown protein"	AT1G68862	-0.176101	0.758889	0.288164	0.0637846	-0.0196708	0.899322	-0.289365
"unknown protein"	AT1G68870	-0.305982	0.409673	-0.293	-1.0818	0.227149	0.80812	-0.629582
"bZIP transcription factor family protein"	AT1G68880	-0.0584863	0.160307	0.342051	1.1543	0.0441299	0.109996	0.904135
"prolyl oligopeptidase family protein"	AT1G69020	-0.232478	0.481061	0.0236241	0.647858	-0.609569	0.15589	0.131647
"ACR4 (ACT REPEAT 4); amino acid binding"	AT1G69040	-0.135056	-0.134955	-0.0671431	0.3832	-0.49431	-0.595722	-0.15841
pseudogene	AT1G69110	-0.0136539	-0.480342	0.0386814	0.202633	-0.180216	-0.67065	-0.0822801
"pfkB-type carbohydrate kinase family protein"	AT1G69200	0.015703	-0.251398	0.10919	0.373038	-0.635639	-0.884181	-0.209786
"transducin family protein / WD-40 repeat family protein"	AT1G69400	0.0119337	-0.744999	-0.123554	-0.608883	0.643893	0.0508069	0.0057855
"unknown protein"	AT1G69450	-0.01435	-0.248153	-0.181008	-0.429497	0.606219	0.30224	0.40059
"NAP (NAC-LIKE, ACTIVATED BY AP3/PI); transcription factor"	AT1G69490	0.0100667	-0.227818	0.406195	0.444615	-0.559187	-0.883366	-0.859585
methyltransferase-related	AT1G69520	0.0749251	0.739298	0.3359	0.347187	-0.124439	0.572705	-0.029998
"UbiE/COQ5 methyltransferase family protein"	AT1G69526	-0.170568	0.271535	-0.314001	-0.0953034	0.281708	0.697226	0.498112
"ATEXPA1 (ARABIDOPSIS THALIANA EXPANSIN A1)"	AT1G69530	-0.0770663	-0.660961	0.223442	-0.730598	-0.11102	-0.712248	-1.08238
"Dof-type zinc finger domain-containing protein"	AT1G69570	0.0153749	0.763103	0.344465	0.0759576	0.27696	0.984637	-0.0148497
"CMT3 (CHROMOMETHYLASE 3)"	AT1G69770	0.0388547	-0.939068	-0.119197	-0.668817	0.522978	-0.495712	0.0611316
"CBS domain-containing protein"	AT1G69800	-0.0509401	-0.286723	0.034568	0.1831	-0.445855	-0.702578	-0.251191
"band 7 family protein"	AT1G69840	0.0783158	0.378661	0.235468	0.594953	-0.125731	0.131428	0.215577
"proton-dependent oligopeptide transport (POT) family protein"	AT1G69870	0.378536	0.276858	0.288702	0.774642	0.338955	0.250597	0.738346
"ATH8 (thioredoxin H-type 8); thiol-disulfide exchange intermediate"	AT1G69880	0.193317	0.327968	1.51235	0.0509089	-0.207408	0.00589849	-1.55974
"unknown protein"	AT1G69890	0.0906523	0.0349915	-0.585899	-0.130182	0.0061535	-0.15506	0.302787
"ATGSTU11 (Arabidopsis thaliana Glutathione S-transferase (class tau) 11); glutathione transferase"	AT1G69930	-0.293835	0.637786	-0.533576	0.135745	-0.59854	0.475253	0.443676
0	AT1G70185	0.181732	0.346624	0.672714	0.287298	0.149922	0.137931	-0.213249
"CYCD1;1 (CYCLIN D1;1); cyclin-dependent protein kinase regulator"	AT1G70210	-0.0584106	-0.81082	-0.204235	-0.719386	0.362481	-0.296523	-0.215533
"receptor serine/threonine kinase, putative"	AT1G70250	0.140413	-0.237596	0.729243	-0.258007	0.917442	0.355065	-0.319692
"nodulin MtN21 family protein"	AT1G70260	0.0352348	0.10179	1.20337	-0.302433	-0.247118	-0.265851	-1.74415
"unknown protein"	AT1G70270	-0.198958	0.390198	0.628754	-0.221106	-0.442388	0.134602	-1.39208
"NHL repeat-containing protein"	AT1G70280	0.0489747	0.086551	0.229968	-0.263904	-0.218702	-0.156344	-0.625348
"alliinase C-terminal domain-containing protein"	AT1G70560	-0.208926	0.0537918	0.156985	2.08402	-0.21864	0.0621588	1.73287
"ATTAP1 (Arabidopsis thaliana transporter associated with antigen processing protein 1); ATPase, coupled to transmembrane movement of substances"	AT1G70610	0.238479	-0.0681411	0.361377	1.48254	0.401799	0.117049	1.37465
"unknown protein"	AT1G70700	0.0204784	-0.547285	0.138205	-0.666661	0.177952	-0.341336	-0.659636
"Bet v I allergen family protein"	AT1G70830	-0.0329008	0.757698	0.656064	-0.657932	0.18357	1.03481	-1.32668
"Bet v I allergen family protein"	AT1G70850	-0.269246	-0.106027	-1.64599	-1.34345	-0.319339	-0.167716	0.105361
pseudogene	AT1G70860	-0.263509	-0.501612	-0.786173	-0.766475	0.100982	-0.239915	0.0849125
"Bet v I allergen family protein"	AT1G70880	-0.285387	-0.0964492	0.197651	0.55614	-0.636047	-0.477308	-0.199384
pseudogene	AT1G70885	-0.10418	0.0855124	-0.631162	-0.599652	-0.0189192	-0.0152695	0.289861
"major latex protein-related / MLP-related"	AT1G70890	-0.178511	-0.340353	-0.0353216	-0.769872	-0.204041	-0.162486	-0.88568
"proline-rich family protein"	AT1G70990	-0.0449064	-0.166007	-0.669331	-0.678859	0.173463	-0.0451955	0.133803
"ATMYBL2 (Arabidopsis myb-like 2); DNA binding / transcription factor"	AT1G71030	0.240485	0.0215371	-0.101909	-0.374526	-0.396952	-0.613651	-0.689367
"RSW10 (RADIAL SWELLING 10); ribose-5-phosphate isomerase"	AT1G71100	0.116907	-0.275436	0.0931182	0.966703	0.418162	0.0986228	1.19005
"MATE efflux family protein"	AT1G71140	-0.0109945	0.129249	0.613712	0.375321	-0.30049	-0.276717	-0.399816
"glycosyl hydrolase family 9 protein"	AT1G71380	-0.380989	0.26933	0.215586	0.557347	-0.611295	0.204915	-0.259342
0	AT1G71528	-0.0936714	0.0143062	0.20832	0.599916	-0.094268	-0.0706803	0.192681
"GDSL-motif lipase/hydrolase family protein"	AT1G71691	0.0917277	0.837894	0.323762	0.423088	-0.525567	0.225061	-0.446337
"peroxidase 12 (PER12) (P12) (PRXR6)"	AT1G71695	0.0321606	-0.25041	0.236962	-0.216932	-0.185992	-0.57758	-0.677092
"unknown protein"	AT1G71760	-0.15222	-0.694083	-0.00516316	-0.165943	0.493	-0.0864395	0.286381
"DNAJ heat shock N-terminal domain-containing protein"	AT1G72070	0.26247	0.075076	0.673403	0.154867	0.517371	0.391143	-0.10652
"unknown protein"	AT1G72125	0.00668945	-0.0113941	-0.26424	-0.744908	0.452237	0.359796	0.225387
"zinc finger (C3HC4-type RING finger) family protein"	AT1G72200	0.0313452	-0.250198	-0.387785	-0.37378	0.729936	0.455195	0.674232
"plastocyanin-like domain-containing protein"	AT1G72230	0.00664962	-0.279034	-0.606864	-0.497872	0.449875	0.198106	0.490063
"leucine-rich repeat transmembrane protein kinase, putative"	AT1G72300	0.178134	-0.346345	-0.0575031	-0.212821	0.645317	0.268643	0.478353
"auxin-responsive protein-related"	AT1G72430	0.0572809	0.335523	-0.109718	0.107488	0.547905	0.867854	0.685851
"unknown protein"	AT1G72720	0.0175833	0.694124	0.00302282	0.0405439	0.0423273	0.828074	0.059255
"mitochondrial substrate carrier family protein"	AT1G72820	-0.0507567	-0.605195	-0.0826894	-0.0626753	-0.120528	-0.694518	-0.279469
"disease resistance protein (TIR-NBS class), putative"	AT1G72900	0.0541821	0.340801	0.601087	0.731494	-0.452653	-0.148103	-0.262311
"disease resistance protein (TIR-NBS class), putative"	AT1G72920	0.272981	0.619513	0.47545	0.265992	-0.198947	0.246895	-0.355815
"unknown protein"	AT1G73000	-0.00233967	2.59054	0.00598038	0.596454	0.517489	3.40645	1.18778
"phosphoric monoester hydrolase"	AT1G73010	0.0514783	0.319245	0.517619	2.65558	-1.19825	-0.897769	0.998121
"jacalin lectin family protein"	AT1G73040	0.168221	0.862589	0.83078	3.03926	0.031485	0.905015	2.3237
"PEPR1 (PEP1 RECEPTOR 1); ATP binding / kinase/ protein binding / protein serine/threonine kinase"	AT1G73080	-0.0884316	0.0271501	-0.0838042	0.955907	0.298157	0.437685	1.3579
"unknown protein"	AT1G73120	-0.469424	-1.08797	0.667006	2.64282	3.14466	2.66062	3.47534
"sugar transporter family protein"	AT1G73220	0.040031	-0.823588	0.192009	-0.333664	0.0776558	-0.917073	-0.727527
"trypsin and protease inhibitor family protein / Kunitz family protein"	AT1G73260	0.0924739	0.299001	0.198857	0.497197	-0.631976	-0.424708	-0.302997
"ATDR4 (Arabidopsis thaliana drought-repressed 4)"	AT1G73330	-0.36697	-0.21264	-2.25554	-2.65461	0.100768	0.20245	-0.31201
"MYB54 (myb domain protein 54); DNA binding / transcription factor"	AT1G73410	0.063728	-0.0467276	-0.333002	-0.605592	0.110949	0.0172556	0.0903531
"unknown protein","phosphoethanolamine N-methyltransferase 3, putative (NMT3)"	AT1G73600	-0.0491971	0.451478	-0.0789692	-1.21369	0.21441	0.659048	-0.918755
"thaumatin-like protein, putative / pathogenesis-related protein, putative"	AT1G73620	-0.207645	-0.0500692	0.226394	0.197764	-0.878655	-0.75103	-0.843031
"calcium-binding protein, putative"	AT1G73630	-0.0796622	0.362476	-0.177171	-0.606274	0.113356	0.518117	-0.257234
"immunophilin / FKBP-type peptidyl-prolyl cis-trans isomerase family protein"	AT1G73655	0.0597631	0.190689	-0.00440015	0.0979822	-0.615368	-0.558073	-0.579987
"MATE efflux family protein"	AT1G73700	-0.161584	-0.333304	0.130457	0.046349	0.00149729	-0.620485	-0.202483
"zinc finger (C3HC4-type RING finger) family protein"	AT1G73760	0.0563442	-0.331035	0.0606471	-0.229363	-0.139482	-0.700764	-0.420453
"protease inhibitor/seed storage/lipid transfer protein (LTP) family protein"	AT1G73780	-0.122031	-0.578133	-0.0069806	-0.0449492	-0.363634	-0.769024	-0.110592
"BEE3 (BR ENHANCED EXPRESSION 3); DNA binding / transcription factor"	AT1G73830	0.212864	0.339529	0.382187	0.633837	-0.0374071	0.0545963	0.176163
"zinc finger (B-box type) family protein"	AT1G73870	0.177412	-0.728976	0.381822	-0.656233	1.41477	0.403007	0.221054
"strictosidine synthase family protein"	AT1G74010	0.0259819	-0.238641	0.613644	0.212389	-0.244026	-0.490467	-0.567464
"unknown protein"	AT1G74055	-0.136942	-0.0370942	-0.516834	-0.115186	-0.677871	-0.518298	-0.351917
"peptidyl-prolyl cis-trans isomerase cyclophilin-type family protein"	AT1G74070	0.0228662	-0.249771	0.00341847	-0.300948	-0.327018	-0.558213	-0.69247
"sulfotransferase family protein"	AT1G74100	0.13836	0.384289	-0.0954832	0.637448	-0.450634	-0.162733	0.143974
"ATP binding / protein kinase"	AT1G74330	0.169356	0.0877935	0.126682	1.00581	0.108019	0.09335	0.95521
"unknown protein"	AT1G74440	0.166842	0.926073	-0.0924104	0.082305	-0.139752	0.72253	0.120016
"unknown protein"	AT1G74450	-0.0822609	1.3308	0.128109	0.960621	0.158312	1.60209	0.975569
"GDSL-motif lipase/hydrolase family protein"	AT1G74460	0.117391	-0.21825	-0.703146	-0.606649	0.295649	-0.0456539	0.404069
"geranylgeranyl reductase"	AT1G74470	-0.0203961	-0.611425	-0.0275482	-0.330985	0.0355702	-0.182417	-0.0823351
"protein kinase, putative"	AT1G74490	-0.279554	-1.16707	-0.185035	-0.427506	-0.218292	-1.39082	-0.414937
"bHLH family protein"	AT1G74500	-0.14195	-0.770776	-0.160728	-0.266731	-0.398476	-1.00759	-0.523196
"ATGSTU10 (Arabidopsis thaliana Glutathione S-transferase (class tau) 10); glutathione transferase"	AT1G74590	-0.291498	-0.825363	0.0579917	-0.368288	0.343179	-0.197499	-0.0932495
"AtMYB31/AtY13 (myb domain protein 31); DNA binding / transcription factor"	AT1G74650	0.112011	-0.145163	0.358041	-0.288817	0.669714	0.332375	0.0694029
"gibberellin-responsive protein, putative"	AT1G74670	0.108593	-0.0950555	0.55262	1.56422	-0.063977	-0.297975	1.02435
"unknown protein"	AT1G74730	0.116623	-0.219191	0.000626933	-0.152397	-0.274175	-0.675609	-0.542943
"unknown protein"	AT1G74770	0.191743	0.26545	-0.0429295	0.280589	1.8535	2.00321	2.08496
"PTAC2 (PLASTID TRANSCRIPTIONALLY ACTIVE2); binding"	AT1G74850	-0.00413254	-0.423412	-0.0252284	-0.0156948	-0.302223	-0.688227	-0.296528
"protein binding / zinc ion binding"	AT1G74870	-0.0841816	0.131803	0.465914	0.7316	-0.716904	-0.478278	-0.49372
"RPS9 (RIBOSOMAL PROTEIN S9); structural constituent of ribosome"	AT1G74970	-0.0444248	0.350587	0.0628629	0.301282	-0.680277	-0.294063	-0.420904
"GNS1/SUR4 membrane family protein"	AT1G75000	-0.194102	-0.782216	-0.204986	-0.486963	0.75568	0.0705649	0.379872
"PR5 (PATHOGENESIS-RELATED GENE 5)"	AT1G75040	0.129352	-1.4178	0.00963977	0.184237	0.63046	-1.15041	0.868961
"myb family transcription factor"	AT1G75250	-0.52275	-0.547146	-0.896436	-0.952638	0.0492835	-0.150621	-0.27519
"isoflavone reductase, putative"	AT1G75290	-0.181239	-0.343312	-0.168603	-0.099356	0.470125	0.48109	0.71334
0	AT1G75295	-0.0923136	0.0949856	0.426472	0.615602	0.041277	0.0350637	0.127699
"OTC (ORNITHINE CARBAMOYLTRANSFERASE); amino acid binding / carboxyl- and carbamoyltransferase"	AT1G75330	0.0645708	0.0583102	0.216164	0.623348	-0.259249	-0.265525	0.0547108
"ATP-dependent protease La (LON) domain-containing protein"	AT1G75460	-0.125523	-0.584614	-0.351996	-0.852218	-0.326943	-0.857503	-0.785368
"auxin-responsive protein, putative"	AT1G75580	-0.249131	-0.227633	0.0835713	-0.708751	-0.181964	-0.252688	-1.022
"auxin-responsive family protein"	AT1G75590	0.0661574	0.328429	0.43714	-0.13465	-0.424553	-0.0162682	-0.92363
"unknown protein"	AT1G75730	0.00827567	-0.112096	-0.0485392	0.315939	0.115634	0.110498	0.661588
"GASA1 (GAST1 PROTEIN HOMOLOG 1)"	AT1G75750	-0.138753	-0.821267	-0.53126	0.420028	0.251159	-0.315456	1.01604
"LCR67/PDF1.1 (Low-molecular-weight cysteine-rich 67)"	AT1G75830	0.342995	1.1653	1.39041	1.92694	0.18288	1.14041	0.674034
"family II extracellular lipase 1 (EXL1)"	AT1G75880	-0.20834	0.223837	-0.479374	-0.0282192	-0.643117	-0.0113721	-0.0300456
"AMP-binding protein, putative"	AT1G75960	-0.0436692	0.72895	-0.349643	-0.0428077	-0.664857	0.125834	-0.563216
"unknown protein"	AT1G76020	0.0609405	0.612039	-0.245935	-0.106515	-0.449252	0.198978	-0.210774
"high mobility group (HMG1/2) family protein / ARID/BRIGHT DNA-binding domain-containing protein"	AT1G76110	0.0139258	-0.776405	0.073196	-0.682224	0.146876	-0.77348	-0.631922
"AMY2/ATAMY2 (ALPHA-AMYLASE-LIKE 2); alpha-amylase"	AT1G76130	0.00601304	-0.0688505	0.105002	-0.63633	0.51879	0.429485	-0.20207
"transducin family protein / WD-40 repeat family protein"	AT1G76260	-0.18912	0.658527	-0.190056	0.272459	-0.716278	0.133737	-0.162074
"unknown protein"	AT1G76405	0.0509374	0.161467	0.0175201	0.46033	-0.630471	-0.549153	-0.22813
"HMG1 (3-HYDROXY-3-METHYLGLUTARYL COA REDUCTASE)"	AT1G76490	0.193693	0.222233	0.0938894	0.59015	0.00562197	0.135195	0.295339
"chlorophyll A-B binding family protein"	AT1G76570	0.272813	-0.17646	0.141348	-0.16856	0.620954	0.198299	0.168441
"zinc-binding family protein"	AT1G76590	0.076279	-0.33814	-0.252007	0.344121	0.0419572	-0.404201	0.691321
"unknown protein"	AT1G76740	0.0234528	-0.738479	-0.00759241	-0.714422	0.860612	0.277619	0.279797
"O-methyltransferase family 2 protein"	AT1G76790	-0.0421042	0.752036	-0.70311	0.333313	-0.297753	0.568788	0.777868
"unknown protein","eukaryotic translation initiation factor 2 family protein / eIF-2 family protein"	AT1G76820	-0.189174	0.47126	0.25172	0.810686	-0.792665	-0.245642	-0.122393
"zinc finger protein (PRAF1) / regulator of chromosome condensation (RCC1) family protein"	AT1G76950	-0.0245426	-0.0760982	0.159414	0.793018	0.126296	0.118953	0.826133
"unknown protein"	AT1G76955	0.100908	-0.109474	0.0189769	2.46887	0.148304	-0.249372	2.8383
"unknown protein"	AT1G76960	0.787009	-0.231297	0.554653	5.03843	0.460811	-0.579869	4.83807
"mutase family protein"	AT1G77060	-0.0251327	-0.137325	0.0242318	-0.0508057	-0.37912	-0.618375	-0.635978
"ADH1 (ALCOHOL DEHYDROGENASE 1); alcohol dehydrogenase"	AT1G77120	0.412132	2.24654	0.602159	2.17219	0.236463	2.10037	1.86484
"unknown protein","unknown protein"	AT1G77145	-0.150059	-0.74002	-0.198653	-0.672954	0.227307	-0.241189	0.16008
"protein kinase family protein"	AT1G77280	0.0319964	-0.760183	-0.00691016	0.441982	0.697934	-0.0653651	1.25464
"AAP3 (amino acid permease 3); amino acid permease"	AT1G77380	0.0109255	0.81919	-0.098104	0.358624	-0.00104208	0.996282	0.643668
"O-methyltransferase family 2 protein"	AT1G77530	-0.495681	-0.0144245	-0.766701	-0.640014	-0.306899	0.174283	0.00192009
"LACS9 (LONG CHAIN ACYL-COA SYNTHETASE 9); long-chain-fatty-acid-CoA ligase"	AT1G77590	0.0791691	-0.887055	-0.127507	-0.318039	-0.252513	-1.22793	-0.402386
"aminotransferase class I and II family protein"	AT1G77670	0.00752432	0.024145	0.114855	0.846773	0.0631436	0.0466773	0.790562
"protein kinase family protein"	AT1G77720	-0.0948964	-1.10669	-0.104631	-0.828858	1.03689	0.121173	0.4137
"MUB5 (MEMBRANE-ANCHORED UBIQUITIN-FOLD PROTEIN 5 PRECURSOR)"	AT1G77870	-0.124005	0.550207	0.174664	-0.124883	-0.503326	0.0965321	-0.767972
"SULTR1;2 (SULFATE TRANSPORTER 1;2)"	AT1G78000	0.122276	-0.394276	-0.0857728	-0.74542	1.2445	0.715227	0.807403
"unknown protein"	AT1G78030	-0.0163225	-0.294369	0.511983	0.261801	-0.289918	-0.771909	-0.806441
"RAP2.4 (related to AP2 4); DNA binding / transcription factor"	AT1G78080	0.215431	0.251749	0.371114	0.471811	0.551251	0.640191	0.748145
"unknown protein"	AT1G78110	-0.0877426	-0.023467	-0.414676	-0.629837	0.0951703	0.238852	-0.077613
"tetratricopeptide repeat (TPR)-containing protein"	AT1G78120	0.0921687	-0.151498	-0.666019	-0.473389	0.662548	0.402097	0.803968
"unknown protein"	AT1G78190	0.0657765	0.47172	0.160038	0.776888	-0.440214	0.0608684	0.159001
"protein binding"	AT1G78230	-0.0702677	-0.168959	0.213975	-0.358741	0.63705	0.385615	0.0699694
"transcription factor jumonji (jmjC) domain-containing protein"	AT1G78280	0.13433	0.867676	0.0411706	0.160248	-0.0509555	0.895175	0.212822
"serine/threonine protein kinase, putative"	AT1G78290	-0.125335	-0.417766	0.117287	-0.442184	0.758885	0.397867	0.150665
"ATGSTU23 (Arabidopsis thaliana Glutathione S-transferase (class tau) 23); glutathione transferase"	AT1G78320	-0.024742	-0.321804	-0.511228	-0.590722	0.356724	0.115058	0.435148
"ATGSTU22 (Arabidopsis thaliana Glutathione S-transferase (class tau) 22); glutathione transferase"	AT1G78340	-0.101318	0.531234	-0.191731	-0.344893	0.405432	1.04004	0.290375
"ATGSTU20 (Arabidopsis thaliana Glutathione S-transferase (class tau) 20); glutathione transferase"	AT1G78370	-0.220055	0.041064	0.0166785	-0.616928	-0.523682	-0.245034	-1.11851
"SOUL heme-binding family protein"	AT1G78450	0.260578	-0.10004	0.313775	-1.28938	-0.397058	-0.849492	-1.99541
"CYP708A3 (cytochrome P450, family 708, subfamily A, polypeptide 3); oxygen binding"	AT1G78490	0.0764649	0.198701	0.188381	-0.889063	-0.568097	-0.442914	-1.65314
"unknown protein"	AT1G78650	-0.0338891	0.132024	0.0186082	0.574118	-0.604103	-0.333094	-0.0357431
"unknown protein"	AT1G78710	0.126742	-0.178888	0.0871089	1.02007	-0.0813118	-0.101168	1.16039
"unknown protein"	AT1G78815	-0.210778	-0.252271	-0.720809	-0.703028	0.261427	0.0220966	0.19072
"curculin-like (mannose-binding) lectin family protein / PAN domain-containing protein"	AT1G78820	0.24899	0.117877	0.308309	-0.694961	0.15727	0.0705505	-0.858167
"beta-amyrin synthase, putative"	AT1G78950	0.0959283	-0.156447	-0.0815227	-0.429231	0.606439	0.298629	0.380674
"LUP1 (LUPEOL SYNTHASE 1); lupeol synthase"	AT1G78970	0.3801	0.511438	0.515129	-0.488725	-1.11597	-0.982114	-2.0498
"transferase family protein"	AT1G78990	0.103456	-0.689129	-0.342764	-0.532919	0.0736155	-0.747931	0.000247218
"unknown protein"	AT1G78995	-9.58932e-05	-0.44847	0.0774495	0.0558275	-0.833226	-1.29699	-0.856136
pseudogene	AT1G79245	0.0790784	0.171369	0.698961	0.515552	0.18645	0.205707	0.0483016
"latex abundant protein, putative (AMC5) / caspase family protein"	AT1G79320	-0.0170906	-0.173237	-0.274121	-0.536229	0.914628	0.733928	0.702632
"aspartyl protease family protein"	AT1G79720	0.0623775	0.43031	0.154033	0.634614	-0.456236	-0.0776808	-0.00715556
"GL2 (GLABRA 2); DNA binding / transcription factor"	AT1G79840	-0.0904154	-0.241587	-0.311372	-0.633324	0.0754664	-0.162138	-0.348197
binding	AT1G80130	0.184556	1.9003	1.0998	0.424805	0.607999	2.34637	-0.476994
"lactoylglutathione lyase family protein / glyoxalase I family protein"	AT1G80160	-0.264654	0.0848234	0.768758	0.419735	-0.321652	-0.0311487	-0.587146
"unknown protein"	AT1G80200	-0.152396	-0.709923	-0.150595	-0.736755	0.62736	-0.0705055	0.126724
"unknown protein"	AT1G80240	-0.114999	0.56865	-0.788226	0.045977	-0.0142777	0.680523	0.724972
"hydrolase, alpha/beta fold family protein"	AT1G80280	-0.220533	-0.406932	-0.021269	1.07945	0.000806316	-0.238942	1.27891
"chloroplast ADP, ATP carrier protein 1 / ADP, ATP translocase 1 / adenine nucleotide translocase 1 (AATP1)"	AT1G80300	0.1407	-0.289323	0.353246	1.0315	0.251237	-0.220178	0.907166
"oxidoreductase, 2OG-Fe(II) oxygenase family protein"	AT1G80320	-0.0240831	0.0667548	-0.406221	-0.632671	0.343363	0.524604	0.279033
"GA4H (gibberellin 3 beta-hydroxylase); gibberellin 3-beta-dioxygenase"	AT1G80340	0.169627	-0.171848	-0.454109	0.22748	0.409548	0.0470156	1.08959
"aminotransferase class I and II family protein"	AT1G80360	0.0639874	-1.43294	0.0886909	0.204741	0.605402	-0.938303	0.691791
"kelch repeat-containing F-box family protein"	AT1G80440	1.01103	-0.156234	0.443175	1.01065	0.377639	-0.824213	0.959538
"PTAC17 (PLASTID TRANSCRIPTIONALLY ACTIVE17)"	AT1G80480	-0.00594493	-0.350105	-0.234452	-0.119384	-0.267004	-0.618834	-0.195546
"unknown protein"	AT1G80520	-0.105277	-0.199826	-0.099544	0.291664	0.0886034	0.0101852	0.598044
"protein kinase family protein"	AT1G80640	-0.00979527	0.00645961	0.184298	1.03829	-0.284177	-0.22213	0.479409
"NIP6;1 (NOD26-like intrinsic protein 6;1); water channel"	AT1G80760	0.0244218	0.032728	0.224988	-0.583546	0.227232	0.108531	-0.605144
pseudogene	AT1G80800	0.0347717	0.174359	0.609911	0.675819	-0.0539117	0.136651	0.0643862
"WRKY40 (WRKY DNA-binding protein 40); transcription factor"	AT1G80840	0.552663	0.588775	0.188165	-0.0880736	0.379125	0.494786	-0.157624
"J8; heat shock protein binding / unfolded protein binding"	AT1G80920	0.202026	0.653679	-0.236211	0.462841	-0.552175	-0.0931439	0.0251082
"unknown protein"	AT2G01021	0.30363	0.192357	0.854846	1.01006	0.0638473	-0.0775839	0.0212164
"ATORC4/ORC4 (ORIGIN RECOGNITION COMPLEX SUBUNIT 4); protein binding"	AT2G01120	0.00700648	0.502245	0.2272	0.735832	-0.7527	-0.186484	-0.0414229
"ribose-5-phosphate isomerase"	AT2G01290	-0.0468381	-0.597081	-0.0676508	-0.332321	-0.0752195	-0.590339	-0.354531
"QPT (QUINOLINATE PHOSHORIBOSYLTRANSFERASE)"	AT2G01350	0.116699	0.138321	0.357241	0.676738	0.0200681	0.0229627	0.274135
"PIN4 (PIN-FORMED 4); auxin:hydrogen symporter"	AT2G01420	0.0419253	0.0968959	0.139569	-0.382262	-0.122041	-0.163179	-0.648841
"homeobox-leucine zipper protein 17 (HB-17) / HD-ZIP transcription factor 17"	AT2G01430	-0.00407463	-0.0494426	-0.398116	-0.550694	-0.447331	-0.690834	-0.622377
"ATMPK17 (Arabidopsis thaliana MAP kinase 17); MAP kinase"	AT2G01450	-0.0699865	-0.623983	0.0837602	-0.300744	-0.0431475	-0.651037	-0.336294
"major latex protein-related / MLP-related"	AT2G01520	-0.377508	-0.0865105	-1.70767	-1.62946	0.346045	0.632391	0.454783
"major latex protein-related / MLP-related"	AT2G01530	0.129844	0.116627	-1.15021	-0.864794	0.172647	0.163568	0.6067
"unknown protein"	AT2G01580	-0.143993	-0.229528	-0.598194	-0.598508	0.247467	-0.133815	0.196669
"ATNUDT17 (Arabidopsis thaliana Nudix hydrolase homolog 17); hydrolase"	AT2G01670	0.0970301	-0.0485263	0.452781	0.671421	0.218308	0.0464949	0.392114
"VIT1 (VACUOLAR IRON TRANSPORTER 1); iron ion transporter"	AT2G01770	0.102975	0.575457	-0.148327	6.43205	0.0204079	0.49529	6.28543
"ATPAP7/PAP7 (purple acid phosphatase 7); acid phosphatase/ protein serine/threonine phosphatase"	AT2G01880	-0.200646	-1.98681	-0.849094	-1.16278	1.48469	-0.277328	1.30803
"PAP8 (PURPLE ACID PHOSPHATASE PRECURSOR); acid phosphatase/ protein serine/threonine phosphatase"	AT2G01890	-0.0236847	-1.08352	0.0647988	-0.760186	0.752585	-0.317041	-0.0164419
"unknown protein"	AT2G01913	-0.0443834	0.248992	-0.107492	0.895116	-0.307579	0.131625	0.820472
"proton-dependent oligopeptide transport (POT) family protein"	AT2G02020	0.0781792	-0.115939	0.430364	-0.0242247	-0.0839736	-0.231487	-0.603073
"calcium-dependent protein kinase-related / CDPK-related"	AT2G02060	-0.116015	0.027687	0.340289	0.687377	-0.410353	-0.330707	0.00906332
"LCR70/PDF2.1 (Low-molecular-weight cysteine-rich 70); protease inhibitor"	AT2G02120	0.453252	0.467759	-0.531411	-0.931627	-0.686306	-0.596152	-1.13265
"remorin family protein"	AT2G02170	-0.0740262	0.384688	0.176781	0.727147	-0.359228	-0.00994763	0.110885
"ATPP2-B6 (Phloem protein 2-B6)"	AT2G02310	-0.110773	-1.51033	-0.224736	-1.0636	1.49386	-0.00480562	0.896733
"ISPD (2-C-METHYL-D-ERYTHRITOL 4-PHOSPHATE CYTIDYLTRANSFERASE)"	AT2G02500	-0.120691	0.81213	0.0438029	0.753593	-0.796271	-0.102612	-0.101838
"ATWHY3/PTAC11 (A. THALIANA WHIRLY 3)"	AT2G02740	0.0149984	-0.545965	0.0409937	-0.0188933	-0.0479554	-0.71541	-0.0467151
"MYB88 (myb domain protein 88); DNA binding / transcription factor"	AT2G02820	0.0512834	-0.777395	-0.456024	-0.738251	0.77757	-0.0871923	0.460757
"RNS1 (RIBONUCLEASE 1); endoribonuclease"	AT2G02990	-0.0255137	0.470292	1.0704	0.716873	-0.0703202	0.440072	-0.341057
"ribosomal protein L12 family protein"	AT2G03130	0.0331988	1.65903	0.0140915	-0.54948	0.599016	2.84526	-0.0754884
"aspartyl protease family protein"	AT2G03200	0.0505923	-0.183799	-0.518365	-0.610101	0.283133	0.0117324	0.182827
"unknown protein"	AT2G03230	-0.108664	2.57928	-0.0338878	-0.213884	0.576846	3.31662	-0.0819447
"DNA-binding protein, putative"	AT2G03270	-0.0384344	-0.350252	-0.0345841	-0.0829281	-0.400597	-0.674199	-0.366491
"unknown protein"	AT2G03420	0.175161	0.0603591	0.155055	0.180595	-0.52717	-0.642941	-0.462189
MIR398a	AT2G03445	-0.148303	0.224488	0.363295	0.0166501	-0.349709	0.0601479	-1.00545
"UPS2 (UREIDE PERMEASE 2)"	AT2G03530	0.0530775	0.204196	0.367217	0.71923	-0.342924	0.0264298	0.101386
"unknown protein"	AT2G03550	0.0316667	-0.0656211	0.113381	-0.221107	-0.348158	-0.341365	-0.59146
"MRH6 (morphogenesis of root hair 6)"	AT2G03720	-0.319278	-0.878006	-0.268868	-0.654555	-0.209683	-0.77076	-0.551699
"ACR5 (ACT Domain Repeat 5)"	AT2G03730	-0.063711	-0.970039	-0.143638	-0.131452	0.268772	-0.641574	0.33711
"sulfotransferase family protein"	AT2G03750	0.152357	-0.0603292	0.30071	-0.604377	-0.117069	-0.291636	-0.926732
"ST (steroid sulfotransferase); sulfotransferase"	AT2G03760	0.0387757	0.374588	-0.0208263	-1.02673	0.86765	1.19048	-0.186539
"ATDTX1; antiporter/ multidrug efflux pump/ multidrug transporter/ transporter"	AT2G04040	0.126145	-0.386303	0.197025	-1.27926	1.00368	0.472992	-0.579731
"MATE efflux family protein"	AT2G04050	0.214386	-0.658083	0.431603	-1.65104	2.05393	1.4204	-0.0899029
"MATE efflux family protein"	AT2G04070	0.107651	-0.640124	0.369053	-1.70032	1.70745	0.984008	-0.43818
"MATE efflux family protein"	AT2G04090	-0.0964902	0.200105	-0.373256	-0.717477	0.417953	0.708603	0.0695435
pseudogene	AT2G04110	-0.0374173	-0.320838	-0.011823	-0.872864	-0.0111657	-0.398484	-0.843445
"unknown protein"	AT2G04235	-0.0896922	-0.796317	-0.00890428	-0.534255	0.891567	0.0389405	0.408765
"glycoside hydrolase starch-binding domain-containing protein"	AT2G04270	0.145254	0.393989	0.236198	0.797421	-0.775459	-0.446373	-0.251208
"ATNUDT6 (Arabidopsis thaliana Nudix hydrolase homolog 6); ADP-ribose diphosphatase/ NAD binding / hydrolase"	AT2G04450	0.54159	0.744553	0.130345	0.554353	-0.842752	-0.533926	-0.330416
0	AT2G04460	-0.00351944	-1.97364	-0.263432	-0.874617	-0.25057	-2.33045	-0.839634
"GDSL-motif lipase/hydrolase family protein"	AT2G04570	0.00165512	0.381144	0.280935	0.640168	-0.31512	0.0194646	-0.0621123
"unknown protein"	AT2G04790	0.136017	-0.549466	0.379531	-0.113249	-0.188529	-0.76923	-0.634651
"unknown protein"	AT2G04795	0.05053	-0.065878	-0.201833	1.30584	0.19537	0.0842211	1.78819
"unknown protein"	AT2G04800	-0.0349341	-0.238444	-0.621494	-0.162704	0.427638	0.174797	0.795877
"LHCB2.2 (Photosystem II light harvesting complex gene 2.2); chlorophyll binding"	AT2G05070	-0.0254496	-0.220575	-0.243268	-1.13282	-0.056471	-0.0690244	-0.850398
"LHCB2.1 (Photosystem II light harvesting complex gene 2.1); chlorophyll binding"	AT2G05100	-0.0597842	-0.112828	-0.256459	-1.29141	0.320238	0.326249	-0.630454
pseudogene	AT2G05150	0.155575	-0.183391	0.363323	0.332384	-0.41303	-0.617896	-0.315516
"zinc finger (CCCH-type) family protein / RNA recognition motif (RRM)-containing protein"	AT2G05160	-0.0995087	-0.762607	-0.268836	-0.734065	-0.259369	-1.15244	-0.844592
"glycine-rich protein"	AT2G05510	0.0482235	0.0467918	-1.21511	-0.875156	0.587219	0.652775	0.955009
"glycine-rich protein"	AT2G05540	-0.233344	0.196022	-0.761067	-0.865292	-0.022681	0.423079	-0.153014
"aconitate hydratase, cytoplasmic, putative / citrate hydro-lyase/aconitase, putative"	AT2G05710	0.276738	-1.09234	0.339142	-0.097016	-0.00106027	-1.31423	-0.389828
"GTP binding / translation initiation factor"	AT2G05830	-0.0351166	-0.276332	0.284735	2.61104	0.149259	-0.126237	2.58223
"unknown protein"	AT2G05910	0.0467834	-0.263212	-0.0998404	-0.58658	0.360975	0.0119119	0.017023
"subtilase family protein"	AT2G05920	0.0189959	-0.271989	-0.0145377	0.580238	0.0780417	-0.145963	0.5905
"protein kinase, putative"	AT2G05940	0.0341662	-0.0770181	0.200421	0.904752	0.327201	0.397919	1.05937
0	AT2G05995	-0.69826	-0.471834	-0.555778	-0.524298	-0.23323	-0.192085	-0.13371
0	AT2G06002	1.19126	1.46144	-0.35586	-0.388883	-0.0496166	0.385696	-0.161041
"unknown protein"	AT2G06255	-0.0621522	0.231099	0.247185	0.301741	0.503459	0.921546	0.397763
0	AT2G07080	0.189747	0.575734	0.367529	0.721732	-0.292319	0.126253	-0.0169174
"D2,D4-dienoyl-CoA reductase-related"	AT2G07640	0.0798108	-0.845537	0.261988	0.1045	-0.0530508	-0.997601	-0.245129
"ribosomal protein S12 mitochondrial family protein","ribosomal protein L2"	AT2G07675	0.337748	0.325831	0.329259	0.145884	0.660823	0.638945	0.279026
pseudogene,"NADH dehydrogenase subunit 4"	AT2G07717	0.490545	0.501846	0.589598	0.501154	-0.0410316	0.0367927	-0.0332104
"ribosomal protein S4 (RPS4)"	AT2G07734	0.100166	0.625109	0.251203	0.29935	-0.0788239	0.339817	-0.0237492
"unknown protein"	AT2G07739	0.27891	0.431008	0.315366	0.731583	-0.243168	-0.0982452	0.182075
"Represents a mitochondrially-encoded tryptophan accepting tRNA that is NOT expressed in the mitochondrion.",tRNA-Trp,"tRNA-Trp (anticodon: CCA)"	AT2G07748	0.411855	0.250579	0.0357346	0.588191	0.162562	-0.000556511	0.338945
"NADH-ubiquinone oxidoreductase chain 3, putative","NADH dehydrogenase subunit 3"	AT2G07751	0.186629	-0.0798444	0.301707	-0.325723	0.658497	0.420572	0.147431
pseudogene	AT2G10589	0.0455576	-0.194367	-0.140881	-0.0387574	0.52414	0.304573	0.639961
MIR396a	AT2G10606	-0.292464	-0.0533684	-0.115423	-0.605323	-0.247624	-0.0803475	-0.552063
"protease inhibitor/seed storage/lipid transfer protein (LTP) family protein"	AT2G10940	0.208188	-0.276206	0.34206	-0.16588	-0.148534	-0.731481	-0.838044
"MGDC (monogalactosyldiacylglycerol synthase type C); 1,2-diacylglycerol 3-beta-galactosyltransferase"	AT2G11810	0.116709	-0.0636379	0.841508	0.991288	-0.947272	-1.40778	-0.834154
"ligase, putative"	AT2G12200	0.073683	0.0262889	0.175354	0.641947	-0.234092	-0.277644	0.156179
pseudogene	AT2G12230	0.0200582	0.0974473	0.134431	0.607627	-0.248304	-0.223807	0.162853
"ligase, putative"	AT2G12280	0.0594053	0.007422	0.213736	0.635465	-0.219083	-0.269474	0.186866
pseudogene	AT2G12660	-0.0341858	-0.0883232	-0.692209	-0.641583	0.213972	0.044802	0.149835
"unknown protein"	AT2G12905	0.284142	0.596925	0.364599	0.528723	-0.17519	0.0723542	0.0208504
0	AT2G13310	-0.268711	2.60018	-0.195414	-0.269105	1.03352	4.03108	0.969666
0	AT2G13390	0.0364447	0.292756	-0.650746	0.322923	-0.110736	0.122038	0.55604
"DC1 domain-containing protein"	AT2G13950	-0.0784803	-0.169019	-0.228224	-0.305998	-0.337227	-0.403542	-0.65776
"S-adenosyl-L-methionine:carboxyl methyltransferase family protein"	AT2G14060	-0.253633	-0.718008	-0.0374828	-0.604958	0.404864	-0.165762	-0.168593
"CYP705A13 (cytochrome P450, family 705, subfamily A, polypeptide 13); oxygen binding"	AT2G14100	-0.167622	-0.0502476	-0.78251	-0.53911	0.341806	0.538396	0.58108
0	AT2G14230	-0.289572	1.92959	-0.168158	-0.269481	0.52641	3.20358	0.587809
0	AT2G14245	0.0470227	2.11059	-0.011961	-0.377931	0.795609	3.10598	0.480575
"unknown protein"	AT2G14247	1.21786	2.47949	-0.64406	1.14599	3.93711	4.67008	5.16801
"leucine-rich repeat protein kinase, putative"	AT2G14440	0.0092911	-0.260796	-0.125293	-0.638923	0.550113	0.116217	0.0464181
"leucine-rich repeat protein kinase, putative"	AT2G14510	0.215968	-0.410773	-0.336133	-1.08145	0.888118	0.33205	0.0187223
"unknown protein"	AT2G14560	1.60989	0.880192	0.503956	0.411395	-0.00644679	-0.523219	-0.0593621
"ATPRB1 (Arabidopsis thaliana basic pathogenesis-related protein 1)"	AT2G14580	0.190521	-0.829176	-0.650496	-0.355087	-0.26323	-1.28683	-0.186241
"PR1 (PATHOGENESIS-RELATED GENE 1)"	AT2G14610	0.563547	0.70432	0.0233356	0.301109	0.0639632	0.0902763	0.0407016
"endo-1,4-beta-xylanase/ hydrolase, hydrolyzing O-glycosyl compounds"	AT2G14690	0.134401	0.0961784	1.09472	1.15633	0.0196627	0.0274469	-0.237348
"SWIB complex BAF60b domain-containing protein"	AT2G14880	-0.0679878	-0.318366	-0.176762	0.0097063	-0.386575	-0.724678	-0.140729
"gibberellin-regulated family protein"	AT2G14900	-0.31424	0.0846557	0.116505	0.340017	-0.629909	-0.217149	-0.41367
"sulfotransferase family protein"	AT2G14920	-0.165586	0.149056	0.0205646	-0.835729	-0.281597	0.00721687	-1.19797
"unknown protein"	AT2G15020	-0.13589	-0.381984	0.460973	-1.71309	2.06954	1.84211	-0.0587821
"LTP; lipid binding"	AT2G15050	0.0583572	0.101803	0.595933	0.589713	-0.156098	-0.0555046	-0.142003
"disease resistance family protein"	AT2G15080	0.377538	-0.0458565	0.573455	0.59847	-0.236517	-0.569082	-0.386483
"fatty acid elongase, putative"	AT2G15090	0.125301	0.8786	0.237236	0.472125	-0.59675	0.159783	-0.313555
"FUT5 (Fucosyltransferase 5); fucosyltransferase/ transferase, transferring glycosyl groups"	AT2G15370	-0.0360968	-0.554891	-0.454789	-0.585915	0.311896	-0.388279	0.089312
"UGT73B4; UDP-glycosyltransferase"	AT2G15490	-0.166574	0.597249	-0.00144966	0.407259	-0.274946	0.489967	-0.0331987
"NIR1 (NITRITE REDUCTASE); ferredoxin-nitrate reductase"	AT2G15620	0.154715	-0.335388	0.312715	-0.789358	0.207198	-0.141749	-0.705
"unknown protein"	AT2G15830	-0.0128683	-0.37398	-0.489154	-0.306412	0.521483	0.0963707	0.622304
"MEE14 (maternal effect embryo arrest 14)"	AT2G15890	0.157106	0.689196	-0.564105	0.378304	-0.933026	-0.426723	-0.0498796
"unknown protein"	AT2G15960	-0.285425	0.53223	-0.741297	-0.0753343	-1.04444	-0.2376	-0.31912
"MD-2-related lipid recognition domain-containing protein / ML domain-containing protein"	AT2G16005	-0.685018	0.20649	-1.28334	-0.551692	-1.01165	-0.0600743	-0.193551
"AHB1 (ARABIDOPSIS HEMOGLOBIN 1)"	AT2G16060	0.258196	1.95402	0.489308	0.878513	0.590612	2.33215	0.741757
"unknown protein"	AT2G16385	-0.00872098	-0.3931	-0.184061	-0.612409	0.513439	0.130101	0.0281214
"PAP10; acid phosphatase/ protein serine/threonine phosphatase"	AT2G16430	0.192928	-0.744391	0.254334	-0.465048	0.0873204	-0.930563	-0.664977
"DNA replication licensing factor, putative"	AT2G16440	-0.0712679	0.399565	-0.232067	0.508478	-0.620548	-0.17315	0.124347
"auxin-responsive protein, putative"	AT2G16580	-0.369644	-0.76086	-0.210261	-0.256683	-0.414332	-0.774626	-0.35548
"proline-rich family protein"	AT2G16630	0.0392184	0.601345	0.301608	0.42432	-0.450077	0.0939106	-0.299054
"nodulin family protein"	AT2G16660	0.101414	-1.21527	0.117607	-0.107565	0.692677	-0.706862	0.433608
"MYB7 (myb domain protein 7); DNA binding / transcription factor"	AT2G16720	0.0407865	-0.107641	-0.319333	0.0290447	0.359987	0.248902	0.592529
"MSI2 (NUCLEOSOME/CHROMATIN ASSEMBLY FACTOR GROUP C 2)"	AT2G16780	-0.347333	0.108414	-0.155855	0.795655	-0.57708	-0.123056	0.303061
"UDP-glucoronosyl/UDP-glucosyl transferase family protein"	AT2G16890	0.147594	-0.261298	0.228474	-0.423003	0.627791	0.181062	0.0102795
"tetracycline transporter"	AT2G16980	-0.236638	-0.767362	-0.66637	-0.851908	0.181837	-0.277969	0.0520797
"ANAC036 (Arabidopsis NAC domain containing protein 36); transcription factor"	AT2G17040	0.454316	0.689036	0.855367	0.494883	0.466228	0.75153	0.182893
"unknown protein"	AT2G17240	0.0314382	-0.312842	0.0623714	0.00556134	-0.21863	-0.625999	-0.221623
"phosphoglycerate/bisphosphoglycerate mutase family protein"	AT2G17280	0.116202	0.259335	0.0218804	0.632483	0.212926	0.421428	0.743022
"unknown protein"	AT2G17300	-0.133183	-0.522579	-0.36163	-0.680927	0.0877325	-0.424416	-0.277182
"unknown protein"	AT2G17442	0.0242442	0.400528	0.155332	0.621056	-0.559799	0.017274	-0.0697183
"unknown protein"	AT2G17470	-0.0823093	0.0259447	-0.0551439	3.90894	-0.0339001	0.207258	4.02329
"nitrate-responsive NOI protein, putative"	AT2G17660	0.0088531	-0.121376	0.233267	0.56477	0.13416	0.156028	0.612237
"unknown protein"	AT2G17710	-0.0888126	0.182243	-0.278158	-0.528652	0.349118	0.638332	0.162196
"DC1 domain-containing protein"	AT2G17740	0.221395	0.238061	0.736952	0.169334	-0.44212	-0.588772	-0.919137
"unknown protein"	AT2G17850	0.0846974	0.119415	-0.0214695	0.290825	-0.030484	0.387501	0.598477
"DNAJ heat shock protein, putative"	AT2G17880	0.471074	0.694813	-0.175491	-0.15988	-0.453546	-0.160162	-0.473686
"SDG37 (SET DOMAIN GROUP 37); zinc ion binding"	AT2G17900	-0.156418	-0.730124	0.160082	-0.212184	0.553158	-0.0841008	0.284465
"HIS1-3 (HISTONE H1-3); DNA binding"	AT2G18050	-0.336816	0.0772826	-0.0298623	0.640825	-0.408191	0.154565	0.382502
"SRS4 (SHI-RELATED SEQUENCE 4)"	AT2G18120	0.090235	-0.800513	0.448042	-0.713279	1.11812	0.0366016	-0.147906
"peroxidase, putative"	AT2G18150	0.157688	1.38501	0.959625	1.99141	-0.893401	0.508721	0.142166
"AAA-type ATPase family protein"	AT2G18190	0.133883	-0.830787	0.141218	-0.740884	1.08065	0.139828	0.0630763
"AAA-type ATPase family protein"	AT2G18193	-0.0604798	0.114589	0.683023	-1.35378	2.04873	2.37076	-0.00331395
"copper chaperone (CCH)-related"	AT2G18196	-0.181155	0.538285	-0.320565	-0.394646	0.256474	0.898619	0.214682
"unknown protein"	AT2G18210	-0.00454997	-0.477313	-1.05807	-0.737732	0.461771	-0.105518	0.78473
"basic helix-loop-helix (bHLH) family protein"	AT2G18300	0.254869	0.348148	0.0534589	-0.656616	-0.0302264	0.0144791	-0.742476
"DNA binding"	AT2G18328	0.0632287	-1.13084	-0.0893263	-0.759323	-0.523198	-1.96814	-1.30221
"protease inhibitor/seed storage/lipid transfer protein (LTP) family protein"	AT2G18370	0.0540732	-0.195396	-0.7531	-1.1702	0.594601	0.388482	0.135135
"unknown protein"	AT2G18420	-0.0661278	-0.233124	-0.197828	0.217039	0.0475831	-0.197541	0.844404
"SDH1-2 (Succinate dehydrogenase 1-2)"	AT2G18450	0.0136003	-0.474127	-0.0762216	-0.38072	0.627685	0.039165	0.137437
"zinc finger (C2H2 type) family protein"	AT2G18490	0.130127	0.490407	-0.0619484	-0.161491	0.406615	0.763836	0.461725
"RUB1-conjugating enzyme, putative"	AT2G18600	0.0201558	-0.0491179	0.619106	0.394386	0.333195	0.30765	0.145773
"expansin family protein (EXPR3)"	AT2G18660	0.835173	0.751544	0.512234	0.63868	-0.408079	-0.363361	0.0651259
"ATTPS11 (Arabidopsis thaliana trehalose phosphatase/synthase 11); transferase, transferring glycosyl groups"	AT2G18700	-0.137352	-0.730855	-0.38277	-0.494843	-0.266903	-0.847228	-0.385068
"xyloglucan:xyloglucosyl transferase, putative / xyloglucan endotransglycosylase, putative / endo-xyloglucan transferase, putative"	AT2G18800	-0.26636	-0.273011	-1.25247	-0.925707	0.176793	0.12149	0.521379
"unknown protein"	AT2G18969	0.0294822	0.420026	0.365627	-0.299578	-0.29276	0.0399326	-1.02367
"GDSL-motif lipase/hydrolase family protein"	AT2G19050	-0.265938	0.166521	-0.513559	-0.731847	0.175577	0.454826	0.199528
"GDSL-motif lipase/hydrolase family protein"	AT2G19060	-0.2586	-0.869774	-0.724369	-1.25914	0.883913	0.241357	0.479329
"unknown protein"	AT2G19200	-0.108619	-0.441715	-0.64972	-0.602444	0.354373	-0.147856	0.323229
"CKL5 (Casein Kinase I-like 5); casein kinase I/ kinase"	AT2G19470	-0.0430781	-0.52661	0.117201	0.0430225	-0.124895	-0.671447	-0.152651
"ACO1 (ACC OXIDASE 1); 1-aminocyclopropane-1-carboxylate oxidase"	AT2G19590	0.0750232	0.502221	0.0160171	-0.108492	0.370963	0.825854	0.291924
"DC1 domain-containing protein"	AT2G19650	-0.033679	0.142062	0.536744	-0.526764	0.420152	0.643336	-0.556757
"RPS15AB (ribosomal protein S15A B); structural constituent of ribosome"	AT2G19720	-0.0439174	0.251158	0.0110011	0.359353	-0.600606	-0.292009	-0.185472
"PRF5 (PROFILIN5); actin binding / actin monomer binding"	AT2G19770	0.0805448	-0.591874	-0.380175	-0.325564	-0.215642	-0.666111	-0.100107
"MIOX2 (MYO-INOSITOL OXYGENASE 2)"	AT2G19800	0.0999607	0.0226586	-0.473461	0.291648	-0.934738	-1.0089	-0.118766
"ATNADP-ME1 (NADP-MALIC ENZYME 1); malate dehydrogenase (oxaloacetate-decarboxylating) (NADP+)/ malic enzyme/ oxidoreductase, acting on NADH or NADPH, NAD or NADP as acceptor"	AT2G19900	-0.321501	0.348876	0.0406594	0.278296	0.125142	0.828501	0.542625
"pathogenesis-related protein, putative"	AT2G19970	-0.323182	-0.102354	0.581161	0.834194	-0.129291	0.00453276	0.144822
"allergen V5/Tpx-1-related family protein"	AT2G19980	-0.0329233	-0.38273	0.00503719	-0.716681	0.587368	0.19501	-0.0472426
"zinc finger (C3HC4-type RING finger) family protein"	AT2G20030	-0.109404	-1.29313	-0.379289	-0.520529	1.45052	0.0198127	1.17155
"unknown protein"	AT2G20080	-0.288591	-0.408405	-0.583047	-0.721897	0.140774	-0.00470456	0.0553793
"ethylene-responsive family protein"	AT2G20100	-0.146572	0.174086	-0.0822795	0.666525	-0.01798	0.125995	0.664194
"tesmin/TSO1-like CXC domain-containing protein"	AT2G20110	0.117661	-0.607201	0.142926	-0.501903	0.697215	0.073587	0.340364
"myb family transcription factor"	AT2G20400	-0.0385199	0.145567	0.139153	0.717577	-0.231488	-0.217837	0.113246
"FLA6 (FLA6)"	AT2G20520	-0.387792	-0.663235	-0.608964	-0.628824	-0.396176	-0.610722	-0.277394
"GPRI1 (GOLDEN2-LIKE 1); transcription factor"	AT2G20570	0.0786316	-0.774816	0.289041	-0.675981	-0.0172203	-0.900408	-0.94609
"protein phosphatase 2C, putative / PP2C, putative"	AT2G20630	-0.140232	-0.512904	-0.311849	-0.726268	0.49209	0.0663222	0.174227
"unknown protein"	AT2G20635	-0.021775	-1.11472	0.208796	-0.666347	1.27475	0.0606979	0.335172
pseudogene	AT2G20640	0.00152256	-1.71898	0.0511035	-1.02129	1.74079	0.0849872	0.571283
"unknown protein"	AT2G20670	1.43231	1.29599	0.398065	-0.178107	-0.26934	-0.306586	-0.717206
"lumazine-binding family protein"	AT2G20690	0.0678132	-0.62527	0.00732868	-0.206771	0.111025	-0.580016	-0.13166
"ATEXPB1 (ARABIDOPSIS THALIANA EXPANSIN B1)"	AT2G20750	-0.225773	-0.702112	-0.167877	-0.395308	-0.189833	-0.669092	-0.389501
"NDB4 (NAD(P)H DEHYDROGENASE B4); NADH dehydrogenase"	AT2G20800	-0.114181	0.376363	0.238528	-0.5426	0.995223	1.68211	-0.0026678
"ULT2 (ULTRAPETALA 2); DNA binding"	AT2G20825	0.0398549	-0.161362	0.380004	1.12152	0.447486	0.31319	1.38223
"unknown protein"	AT2G20835	0.273421	-0.239666	0.556309	-0.14665	-0.0385542	-0.504557	-0.754245
"secretory carrier membrane protein (SCAMP) family protein"	AT2G20840	-0.0264356	0.695919	0.0382428	0.337757	-0.586958	0.026957	-0.296824
"unknown protein"	AT2G20875	-0.147223	-1.02626	0.247673	-0.969445	1.03412	0.0739964	-0.12248
"unknown protein"	AT2G20920	-0.110107	1.18956	-0.168182	0.31014	-0.213847	0.75839	0.350445
"unknown protein"	AT2G20980	-0.00520486	-0.00929884	-0.12054	0.40586	-0.622271	-0.492553	-0.13415
pseudogene	AT2G21020	-0.0559264	0.0468458	-0.494491	-1.00495	0.86559	0.896348	0.44058
"unknown protein"	AT2G21045	0.00563087	-0.283232	-0.56379	-0.779563	0.690686	0.423666	0.42631
"amino acid permease, putative"	AT2G21050	0.0204423	0.215139	0.0381826	0.690168	-0.0484459	0.126119	0.624542
"peptidyl-prolyl cis-trans isomerase / cyclophilin (CYP2) / rotamase"	AT2G21130	-0.0483776	0.2747	-0.614744	0.162955	-0.779748	-0.491946	-0.0623626
"unknown protein"	AT2G21185	0.109586	0.667285	0.0151503	-0.392493	0.0712285	0.646995	-0.493106
"auxin-responsive protein, putative"	AT2G21210	0.375805	0.448276	0.0862013	-0.653858	0.312745	0.409001	-0.452011
"zinc finger (B-box type) family protein"	AT2G21320	-0.0167299	0.372304	0.531006	-0.268841	0.930637	1.29526	0.180477
"SEC14 cytosolic factor, putative / phosphoglyceride transfer protein, putative"	AT2G21540	0.0555209	-1.09842	0.076642	0.0755855	0.00221851	-1.15096	0.0202867
"unknown protein"	AT2G21560	-0.179972	-0.21002	-0.183953	0.195598	0.223281	0.228032	0.755538
"APL4 (large subunit of AGP 4); glucose-1-phosphate adenylyltransferase"	AT2G21590	-0.0668347	2.10182	0.183892	0.041227	0.0834074	2.34576	0.0450579
"unknown protein"	AT2G21640	-0.313538	1.91834	0.782727	-0.771642	1.45877	3.64354	0.0650106
"MEE3 (maternal effect embryo arrest 3); DNA binding / transcription factor"	AT2G21650	-0.127883	-1.78197	-0.178652	-0.984126	-1.29214	-3.31091	-2.25526
"unknown protein"	AT2G21800	0.0207195	-0.761825	0.00580731	-0.631292	0.640411	0.0629433	0.169334
"AtRABG2/AtRab7A (Arabidopsis Rab GTPase homolog G2); GTP binding"	AT2G21880	-0.291074	-0.638059	-0.218094	-0.335117	-0.00948083	-0.420391	-0.111295
"WRKY59 (WRKY DNA-binding protein 59); transcription factor"	AT2G21900	0.157563	0.266202	-0.0332655	-0.069135	-0.0176022	0.710618	-0.0659459
"unknown protein"	AT2G22080	0.0879603	0.618778	-0.084973	0.0343948	-0.206105	0.299813	-0.132225
"unknown protein"	AT2G22122	-0.277497	0.580333	-0.804394	-0.647904	0.306726	1.22377	0.559707
"lipid-associated family protein"	AT2G22170	-0.0562838	-0.421117	-0.405931	-0.644226	0.0438161	-0.0771915	-0.107728
trehalose-phosphatase	AT2G22190	0.00799147	-0.677599	0.097107	-0.406172	-0.210027	-0.940117	-0.736718
"AP2 domain-containing transcription factor"	AT2G22200	0.143293	-0.391885	-0.0555718	-0.842298	0.19702	-0.187349	-0.636037
"inositol-3-phosphate synthase isozyme 2 / myo-inositol-1-phosphate synthase 2 / MI-1-P synthase 2 / IPS 2"	AT2G22240	-0.169758	0.63042	0.217595	0.0126488	0.112964	0.96459	-0.0248744
"AAT/ATAAT/MEE17 (maternal effect embryo arrest 17); aspartate transaminase"	AT2G22250	-0.108467	-0.180042	-0.0488498	0.498137	0.265057	0.205316	0.896469
"CYP79B3 (cytochrome P450, family 79, subfamily B, polypeptide 3); oxygen binding"	AT2G22330	-0.0960658	0.705957	-0.392637	-0.207277	-0.763171	0.081254	-0.574339
"riboflavin biosynthesis protein, putative"	AT2G22450	0.130064	-0.219064	-0.0344465	0.00377174	-0.476088	-0.827162	-0.277843
"unknown protein"	AT2G22460	-0.205828	-0.608062	-0.0432263	-0.352249	0.120347	-0.349507	0.000156177
"SVP (SHORT VEGETATIVE PHASE); transcription factor"	AT2G22540	0.0434342	-0.476627	0.296008	-0.191637	-0.297859	-0.828639	-0.84894
lyase	AT2G22620	-0.00683944	0.549996	-0.0218985	0.648948	-0.41332	0.0732653	0.195333
"AGL17 (AGAMOUS-LIKE 17); transcription factor"	AT2G22630	-0.205424	-0.173502	-0.629039	-0.475055	0.220612	0.349164	0.614644
0	AT2G22710	0.673144	0.425456	-0.04096	-0.082638	-0.0522892	-0.0886806	0.00114629
"HAT9 (homeobox-leucine zipper protein 9); DNA binding / transcription factor"	AT2G22800	-0.0770923	-0.565183	-0.364493	-0.589809	0.576652	0.0287552	0.228992
"ACS4 (1-AMINOCYCLOPROPANE-1-CARBOXYLATE SYNTHASE 4); 1-aminocyclopropane-1-carboxylate synthase"	AT2G22810	0.252263	-0.156975	0.11393	-0.770506	0.410864	-0.0440934	-0.718056
"ATPSK2 (PHYTOSULFOKINE 2 PRECURSOR); growth factor"	AT2G22860	-0.432814	0.183783	0.358958	0.72894	-0.768072	-0.116383	-0.412974
"EMB2001 (EMBRYO DEFECTIVE 2001); GTP binding"	AT2G22870	0.0546475	-0.445807	-0.04403	0.0518517	-0.111558	-0.604297	0.00859229
"SCPL12; serine carboxypeptidase"	AT2G22920	0.0299093	-0.145045	-0.549525	-0.961511	0.287273	0.080539	-0.0822293
SCPL13	AT2G22980	-0.336521	0.0353778	-0.151254	0.933005	-0.0116672	0.222254	1.15286
"SCPL9; serine carboxypeptidase"	AT2G23010	-0.353816	-0.892489	0.0865688	-0.713986	0.783496	0.288283	0.0105703
"unknown protein"	AT2G23110	-0.0844957	0.0973235	0.158002	0.82307	-0.0107844	0.0660269	0.440601
"unknown protein"	AT2G23120	-0.00193198	0.156384	0.11339	0.827415	-0.10479	0.0676715	0.509133
"NRAMP3 (NRAMP metal ion transporter 3); manganese ion transporter/ metal ion transporter"	AT2G23150	-0.00465038	0.0415592	0.0180378	1.9874	0.28408	0.308064	2.21702
"CYP96A1 (cytochrome P450, family 96, subfamily A, polypeptide 1); oxygen binding"	AT2G23180	-0.111359	0.202201	0.256714	1.01352	-0.133361	0.177054	0.549422
"dehydrodolichyl diphosphate synthase, putative / DEDOL-PP synthase, putative"	AT2G23400	-0.51822	-0.277325	-0.588585	-0.235225	-0.216368	-0.0467933	0.183864
"GDSL-motif lipase/hydrolase family protein"	AT2G23540	0.173469	-0.149568	-0.652472	-0.517764	0.273232	-0.064809	0.258889
"hydrolase, alpha/beta fold family protein"	AT2G23560	-0.16404	-0.660591	-0.230394	-0.699573	0.366622	-0.186709	-0.110978
"esterase, putative"	AT2G23610	-0.239421	-1.0711	-0.359652	-0.938391	-0.0939071	-0.972809	-0.678363
"esterase, putative"	AT2G23620	-0.242748	-0.207816	-0.822745	-1.20132	0.138881	0.258587	-0.222831
"stress-responsive protein, putative"	AT2G23680	0.0718267	0.274842	0.498209	1.03164	-0.283032	0.0227254	0.371306
"unknown protein"	AT2G23690	-0.00358054	0.598066	0.0377438	0.364194	0.0296632	0.596864	0.151819
"defense-related protein, putative"	AT2G23960	0.0615293	-0.430302	-0.0678479	-1.06959	0.774831	0.263397	-0.291823
"unknown protein"	AT2G24020	-0.0724509	0.474162	0.0697716	0.714894	-0.951618	-0.406291	-0.253885
"nucleic acid binding / zinc ion binding"	AT2G24030	-0.0329404	-0.589479	-0.0139765	-0.160179	0.277274	-0.0844875	-0.0202192
pseudogene	AT2G24160	0.0889374	-0.151856	0.766259	0.119634	-0.0119453	-0.315298	-0.596563
"short-chain dehydrogenase/reductase (SDR) family protein"	AT2G24190	0.055556	-0.252605	0.549176	0.592546	0.238693	0.000259581	0.216916
"no apical meristem (NAM) family protein"	AT2G24430	0.0557239	-0.12282	-0.719834	-0.645305	0.350107	0.0825226	0.483873
"selenium binding"	AT2G24440	-0.197204	-0.327652	-0.564141	-0.445757	-0.448165	-0.598325	-0.290756
"kelch repeat-containing F-box family protein"	AT2G24540	-0.100381	-0.209697	0.000536623	-0.752923	0.585281	0.391459	-0.140636
"carboxylic ester hydrolase"	AT2G24560	0.0425805	0.303052	0.683303	0.520933	-0.217282	0.145651	-0.232172
"sarcosine oxidase family protein"	AT2G24580	-0.017378	-0.680064	-0.0694999	0.380452	-0.128944	-0.910515	0.219746
"unknown protein"	AT2G24592	0.00175501	-0.45913	0.137299	-0.476564	0.624122	0.191638	0.0840046
"ankyrin repeat family protein"	AT2G24600	0.0639956	0.743765	0.422845	0.79088	-0.195455	0.455328	0.16128
"transcriptional factor B3 family protein"	AT2G24680	-0.293552	-0.915025	0.169908	-0.447939	0.900117	0.10428	0.312441
"ATGLR2.3 (Arabidopsis thaliana glutamate receptor 2.3)"	AT2G24710	0.288556	-0.259405	-0.307495	-1.32011	0.562265	-0.0318755	-0.289776
"ATGLR2.2 (Arabidopsis thaliana glutamate receptor 2.2)"	AT2G24720	-0.0113191	-0.58525	0.214034	-0.972442	0.123308	-0.631104	-1.11124
"TAT3 (TYROSINE AMINOTRANSFERASE 3); transaminase"	AT2G24850	0.590842	1.25335	1.0102	0.637519	-0.317685	0.400304	-0.708798
"unknown protein"	AT2G24970	-0.0996574	0.559236	0.0718869	1.35493	-0.982617	-0.23987	0.381346
"CIPK16 (CIPK16); kinase"	AT2G25090	-0.280325	-0.280298	-0.760781	-0.628504	-0.32064	-0.311585	-0.185142
"transferase family protein"	AT2G25150	-0.484046	-0.144492	0.167838	0.323491	-0.660286	-0.34144	-0.636054
"CYP82F1 (cytochrome P450, family 82, subfamily F, polypeptide 1); oxygen binding"	AT2G25160	-0.232988	-0.526413	-0.377592	-0.345831	-0.360428	-0.639885	-0.413032
"unknown protein"	AT2G25185	0.0360801	-0.11567	-0.162241	1.97795	0.289706	0.0737093	2.48483
"unknown protein"	AT2G25200	0.276396	0.678252	-0.0220557	-0.0919528	-0.284421	-0.0316233	-0.310058
"60S ribosomal protein L39 (RPL39A)"	AT2G25210	-0.0503694	-0.410947	-0.00697362	0.145726	-0.348306	-0.696903	-0.169542
"serpin, putative / serine protease inhibitor, putative"	AT2G25240	-0.136622	-0.338663	0.0479474	-0.334821	-0.292335	-0.523906	-0.706597
"protein binding / zinc ion binding"	AT2G25410	-0.0892404	0.00897864	-1.26037	-1.87353	0.657384	0.835272	0.1731
"unknown protein"	AT2G25500	0.111376	-0.607554	0.107491	-0.114773	-0.302149	-0.939908	-0.412737
"unknown protein"	AT2G25510	1.31002	0.132254	0.699288	-0.681851	0.575063	-0.623902	-0.76212
"protein phosphatase 2C, putative / PP2C, putative"	AT2G25620	0.0838738	-0.11669	-0.099352	0.473939	0.154902	0.114556	0.713067
"unknown protein"	AT2G25625	-0.182048	0.325789	0.193563	1.40442	-0.819535	-0.286752	0.372881
"sulfate transporter"	AT2G25680	0.0689574	0.239818	-0.256521	-1.02165	0.196565	0.297976	-0.485594
"unknown protein"	AT2G25735	0.301521	0.0261319	0.00337793	0.586719	0.13458	-0.053064	0.762537
"OVA4 (OVULE ABORTION 4); ATP binding / aminoacyl-tRNA ligase"	AT2G25840	-0.144134	-0.640092	0.0320961	-0.264644	-0.385683	-0.966746	-0.657306
"glycine-rich protein / oleosin"	AT2G25890	-0.124056	0.490259	-0.0566275	-0.100452	0.16874	0.648901	0.318153
"ATCTH (Arabidopsis thaliana Cys3His zinc finger protein); transcription factor"	AT2G25900	0.224054	0.195088	-0.142903	-0.67485	-0.107153	-0.197967	-0.546099
"PDF1.3 (plant defensin 1.3)"	AT2G26010	0.515883	0.352274	-0.0598542	4.85119	-0.39933	-0.335961	4.72115
"PDF1.2b (plant defensin 1.2b)"	AT2G26020	0.3298	0.459465	0.0912384	6.14946	-0.0770712	0.094066	6.18627
"Bet v I allergen family protein"	AT2G26040	-0.0835645	-0.0443501	0.131435	0.622843	-0.157427	-0.134742	0.366595
"ATHSFA2 (Arabidopsis thaliana heat shock transcription factor A2); DNA binding / transcription factor"	AT2G26150	-0.0411977	-0.611803	-0.241277	-0.451365	0.473123	0.0316999	0.463581
"IQD6 (IQ-domain 6); calmodulin binding"	AT2G26180	-0.0194581	-1.39359	-0.137423	-1.08624	1.00095	-0.309411	0.0825843
"MD-2-related lipid recognition domain-containing protein / ML domain-containing protein"	AT2G26370	-0.228457	0.0791192	-0.210261	-0.184613	0.0787435	0.652481	0.169668
"IQD4 (IQ-domain 4); calmodulin binding"	AT2G26410	-0.246592	-0.391553	-0.399947	-0.76631	0.0865424	-0.0370461	-0.261134
"cytochrome b6f complex subunit (petM), putative"	AT2G26500	0.0711245	-1.71973	0.0344371	-0.551689	0.0316992	-1.43893	-0.420903
"PLP2 (PHOSPHOLIPASE A 2A); nutrient reservoir"	AT2G26560	0.163616	0.130677	0.112205	1.08176	-0.472346	-0.44943	0.525116
"nitrate transporter (NTP2)"	AT2G26690	-0.170117	0.464728	-0.0468325	0.722982	0.0188891	0.630774	0.880104
binding	AT2G26695	0.102508	0.209916	0.101573	0.15128	-0.710593	-0.523583	-0.961229
"ATSEH (Arabidopsis thaliana soluble epoxide hydrolase); epoxide hydrolase"	AT2G26740	-0.163978	-0.338498	0.105415	-0.478553	-0.0897559	-0.315818	-0.680961
"epoxide hydrolase, putative"	AT2G26750	0.0297013	-0.392029	0.392102	-0.341234	0.0434092	-0.408108	-0.771244
"ATPP2-A3 (Phloem protein 2-A3); GTP binding"	AT2G26820	0.246139	-0.236028	-0.501594	-1.07108	0.867683	0.519087	0.19994
"phosphoesterase family protein"	AT2G26870	-0.0175264	0.520883	0.38694	-0.0939887	0.18618	0.682732	-0.204452
pseudogene	AT2G27395	0.0813106	-1.12092	0.80638	-1.96677	1.98972	0.678993	-1.16883
"unknown protein"	AT2G27402	0.145634	-0.675039	0.419759	-0.731042	0.823899	0.109921	-0.532394
"cysteine proteinase, putative"	AT2G27420	0.189818	-1.18506	0.893613	-2.19647	2.02538	0.687564	-1.14285
"60S ribosomal protein L10A (RPL10aB)"	AT2G27530	0.0593377	-0.249827	-0.0482855	0.169825	-0.279322	-0.641519	-0.201167
"ribosomal protein L10A family protein"	AT2G27535	-0.116155	1.12013	0.314791	0.597409	-0.871815	0.314661	-0.62975
"ATC (ARABIDOPSIS THALIANA CENTRORADIALIS); phosphatidylethanolamine binding"	AT2G27550	0.0314223	0.701239	-0.0235342	0.418096	-0.495102	0.246796	-0.0486978
"HDT4 (histone deacetylase 13)"	AT2G27840	-0.059804	-0.877259	0.315928	-0.200781	0.383206	-0.451251	-0.0357275
"SCPL51; serine carboxypeptidase"	AT2G27920	0.21859	-0.411012	-0.0122815	0.685494	0.314094	-0.186977	1.03999
"BLH8 (BEL1-LIKE HOMEODOMAIN 8); DNA binding / transcription factor"	AT2G27990	-0.020694	0.106291	0.17109	-0.382957	-0.154316	-0.0894602	-0.75513
"nodulin family protein"	AT2G28120	0.125384	-0.32902	-0.0760538	-0.321701	-0.544537	-1.0866	-0.655677
"unknown protein"	AT2G28130	0.0288022	-1.19724	0.208393	-0.875995	0.733976	-0.663978	-0.281071
"unknown protein"	AT2G28140	0.480476	0.172289	0.0405202	-0.279593	-0.260172	-0.669082	-0.609468
"ATBHLH029/BHLH029/FIT1/FRU (FE-DEFICIENCY INDUCED TRANSCRIPTION FACTOR 1); DNA binding / transcription factor"	AT2G28160	0.32224	-1.02125	5.98942	4.90402	1.82341	0.531333	0.0316914
"ATCNGC15 (cyclic nucleotide gated channel 15); calmodulin binding / cation channel/ cyclic nucleotide binding"	AT2G28260	-0.0172139	0.439987	0.207109	-0.17935	-0.344181	0.104098	-0.590549
"DC1 domain-containing protein"	AT2G28270	-0.150645	0.458491	-0.772297	-0.165185	-0.518702	0.270286	-0.0951457
"lactoylglutathione lyase family protein / glyoxalase I family protein"	AT2G28420	-0.104714	2.78682	0.115447	-0.0206474	-0.0453523	3.10928	0.409292
"unknown protein"	AT2G28570	0.0170001	0.296557	-0.00252282	-0.456124	1.20641	1.3554	0.665858
"copper-binding family protein"	AT2G28660	0.00247289	-0.222436	0.0561145	-0.190962	-0.278341	-0.558316	-0.601117
"unknown protein"	AT2G28690	0.0130973	-0.37126	0.069607	-0.452978	0.749491	0.472555	0.471543
"zinc finger (C2H2 type) family protein"	AT2G28710	0.0294703	-0.416036	-0.226264	-0.532695	0.678595	0.170017	0.320573
"unknown protein"	AT2G28780	-0.0174516	0.194705	0.163651	-0.406753	-0.427375	0.083279	-1.02716
"osmotin-like protein, putative"	AT2G28790	-0.183758	-0.255406	-0.0193821	0.320713	-0.535321	-0.652416	-0.245916
"structural constituent of ribosome"	AT2G28820	0.194517	0.732348	0.421684	0.295195	-0.132632	0.423225	-0.242612
"PLL4 (POLTERGEIST LIKE 4); protein phosphatase type 2C"	AT2G28890	-0.111332	0.0659434	-0.371031	-0.423473	0.62432	0.812266	0.482303
"OEP16 (OUTER ENVELOPE PROTEIN 16); protein translocase"	AT2G28900	-0.0115695	0.628689	0.282087	0.691205	-0.812857	-0.102933	-0.371599
"ATEXPA6 (ARABIDOPSIS THALIANA EXPANSIN A6)"	AT2G28950	0.126779	0.0299503	0.114136	-0.127343	-0.188227	-0.22508	-0.606954
"leucine-rich repeat protein kinase, putative"	AT2G28960	-0.0201928	-0.455471	-0.684178	-1.11406	0.731692	0.420779	0.331467
"leucine-rich repeat protein kinase, putative"	AT2G28990	-0.329606	-1.20948	-0.65076	-1.09496	1.05234	0.292455	0.773564
"CYP707A2 (cytochrome P450, family 707, subfamily A, polypeptide 2); oxygen binding"	AT2G29090	0.431646	-0.1689	0.331278	-1.09941	1.33156	0.682782	0.0447899
"APUM3 (ARABIDOPSIS PUMILIO 3); RNA binding"	AT2G29140	0.063498	0.909526	0.101827	0.358727	0.109835	0.976133	0.34449
"short-chain dehydrogenase/reductase (SDR) family protein / tropinone reductase, putative"	AT2G29170	0.238307	-0.510594	-0.0854193	-0.541594	0.0939313	-0.624387	-0.312204
pseudogene	AT2G29280	-0.288218	-0.141904	-0.241743	-0.0659168	-0.724048	-0.557729	-0.570569
"tropinone reductase, putative / tropine dehydrogenase, putative"	AT2G29300	0.0746451	-0.0256354	0.16114	-0.465119	-0.227945	-0.44287	-0.859172
"tropinone reductase, putative / tropine dehydrogenase, putative"	AT2G29310	0.214909	-0.139762	0.614258	0.107028	-0.0118026	-0.39386	-0.605634
"tropinone reductase, putative / tropine dehydrogenase, putative"	AT2G29320	-0.108212	-0.40551	0.03275	-0.273117	-0.342463	-0.667247	-0.454324
"tropinone reductase, putative / tropine dehydrogenase, putative"	AT2G29330	-0.118746	0.644576	1.0958	0.703541	-0.621352	0.127997	-1.04157
"SAG13 (Senescence-associated gene 13); oxidoreductase"	AT2G29350	0.253636	0.050683	0.849753	0.525261	0.0941771	0.00991182	-0.552775
"tropinone reductase, putative / tropine dehydrogenase, putative"	AT2G29370	0.0913332	-0.976247	0.76149	0.463828	0.510138	-0.554503	0.327331
"MTPB1; efflux permease/ zinc ion transporter"	AT2G29410	-0.206917	-0.767992	-0.0948412	-0.585092	0.417007	-0.316621	-0.138091
"ATGSTU6 (GLUTATHIONE S-TRANSFERASE 24); glutathione transferase"	AT2G29440	-0.138053	-0.193227	-0.104834	1.05502	0.0351995	0.01591	1.17506
"ATGSTU5 (Arabidopsis thaliana Glutathione S-transferase (class tau) 5); glutathione transferase"	AT2G29450	-0.188426	-0.802898	-0.0270572	-0.688725	0.169804	-0.482252	-0.50859
"TUB7 (tubulin beta-7 chain)"	AT2G29550	-0.147108	-0.435239	-0.43388	-0.695483	0.246995	0.18733	0.192629
"Encodes ThiC involved in thiamine biosynthesis. Translation of ThiC is regulated by a riboswitch in the 3p of untranslated region of the messenger RNA."	AT2G29630	0.153035	-0.0798361	0.0847118	-0.0398534	-0.430616	-0.682627	-0.653047
"CTF2B; monooxygenase"	AT2G29720	0.0800584	-0.09527	0.311399	0.641622	-0.00638283	-0.0457609	0.247491
"UDP-glucoronosyl/UDP-glucosyl transferase family protein"	AT2G29750	-0.0509958	-1.03146	-0.416432	-0.865938	0.438533	-0.541485	-0.0124597
"major intrinsic family protein / MIP family protein"	AT2G29870	-0.106072	-0.777982	0.0192237	-0.66295	2.21599	1.46671	1.31963
"VLN1 (VILLIN 1); actin binding"	AT2G29890	0.138127	-0.644086	0.402024	-0.0840522	0.0576885	-0.864201	-0.305829
"FAD3 (FATTY ACID DESATURASE 3); omega-3 fatty acid desaturase"	AT2G29980	0.0957768	0.263492	0.106643	1.38135	-0.198468	-0.0510242	1.11525
"unknown protein"	AT2G29995	0.0510006	-0.569175	-0.510889	-0.363142	1.10018	0.473924	1.23643
"ATKT1 (Arabidopsis thaliana K+ uptake 1); potassium ion transporter"	AT2G30070	0.0710511	0.705997	0.0442679	-0.0578654	0.04097	0.644642	-0.253618
"WRKY25 (WRKY DNA-binding protein 25); transcription factor"	AT2G30250	0.00842544	-0.184199	0.0653577	-0.383846	0.588158	0.293778	0.306584
"endo/excinuclease amino terminal domain-containing protein"	AT2G30350	-0.110091	1.17246	0.129671	1.13453	-1.43244	-0.208131	-0.25957
"CIPK11 (SNF1-RELATED PROTEIN KINASE 3.22, SOS3-INTERACTING PROTEIN 4); kinase"	AT2G30360	-0.110135	-0.476126	-0.554398	-0.379061	0.741763	0.296788	0.791981
allergen-related	AT2G30370	-0.0233091	0.0362697	-0.116982	0.425023	-0.0137524	-0.012131	0.682177
"DNA binding"	AT2G30432	0.0785089	-0.2188	0.154008	4.3762	0.0731953	-0.026374	4.04005
"HSI2 (High-level expression of Sugar-Inducible gene 2); transcription factor/ transcriptional repressor"	AT2G30470	-0.0190303	-0.298012	-0.403482	0.352905	0.333395	0.00603459	1.00482
"unknown protein"	AT2G30480	0.0495653	-0.855498	0.162578	-0.720348	1.14796	0.14193	0.421495
"glycine-rich protein"	AT2G30560	-0.0663484	-0.456746	0.0057888	-0.368082	-0.240225	-0.75323	-0.784923
"BTB/POZ domain-containing protein"	AT2G30600	-0.0825031	-0.466066	-0.151559	-0.136971	-0.429225	-0.897732	-0.420528
"3-hydroxyisobutyryl-coenzyme A hydrolase, putative / CoA-thioester hydrolase, putative"	AT2G30660	-0.12001	-0.510972	0.914496	0.0706206	0.286188	-0.0156656	-0.464708
"tropinone reductase, putative / tropine dehydrogenase, putative"	AT2G30670	-0.362024	0.287159	1.83027	0.723384	-0.47494	-0.00933946	-1.67985
0	AT2G30760	0.094128	0.411659	-0.00273021	-0.0186246	0.855165	1.03511	0.95485
"unknown protein"	AT2G30766	0.818103	1.31689	-1.86005	-0.103233	4.80269	5.11516	6.23752
"2-oxoglutarate-dependent dioxygenase, putative"	AT2G30830	0.0624028	-0.151793	-0.109971	0.252389	-0.432558	-0.624834	0.0214144
"unknown protein"	AT2G30942	-0.0444212	0.127805	0.137145	0.588931	-0.185499	0.0574103	0.207116
"protein kinase family protein"	AT2G31010	-0.0636333	-0.246779	-0.209257	-0.215044	-0.621432	-0.773984	-0.696446
"ATP synthase protein I -related"	AT2G31040	0.121615	-0.171656	0.239275	0.201522	-0.309748	-0.698854	-0.362064
"CLE4 (CLAVATA3/ESR-RELATED 4); receptor binding"	AT2G31081	-0.264212	-0.868404	-0.0827383	-0.807314	-0.151145	-0.796637	-0.626841
"CLE5 (CLAVATA3/ESR-RELATED 5); receptor binding"	AT2G31082	-0.095472	-0.919167	-0.599609	-0.623227	-0.00479354	-0.90257	-0.280725
"CLE7 (CLAVATA3/ESR-RELATED 7); receptor binding"	AT2G31083	-0.397281	-0.576078	-0.974955	-0.369885	-0.668416	-1.04503	0.203789
"CLE6 (CLAVATA3/ESR-RELATED 6); receptor binding"	AT2G31085	-0.413972	-0.955979	-1.31317	-0.957342	-0.379267	-0.932121	0.380215
"unknown protein"	AT2G31141	0.402622	0.278007	0.817373	0.452544	0.311125	0.189341	-0.0373937
"AtMYB14/Myb14at (myb domain protein 14); DNA binding / transcription factor"	AT2G31180	-0.222476	0.0123127	0.286771	-0.185689	-0.565329	-0.537746	-0.997268
"ATCDT1A/CDT1/CDT1A (ARABIDOPSIS HOMOLOG OF YEAST CDT1 A); cyclin-dependent protein kinase/ protein binding"	AT2G31270	0.068256	0.400122	-0.157632	0.136612	-0.649694	-0.331092	-0.197899
"basic helix-loop-helix (bHLH) protein-related"	AT2G31280	0.0683653	-0.116062	0.24629	0.632565	0.443727	0.265984	0.786309
"LOB domain protein 14 / lateral organ boundaries domain protein 14 (LBD14)"	AT2G31310	-0.17799	-0.296475	-0.671938	-0.702369	0.0784375	-0.104329	0.148535
"GLX2-5 (GLYOXALASE 2-5); hydroxyacylglutathione hydrolase"	AT2G31350	-0.116647	-0.157	-0.118175	0.278924	0.26551	0.208798	0.731285
[truncated: 2,505 more rows]

## Sheet: Dataset 3
Dataset 3. Juxtaposition of the fold-changes of gene expression in roots of 6-day-old Arabidopsis seedlings and 6-week-old Arabidopsis roots. The fold-changes are log(2) values. In the column header the upper line/condition is compared to the lower line/condition. Significant up-regulation is indicated by red background color. Significant down-regulation is indicated by green background-color. Th…
[truncated: 9,052 more rows]

[truncated: 3 more sheets: Dataset 4, Dataset 5, Dataset 6]
