# Supplementary material for: Iron homeostasis in Arabidopsis thaliana: transcriptomic analyses reveal novel FIT-regulated genes, iron deficiency marker genes and functional gene networks
Source: BMC Plant Biol. 2016 Oct 3;16:211. doi: 10.1186/s12870-016-0899-9 (PMC5048462; doi:10.1186/s12870-016-0899-9)
Supplement: Additional file 5: Supplemental Tables. — Table S1. List of genes that were found regulated in the inter-line and intra-line comparisons in six-day-old seedlings and roots of six-week-old plants and that were found in iron homeostasis-related clusters after hierarchical clustering of the seedling, root and combined expression data. Table S2. Lists of input genes and the output genes before and after each of the four filtering steps. The lists are sorted alphabetically. Table S3. Expression patterns of genes that are induced by FIT in six-day-old seedlings. The genes marked red were found regulated in seedlings but not in the root samples. The genes marked yellow have previously been associated with iron homeostasis. For comparison, the respective root expression patterns have been added to the right. Additionally, we have added a column (S) with selected publications in which mutants have been investigated or which establish a direct link to iron homeostasis. Table S4. Expression patterns of genes that are induced by FIT in roots of six-week-old plants. The genes marked red were found regulated in the root samples but not in seedlings. For comparison the respective seedling expression patterns have been added to the right. Table S5. Expression patterns of genes that are repressed by FIT in six-week-old roots. The genes marked red were found regulated in the root samples but not in seedlings. For comparison the respective seedling expression patterns have been added to the right. Table S6. Expression patterns of genes that are repressed by FIT in six-day-old seedlings. The genes marked red were found regulated in seedlings but not in the root samples. For comparison the respective seedling expression patterns have been added to the right. Table S7. List of genes that were found in common regulons with ≥ 4 nodes in the co-expression analysis of iron deficiency-induced genes in the virtual dataset. The numbers correspond to the numbering in Fig. 7. Table S8. List of primers which we used to validate the expres [file 12870_2016_899_MOESM5_ESM.xlsx]

## Sheet: Table S1
Table S1. List of genes that were found regulated in the inter-line and intra-line comparisons in six-day-old seedlings and roots of six-week-old plants and that were found in iron homeostasis-related clusters after hierarchical clustering of the seedling, root and combined expression data.
In all three clusters	In two of three clusters	In one of three clusters
AT1G01580 (FRO2)	AT1G09560 (GLP5)	AT1G02360
AT1G14185	AT1G09790 (COBL6)	AT1G06120
AT2G35850	AT1G12420 (ACR8)	AT1G07450
AT3G07720	AT1G14182 (SCRL28)	AT1G07560
AT3G12900	AT1G32380 (PRS2)	AT1G13300 (HRS1)
AT3G46900 (COPT2)	AT1G49820 (MTK)	AT1G15670 (KMD2)
AT3G58060	AT1G52120	AT1G18910
AT3G58810 (MTPA2)	AT1G53635	AT1G19900
AT3G61930	AT1G73120	AT1G22930
AT4G17680	AT1G77280	AT1G27740 (RSL4)
AT4G19680 (IRT2)	AT1G80360 (ISS1)	AT1G33615
AT4G19690 (IRT1)	AT2G01880 (PAP7)	AT1G34047
AT5G02780 (GSTL1)	AT2G20030	AT1G34760 (GRF11)
AT5G38820	AT2G28160 (FIT)	AT1G36060 (TG)
	AT2G35930 (PUB23)	AT1G49000
	AT3G06890	AT1G49910 (BUB3.2)
	AT3G13610 (F6’H1)	AT1G53310 (PPC1)
	AT3G21070 (NADK1)	AT1G53610
	AT3G50740 (UGT72E1)	AT1G53640
	AT3G53480(PDR9)	AT1G61130 (SCPL32)
	AT3G60330 (AHA7)	AT1G63930 (ROH1)
	AT3G61410	AT1G64590
	AT4G09110	AT1G67210
	AT4G14710 (ATARD2)	AT1G67865
	AT5G03570 (IREG2)	AT1G69770 (CMT3)
	AT5G04950 (NAS1)	AT1G75040 (PR5)
	AT5G21950	AT1G78120 (TPR12)
	AT5G45070 (ATPP2-A8)	AT2G02310 (PP2-B6)
	AT5G45105 (ZIP8)	AT2G16660
	AT5G46060 (DUF599)	AT2G20635
	AT5G55250 (IAMT1)	AT2G23560 (MES7)
	AT5G56080 (NAS2)	AT2G28990
	AT5G62420	AT2G29370
		AT2G30360 (SIP4)
		AT2G35270 (AHL21)
		AT2G36255
		AT2G43375
		AT2G45360
		AT2G46750 (GULLO2)
		AT3G04640
		AT3G18450
		AT3G18560
		AT3G18610 (NUC2)
		AT3G21240 (4CL2)
		AT3G25190 (VTL5)
		AT3G47040
		AT3G48450
		AT3G51350
		AT3G52830
		AT3G53280 (CYP71B5)
		AT3G54420 (EP3)
		AT3G54560 (HTA11)
		AT3G57157
		AT3G59450
		AT3G59930
		AT3G62260
		AT4G00880 (SAUR31)
		AT4G04020 (FIB)
		AT4G10510
		AT4G10540
		AT4G11230
		AT4G11393
		AT4G12360
		AT4G13370
		AT4G13420 (HAK5)
		AT4G21680 (NRT1.8)
		AT4G22270 (MRB1)
		AT4G31875
		AT4G31950 (CYP82C3)
		AT5G02370
		AT5G02430
		AT5G04730
		AT5G10625
		AT5G19560 (ROPGEF10)
		AT5G19970
		AT5G23950
		AT5G35580
		AT5G36910 (THI2.2)
		AT5G45000
		AT5G48850 (ATSDI1)
		AT5G54700
		AT5G55620
		AT5G57530 (XTH12)
		AT5G57540 (XTH13)
		AT5G61250 (GUS1)

## Sheet: Table S2
Table S2. Lists of input genes and the output genes before and after each of the four filtering steps. The lists are sorted alphabetically.
2156 input genes	99 genes after step 1	43 genes after steps 1 and 2	35 genes after steps 1, 2 and 3	32 robustly FIT-regulated genes after steps 1, 2, 3 and 4
AT1G01060	AT1G01580	AT1G01580	AT1G01580	AT1G01580
AT1G01190	AT1G06120	AT1G06120	AT1G06120	AT1G09560
AT1G01200	AT1G06690	AT1G09560	AT1G09560	AT1G09790
AT1G01380	AT1G09560	AT1G09790	AT1G09790	AT1G14182
AT1G01390	AT1G09790	AT1G14182	AT1G14182	AT1G14185
AT1G01480	AT1G10370	AT1G14185	AT1G14185	AT1G32380
AT1G01570	AT1G14182	AT1G19900	AT1G19900	AT1G34760
AT1G01580	AT1G14185	AT1G32380	AT1G32380	AT1G53635
AT1G01680	AT1G15670	AT1G34760	AT1G34760	AT1G73120
AT1G01750	AT1G18910	AT1G53635	AT1G53635	AT2G01880
AT1G01770	AT1G19900	AT1G64590	AT1G73120	AT2G20030
AT1G02220	AT1G21360	AT1G73120	AT2G01880	AT2G35850
AT1G02360	AT1G23020	AT2G01880	AT2G20030	AT3G06890
AT1G02470	AT1G23720	AT2G01890	AT2G35850	AT3G07720
AT1G02570	AT1G32380	AT2G20030	AT3G06890	AT3G12900
AT1G02660	AT1G34050	AT2G27402	AT3G07720	AT3G46900
AT1G02820	AT1G34760	AT2G28160	AT3G12900	AT3G50740
AT1G02850	AT1G44050	AT2G35850	AT3G18450	AT3G53480
AT1G02900	AT1G52120	AT3G06890	AT3G46900	AT3G58060
AT1G02920	AT1G53635	AT3G07720	AT3G50740	AT3G58810
AT1G02930	AT1G56160	AT3G12900	AT3G53480	AT3G61410
AT1G03400	AT1G60740	AT3G14850	AT3G58060	AT3G61930
AT1G03410	AT1G64590	AT3G18450	AT3G58810	AT4G09110
AT1G03470	AT1G72200	AT3G21070	AT3G61410	AT4G17680
AT1G03870	AT1G73120	AT3G46900	AT3G61930	AT4G19680
AT1G03990	AT1G78230	AT3G50740	AT4G09110	AT4G19690
AT1G04330	AT2G01880	AT3G53480	AT4G17680	AT5G03570
AT1G04770	AT2G01890	AT3G58060	AT4G19680	AT5G38820
AT1G05300	AT2G02310	AT3G58810	AT4G19690	AT5G45105
AT1G05340	AT2G19060	AT3G61410	AT5G03570	AT5G46060
AT1G05385	AT2G20030	AT3G61930	AT5G38820	AT5G55250
AT1G05530	AT2G21045	AT4G09110	AT5G45105	AT5G62420
AT1G05575	AT2G27402	AT4G15290	AT5G46060
AT1G05660	AT2G28160	AT4G17680	AT5G55250
AT1G05680	AT2G29995	AT4G19680	AT5G62420
AT1G05700	AT2G35850	AT4G19690
AT1G05710	AT2G45360	AT5G03570
AT1G05780	AT2G46740	AT5G06490
AT1G05835	AT3G01190	AT5G38820
AT1G06080	AT3G02620	AT5G45105
AT1G06120	AT3G06890	AT5G46060
AT1G06330	AT3G07720	AT5G55250
AT1G06620	AT3G12820	AT5G62420
AT1G06640	AT3G12900
AT1G06690	AT3G14850
AT1G06830	AT3G17609
AT1G06980	AT3G18450
AT1G07135	AT3G19030
AT1G07175	AT3G21070
AT1G07490	AT3G21720
AT1G07500	AT3G22840
AT1G07560	AT3G24300
AT1G07690	AT3G25655
AT1G07750	AT3G27150
AT1G07880	AT3G30280
AT1G07890	AT3G46400
AT1G08050	AT3G46900
AT1G08090	AT3G50740
AT1G08100	AT3G51340
AT1G08165	AT3G53480
AT1G08200	AT3G56970
AT1G08980	AT3G56980
AT1G08990	AT3G58060
AT1G09390	AT3G58810
AT1G09560	AT3G61410
AT1G09575	AT3G61930
AT1G09750	AT4G04745
AT1G09790	AT4G06534
AT1G09932	AT4G06536
AT1G10070	AT4G09110
AT1G10155	AT4G12330
AT1G10370	AT4G15290
AT1G10480	AT4G16620
AT1G10770	AT4G17680
AT1G10810	AT4G19680
AT1G10880	AT4G19690
AT1G10970	AT4G21410
AT1G11080	AT4G22212
AT1G11180	AT4G23496
AT1G11450	AT4G26050
AT1G11540	AT4G28530
AT1G11655	AT5G02580
AT1G11870	AT5G03570
AT1G11980	AT5G04150
AT1G12030	AT5G04730
AT1G12080	AT5G06490
AT1G12110	AT5G07680
AT1G12220	AT5G09978
AT1G12420	AT5G19970
AT1G12640	AT5G20470
AT1G12740	AT5G38820
AT1G12805	AT5G45105
AT1G12845	AT5G46060
AT1G12970	AT5G47450
AT1G13245	AT5G52260
AT1G13250	AT5G54790
AT1G13270	AT5G55250
AT1G13300	AT5G62420
AT1G13340	AT5G67370
AT1G13420
AT1G13430
AT1G13608
AT1G13609
AT1G13610
AT1G13670
AT1G13700
AT1G14170
AT1G14182
AT1G14185
AT1G14200
AT1G14220
AT1G14540
AT1G14580
AT1G14680
AT1G14860
AT1G14870
AT1G14960
AT1G15125
AT1G15310
AT1G15380
AT1G15550
AT1G15670
AT1G16150
AT1G16370
AT1G16390
AT1G16400
AT1G16510
AT1G16515
AT1G16550
AT1G16850
AT1G17020
AT1G17170
AT1G17180
AT1G17190
AT1G17285
AT1G17300
AT1G17420
AT1G17950
AT1G17960
AT1G18200
AT1G18250
AT1G18773
AT1G18910
AT1G18970
AT1G18980
AT1G19180
AT1G19250
AT1G19380
AT1G19530
AT1G19610
AT1G19660
AT1G19900
AT1G19960
AT1G20030
AT1G20160
AT1G20190
AT1G20350
AT1G20450
AT1G20620
AT1G20630
AT1G21100
AT1G21110
AT1G21130
AT1G21140
AT1G21150
AT1G21360
AT1G21400
AT1G21410
AT1G21440
AT1G21520
AT1G21525
AT1G21680
AT1G22065
AT1G22220
AT1G22350
AT1G22400
AT1G22410
AT1G22430
AT1G22530
AT1G22570
AT1G22640
AT1G22770
AT1G22930
AT1G22990
AT1G23020
AT1G23030
AT1G23090
AT1G23120
AT1G23205
AT1G23330
AT1G23390
AT1G23550
AT1G23720
AT1G23730
AT1G23840
AT1G23850
AT1G23980
AT1G24090
AT1G24145
AT1G24210
AT1G24260
AT1G24320
AT1G24430
AT1G24575
AT1G24733
AT1G24735
AT1G25390
AT1G25400
AT1G25560
AT1G26210
AT1G26250
AT1G26390
AT1G26400
AT1G26560
AT1G26700
AT1G26920
AT1G27030
AT1G27140
AT1G27210
AT1G27730
AT1G28370
AT1G28620
AT1G28680
AT1G29000
AT1G29050
AT1G29395
AT1G29460
AT1G29540
AT1G29660
AT1G29670
AT1G29830
AT1G30040
AT1G30110
AT1G30520
AT1G30550
AT1G30820
AT1G30840
AT1G31050
AT1G31420
AT1G31710
AT1G31885
AT1G32190
AT1G32200
AT1G32380
AT1G32510
AT1G32520
AT1G32540
AT1G32700
AT1G32740
AT1G32870
AT1G33055
AT1G33260
AT1G33340
AT1G33660
AT1G33840
AT1G33870
AT1G34047
AT1G34050
AT1G34060
AT1G34340
AT1G34670
AT1G34760
AT1G35230
AT1G35250
AT1G35580
AT1G36060
AT1G36622
AT1G36940
AT1G37130
AT1G43160
AT1G43650
AT1G43910
AT1G44020
AT1G44050
AT1G44350
AT1G44446
AT1G44830
AT1G44970
AT1G45015
AT1G45145
AT1G45201
AT1G46480
AT1G47128
AT1G47395
AT1G47400
AT1G48260
AT1G48300
AT1G48320
AT1G48330
AT1G48500
AT1G48570
AT1G48745
AT1G48930
AT1G49000
AT1G49100
AT1G49310
AT1G49500
AT1G49570
AT1G49650
AT1G49750
AT1G49820
AT1G49860
AT1G50090
AT1G50110
AT1G50560
AT1G50590
AT1G50930
AT1G51030
AT1G51380
AT1G51550
AT1G51830
AT1G51840
AT1G51850
AT1G51860
AT1G52050
AT1G52060
AT1G52070
AT1G52120
AT1G52130
AT1G52190
AT1G52250
AT1G52270
AT1G52343
AT1G52560
AT1G52565
AT1G52690
AT1G52827
AT1G52890
AT1G53130
AT1G53310
AT1G53610
AT1G53635
AT1G53640
AT1G53680
AT1G53730
AT1G53830
AT1G54100
AT1G54500
AT1G54575
AT1G54690
AT1G55240
AT1G55260
AT1G55360
AT1G55390
AT1G55440
AT1G55740
AT1G55810
AT1G55850
AT1G56060
AT1G56150
AT1G56160
AT1G56240
AT1G56250
AT1G56430
AT1G56630
AT1G56660
AT1G58030
AT1G58080
AT1G58150
AT1G58225
AT1G58280
AT1G58290
AT1G58320
AT1G58340
AT1G58360
AT1G59500
AT1G59590
AT1G59970
AT1G60095
AT1G60190
AT1G60550
AT1G60610
AT1G60740
AT1G60750
AT1G60950
AT1G60960
AT1G60986
AT1G60989
AT1G61130
AT1G61340
AT1G61370
AT1G61580
AT1G61795
AT1G61820
AT1G62180
AT1G62290
AT1G62420
AT1G62480
AT1G62500
AT1G62510
AT1G62560
AT1G62570
AT1G62975
AT1G63245
AT1G63560
AT1G63840
AT1G63930
AT1G63990
AT1G64065
AT1G64170
AT1G64370
AT1G64590
AT1G64640
AT1G64660
AT1G64690
AT1G64720
AT1G64760
AT1G64780
AT1G64860
AT1G64910
AT1G64980
AT1G65190
AT1G65370
AT1G65484
AT1G65486
AT1G65500
AT1G65570
AT1G65790
AT1G65800
AT1G65860
AT1G66700
AT1G66880
AT1G66960
AT1G66970
AT1G67100
AT1G67110
AT1G67120
AT1G67195
AT1G67265
AT1G67370
AT1G67400
AT1G67750
AT1G67760
AT1G67860
AT1G67865
AT1G67870
AT1G67910
AT1G68150
AT1G68238
AT1G68350
AT1G68360
AT1G68390
AT1G68450
AT1G68570
AT1G68650
AT1G68862
AT1G68870
AT1G68880
AT1G69040
AT1G69400
AT1G69450
AT1G69490
AT1G69520
AT1G69526
AT1G69530
AT1G69570
AT1G69770
AT1G69840
AT1G69880
AT1G69890
AT1G69930
AT1G70210
AT1G70260
AT1G70560
AT1G70610
AT1G70700
AT1G70830
AT1G70850
AT1G70860
AT1G70885
AT1G70990
AT1G71140
AT1G71695
AT1G72070
AT1G72200
AT1G72230
AT1G72300
AT1G72430
AT1G72720
AT1G72900
AT1G72920
AT1G73000
AT1G73010
AT1G73040
AT1G73120
AT1G73220
AT1G73260
AT1G73330
AT1G73410
AT1G73630
AT1G73780
AT1G74010
AT1G74055
AT1G74100
AT1G74440
AT1G74450
AT1G74460
AT1G74470
AT1G74490
AT1G74500
AT1G74590
AT1G74770
AT1G75000
AT1G75040
AT1G75580
AT1G75590
AT1G75730
AT1G75750
AT1G75830
AT1G75880
AT1G76020
AT1G76490
AT1G76570
AT1G76590
AT1G76790
AT1G77120
AT1G77280
AT1G77380
AT1G77590
AT1G77720
AT1G78000
AT1G78030
AT1G78080
AT1G78120
AT1G78230
AT1G78280
AT1G78290
AT1G78320
AT1G78340
AT1G78370
AT1G78490
AT1G78710
AT1G78815
AT1G78950
AT1G78970
AT1G78990
AT1G79245
AT1G79320
AT1G79720
AT1G79840
AT1G80160
AT1G80240
AT1G80280
AT1G80320
AT1G80360
AT1G80440
AT1G80480
AT1G80520
AT1G80760
AT1G80800
AT1G80840
AT1G80920
AT2G01430
AT2G01520
AT2G01580
AT2G01670
AT2G01880
AT2G01890
AT2G02020
AT2G02060
AT2G02120
AT2G02310
AT2G02990
AT2G03130
AT2G03200
AT2G03230
AT2G03530
AT2G03720
AT2G03760
AT2G04040
AT2G04050
AT2G04070
AT2G04090
AT2G04110
AT2G04235
AT2G04450
AT2G04795
AT2G04800
AT2G05150
AT2G05160
AT2G05510
AT2G05540
AT2G05710
AT2G05830
AT2G05910
AT2G05940
AT2G06255
AT2G07640
AT2G10589
AT2G11810
AT2G12660
AT2G14100
AT2G14247
AT2G14440
AT2G14510
AT2G14560
AT2G14880
AT2G14920
AT2G15080
AT2G15090
AT2G15370
AT2G15490
AT2G15620
AT2G15830
AT2G15890
AT2G15960
AT2G16005
AT2G16060
AT2G16430
AT2G16580
AT2G16630
AT2G16660
AT2G16720
AT2G16980
AT2G17040
AT2G17280
AT2G17300
AT2G17442
AT2G17660
AT2G17710
AT2G17740
AT2G17850
AT2G17880
AT2G18050
AT2G18120
AT2G18150
AT2G18193
AT2G18196
AT2G18210
AT2G18370
AT2G18450
AT2G18600
AT2G18660
AT2G18700
AT2G18800
AT2G19050
AT2G19060
AT2G19200
AT2G19590
AT2G19800
AT2G20030
AT2G20080
AT2G20110
AT2G20520
AT2G20630
AT2G20635
AT2G20640
AT2G20750
AT2G20825
AT2G20835
AT2G20920
AT2G20980
AT2G21020
AT2G21045
AT2G21210
AT2G21540
AT2G21560
AT2G21640
AT2G21880
AT2G21900
AT2G22080
AT2G22122
AT2G22170
AT2G22190
AT2G22200
AT2G22240
AT2G22250
AT2G22330
AT2G22460
AT2G22620
AT2G22630
AT2G22860
AT2G22920
AT2G22980
AT2G23120
AT2G23400
AT2G23540
AT2G23560
AT2G23610
AT2G23620
AT2G23680
AT2G23690
AT2G24160
AT2G24190
AT2G24430
AT2G24440
AT2G24580
AT2G24600
AT2G24710
AT2G24720
AT2G24850
AT2G25090
AT2G25160
AT2G25200
AT2G25240
AT2G25410
AT2G25500
AT2G25510
AT2G25625
AT2G25680
AT2G25735
AT2G25900
AT2G26040
AT2G26150
AT2G26370
AT2G26560
AT2G26690
AT2G26695
AT2G26740
AT2G26750
AT2G26820
AT2G26870
AT2G27402
AT2G27550
AT2G27920
AT2G28140
AT2G28160
AT2G28260
AT2G28270
AT2G28420
AT2G28570
AT2G28660
AT2G28690
AT2G28710
AT2G28780
AT2G28820
AT2G28890
AT2G28950
AT2G29140
AT2G29170
AT2G29310
AT2G29330
AT2G29410
AT2G29440
AT2G29450
AT2G29630
AT2G29750
AT2G29870
AT2G29890
AT2G29980
AT2G29995
AT2G30070
AT2G30360
AT2G30480
AT2G30560
AT2G30600
AT2G30660
AT2G30670
AT2G30766
AT2G30830
AT2G31010
AT2G31081
AT2G31082
AT2G31083
AT2G31085
AT2G31141
AT2G31180
AT2G31310
AT2G31380
AT2G31730
AT2G31945
AT2G31990
AT2G32020
AT2G32180
AT2G32190
AT2G32270
AT2G32510
AT2G32550
AT2G32670
AT2G32860
AT2G33020
AT2G33750
AT2G33850
AT2G34000
AT2G34080
AT2G34390
AT2G34500
AT2G34510
AT2G34610
AT2G34640
AT2G34810
AT2G34830
AT2G35190
AT2G35310
AT2G35370
AT2G35380
AT2G35480
AT2G35730
AT2G35850
AT2G35930
AT2G35980
AT2G36050
AT2G36255
AT2G36295
AT2G36800
AT2G36830
AT2G36870
AT2G36895
AT2G37040
AT2G37180
AT2G37370
AT2G37390
AT2G37440
AT2G37540
AT2G37740
AT2G37750
AT2G38060
AT2G38110
AT2G38230
AT2G38340
AT2G38370
AT2G38380
AT2G38390
AT2G38400
AT2G38465
AT2G38480
AT2G38530
AT2G38600
AT2G38750
AT2G38823
AT2G38870
AT2G38940
AT2G39040
AT2G39270
AT2G39380
AT2G39400
AT2G39510
AT2G39530
AT2G39700
AT2G39980
AT2G40000
AT2G40010
AT2G40080
AT2G40100
AT2G40150
AT2G40170
AT2G40200
AT2G40300
AT2G40390
AT2G40460
AT2G40610
AT2G40750
AT2G40890
AT2G40970
AT2G41090
AT2G41100
AT2G41180
AT2G41220
AT2G41230
AT2G41240
AT2G41250
AT2G41720
AT2G41730
AT2G41870
AT2G41990
AT2G42200
AT2G42350
AT2G42690
AT2G42750
AT2G42870
AT2G43050
AT2G43120
AT2G43290
AT2G43390
AT2G43510
AT2G43535
AT2G43570
AT2G43590
AT2G43600
AT2G43610
AT2G43620
AT2G43670
AT2G43870
AT2G44010
AT2G44080
AT2G44130
AT2G44290
AT2G44380
AT2G44790
AT2G45130
AT2G45290
AT2G45360
AT2G45400
AT2G45740
AT2G45760
AT2G46130
AT2G46140
AT2G46220
AT2G46400
AT2G46535
AT2G46630
AT2G46650
AT2G46670
AT2G46690
AT2G46710
AT2G46740
AT2G46750
AT2G46790
AT2G46830
AT2G46860
AT2G46970
AT2G47010
AT2G47180
AT2G47200
AT2G47270
AT2G47520
AT2G47560
AT2G47600
AT2G48090
AT3G01190
AT3G01260
AT3G01350
AT3G01420
AT3G01490
AT3G01600
AT3G01860
AT3G01990
AT3G02040
AT3G02240
AT3G02242
AT3G02380
AT3G02480
AT3G02500
AT3G02550
AT3G02620
AT3G02790
AT3G02885
AT3G02910
AT3G03190
AT3G03270
AT3G03450
AT3G03710
AT3G03776
AT3G03910
AT3G04030
AT3G04070
AT3G04140
AT3G04210
AT3G04330
AT3G04370
AT3G04410
AT3G04720
AT3G05120
AT3G05165
AT3G05180
AT3G05190
AT3G05320
AT3G05400
AT3G05800
AT3G05858
AT3G05890
AT3G06035
AT3G06070
AT3G06270
AT3G06390
AT3G06460
AT3G06778
AT3G06868
AT3G06890
AT3G07010
AT3G07540
AT3G07600
AT3G07720
AT3G08040
AT3G08570
AT3G08880
AT3G08890
AT3G09220
AT3G09240
AT3G09290
AT3G09680
AT3G09920
AT3G10010
AT3G10020
AT3G10040
AT3G10320
AT3G10340
AT3G10720
AT3G10930
AT3G11090
AT3G11340
AT3G11430
AT3G11580
AT3G11690
AT3G11750
AT3G11760
AT3G11900
AT3G12110
AT3G12320
AT3G12500
AT3G12510
AT3G12610
AT3G12670
AT3G12750
AT3G12800
AT3G12820
AT3G12900
AT3G12920
AT3G12977
AT3G13040
AT3G13080
AT3G13175
AT3G13210
AT3G13437
AT3G13450
AT3G13610
AT3G13750
AT3G13760
AT3G14050
AT3G14060
AT3G14240
AT3G14260
AT3G14362
AT3G14370
AT3G14560
AT3G14700
AT3G14770
AT3G14850
AT3G14940
AT3G15210
AT3G15356
AT3G15450
AT3G15500
AT3G15510
AT3G15650
AT3G15670
AT3G15760
AT3G15770
AT3G16150
AT3G16240
AT3G16350
AT3G16360
AT3G16390
AT3G16400
AT3G16450
AT3G16520
AT3G16530
AT3G16650
AT3G16770
AT3G16800
AT3G16860
AT3G17110
AT3G17170
AT3G17420
AT3G17609
AT3G17770
AT3G17790
AT3G18050
AT3G18080
AT3G18170
AT3G18200
AT3G18250
AT3G18280
AT3G18290
AT3G18400
AT3G18450
AT3G18560
AT3G18610
AT3G18680
AT3G18773
AT3G18777
AT3G18900
AT3G18960
AT3G19030
AT3G19200
AT3G19430
AT3G19970
AT3G20340
AT3G20370
AT3G20380
AT3G20470
AT3G20510
AT3G20820
AT3G21070
AT3G21080
AT3G21150
AT3G21240
AT3G21270
AT3G21310
AT3G21510
AT3G21520
AT3G21550
AT3G21670
AT3G21720
AT3G22060
AT3G22231
AT3G22370
AT3G22550
AT3G22560
AT3G22640
AT3G22840
AT3G22880
AT3G22930
AT3G22942
AT3G23000
AT3G23050
AT3G23070
AT3G23080
AT3G23150
AT3G23170
AT3G23250
AT3G23480
AT3G23510
AT3G23530
AT3G23550
AT3G23760
AT3G23880
AT3G24300
AT3G24520
AT3G25020
AT3G25190
AT3G25250
AT3G25480
AT3G25655
AT3G25790
AT3G25810
AT3G26200
AT3G26230
AT3G26330
AT3G26380
AT3G26440
AT3G26460
AT3G26740
AT3G26760
AT3G26960
AT3G27027
AT3G27050
AT3G27060
AT3G27070
AT3G27150
AT3G27240
AT3G27380
AT3G27390
AT3G27580
AT3G27660
AT3G28050
AT3G28500
AT3G28540
AT3G28930
AT3G29250
AT3G29370
AT3G29410
AT3G29639
AT3G29780
AT3G29810
AT3G29970
AT3G30280
AT3G30340
AT3G30720
AT3G30725
AT3G30775
AT3G31415
AT3G32030
AT3G32040
AT3G42725
AT3G43670
AT3G43820
AT3G43960
AT3G44220
AT3G44300
AT3G44540
AT3G44720
AT3G44860
AT3G44990
AT3G45060
AT3G45070
AT3G45080
AT3G45130
AT3G45330
AT3G45390
AT3G45430
AT3G45680
AT3G45700
AT3G45710
AT3G45730
AT3G45920
AT3G45960
AT3G45970
AT3G46080
AT3G46090
AT3G46230
AT3G46270
AT3G46280
AT3G46330
AT3G46400
AT3G46490
AT3G46700
AT3G46900
AT3G46970
AT3G47040
AT3G47050
AT3G47340
AT3G47380
AT3G47420
AT3G47480
AT3G47540
AT3G47640
AT3G47710
AT3G47730
AT3G47770
AT3G47800
AT3G47950
AT3G48020
AT3G48240
AT3G48340
AT3G48360
AT3G48450
AT3G48460
AT3G48500
AT3G48740
AT3G48940
AT3G48970
AT3G49110
AT3G49160
AT3G49330
AT3G49620
AT3G49630
AT3G49760
AT3G49780
AT3G49845
AT3G49960
AT3G50060
AT3G50310
AT3G50350
AT3G50470
AT3G50480
AT3G50560
AT3G50660
AT3G50740
AT3G50800
AT3G50930
AT3G51200
AT3G51220
AT3G51340
AT3G51350
AT3G51540
AT3G51660
AT3G51670
AT3G51895
AT3G52180
AT3G52340
AT3G52360
AT3G52370
AT3G52710
AT3G52830
AT3G52840
AT3G52880
AT3G52960
AT3G53235
AT3G53260
AT3G53460
AT3G53480
AT3G53540
AT3G53800
AT3G53960
AT3G54040
AT3G54260
AT3G54420
AT3G54500
AT3G54510
AT3G54530
AT3G54560
AT3G54880
AT3G54990
AT3G55150
AT3G55290
AT3G55420
AT3G55700
AT3G55910
AT3G55970
AT3G56090
AT3G56200
AT3G56220
AT3G56240
AT3G56330
AT3G56350
AT3G56360
AT3G56400
AT3G56880
AT3G56930
AT3G56970
AT3G56980
AT3G57160
AT3G57520
AT3G57540
AT3G57770
AT3G58060
AT3G58100
AT3G58120
AT3G58190
AT3G58270
AT3G58540
AT3G58550
AT3G58810
AT3G59040
AT3G59080
AT3G59370
AT3G59480
AT3G59670
AT3G59710
AT3G59900
AT3G59930
AT3G59940
AT3G60140
AT3G60330
AT3G60420
AT3G60520
AT3G60690
AT3G60700
AT3G60810
AT3G60900
AT3G60970
AT3G61060
AT3G61070
AT3G61210
AT3G61410
AT3G61460
AT3G61560
AT3G61820
AT3G61870
AT3G61930
AT3G62040
AT3G62260
AT3G62460
AT3G62740
AT3G62760
AT3G62960
AT3G63430
AT3G63470
AT4G00305
AT4G00670
AT4G00680
AT4G00780
AT4G00880
AT4G00910
AT4G00970
AT4G01010
AT4G01070
AT4G01250
AT4G01360
AT4G01380
AT4G01390
AT4G01410
AT4G01430
AT4G01450
AT4G01670
AT4G01680
AT4G02270
AT4G02280
AT4G02290
AT4G02520
AT4G02970
AT4G03210
AT4G03540
AT4G03960
AT4G04040
AT4G04745
AT4G04770
AT4G04830
AT4G04900
AT4G04955
AT4G04990
AT4G05020
AT4G05120
AT4G05200
AT4G05390
AT4G06534
AT4G06536
AT4G06746
AT4G07820
AT4G08040
AT4G08300
AT4G08390
AT4G08570
AT4G08770
AT4G08780
AT4G08867
AT4G08869
AT4G08875
AT4G09110
AT4G09500
AT4G09610
AT4G09760
AT4G09770
AT4G09800
AT4G09810
AT4G09830
AT4G09990
AT4G10040
AT4G10120
AT4G10265
AT4G10270
AT4G10310
AT4G10380
AT4G10510
AT4G10540
AT4G10720
AT4G11080
AT4G11190
AT4G11210
AT4G11230
AT4G11310
AT4G11320
AT4G11330
AT4G11393
AT4G11530
AT4G11650
AT4G12000
AT4G12330
AT4G12334
AT4G12440
AT4G12510
AT4G12520
AT4G12545
AT4G12550
AT4G12720
AT4G12735
AT4G12870
AT4G12880
AT4G12980
AT4G13235
AT4G13250
AT4G13280
AT4G13345
AT4G13370
AT4G13440
AT4G13510
AT4G13860
AT4G13890
AT4G13970
AT4G14020
AT4G14040
AT4G14060
AT4G14130
AT4G14540
AT4G14550
AT4G14630
AT4G14640
AT4G14680
AT4G14695
AT4G14710
AT4G14780
AT4G14980
AT4G15140
AT4G15160
AT4G15270
AT4G15290
AT4G15330
AT4G15370
AT4G15390
AT4G15396
AT4G15417
AT4G15430
AT4G15540
AT4G15610
AT4G15765
AT4G16146
AT4G16370
AT4G16400
AT4G16563
AT4G16620
AT4G16680
AT4G16830
AT4G16860
AT4G17100
AT4G17215
AT4G17615
AT4G17670
AT4G17680
AT4G17785
AT4G18170
AT4G18210
AT4G18250
AT4G18280
AT4G18340
AT4G18430
AT4G18940
AT4G19100
AT4G19160
AT4G19230
AT4G19680
AT4G19690
AT4G19720
AT4G19920
AT4G19970
AT4G20000
AT4G20240
AT4G20390
AT4G20820
AT4G21410
AT4G21590
AT4G21680
AT4G21830
AT4G21840
AT4G21870
AT4G21990
AT4G22020
AT4G22160
AT4G22190
AT4G22212
AT4G22214
AT4G22217
AT4G22230
AT4G22270
AT4G22460
AT4G22610
AT4G22640
AT4G22666
AT4G22710
AT4G23060
AT4G23070
AT4G23100
AT4G23130
AT4G23140
AT4G23170
AT4G23400
AT4G23430
AT4G23493
AT4G23496
AT4G23570
AT4G23670
AT4G23680
AT4G23700
AT4G23810
AT4G23820
AT4G24040
AT4G24110
AT4G24275
AT4G24310
AT4G24340
AT4G24450
AT4G24510
AT4G25010
AT4G25020
AT4G25030
AT4G25100
AT4G25220
AT4G25250
AT4G25433
AT4G25490
AT4G25640
AT4G25700
AT4G25810
AT4G25820
AT4G25850
AT4G25860
AT4G26050
AT4G26220
AT4G26270
AT4G26288
AT4G26320
AT4G26370
AT4G26490
AT4G26850
AT4G26890
AT4G27450
AT4G27520
AT4G27560
AT4G27570
AT4G28040
AT4G28160
AT4G28250
AT4G28270
AT4G28350
AT4G28530
AT4G28940
AT4G29270
AT4G29305
AT4G29340
AT4G29690
AT4G29700
AT4G29710
AT4G29740
AT4G29780
AT4G29905
AT4G30110
AT4G30130
AT4G30140
AT4G30270
AT4G30320
AT4G30420
AT4G30450
AT4G30470
AT4G30610
AT4G30670
AT4G30830
AT4G31290
AT4G31330
AT4G31500
AT4G31710
AT4G31800
AT4G31875
AT4G31877
AT4G31940
AT4G31950
AT4G32460
AT4G32480
AT4G32690
AT4G32770
AT4G32800
AT4G32870
AT4G32940
AT4G32950
AT4G33020
AT4G33030
AT4G33070
AT4G33420
AT4G33467
AT4G33490
AT4G33620
AT4G33660
AT4G33790
AT4G33820
AT4G34000
AT4G34250
AT4G34420
AT4G34710
AT4G34810
AT4G34900
AT4G34950
AT4G34970
AT4G35060
AT4G35160
AT4G35320
AT4G35420
AT4G35720
AT4G35770
AT4G36010
AT4G36040
AT4G36050
AT4G36060
AT4G36220
AT4G36410
AT4G36430
AT4G36540
AT4G36700
AT4G36780
AT4G36830
AT4G36850
AT4G37030
AT4G37070
AT4G37220
AT4G37295
AT4G37300
AT4G37390
AT4G37410
AT4G37430
AT4G37520
AT4G37530
AT4G37540
AT4G37610
AT4G37700
AT4G37730
AT4G37940
AT4G38080
AT4G38160
AT4G38400
AT4G38420
AT4G38470
AT4G38770
AT4G39210
AT4G39235
AT4G39330
AT4G39460
AT4G39580
AT4G39675
AT4G39740
AT4G39780
AT4G39950
AT4G39980
AT4G40010
AT5G01075
AT5G01330
AT5G01490
AT5G01540
AT5G01600
AT5G01610
AT5G01670
AT5G01740
AT5G01870
AT5G02000
AT5G02200
AT5G02230
AT5G02370
AT5G02430
AT5G02540
AT5G02580
AT5G02780
AT5G03380
AT5G03495
AT5G03545
AT5G03570
AT5G03650
AT5G03680
AT5G03760
AT5G03780
AT5G03905
AT5G04060
AT5G04120
AT5G04150
AT5G04230
AT5G04310
AT5G04330
AT5G04370
AT5G04590
AT5G04730
AT5G04770
AT5G04950
AT5G05250
AT5G05270
AT5G05340
AT5G05365
AT5G05960
AT5G06190
AT5G06300
AT5G06490
AT5G06530
AT5G06690
AT5G06730
AT5G06850
AT5G06860
AT5G06870
AT5G06980
AT5G07000
AT5G07010
AT5G07080
AT5G07475
AT5G07680
AT5G08050
AT5G08260
AT5G08360
AT5G08600
AT5G09220
AT5G09480
AT5G09520
AT5G09530
AT5G09570
AT5G09978
AT5G10100
AT5G10170
AT5G10180
AT5G10210
AT5G10230
AT5G10410
AT5G10580
AT5G10625
AT5G10760
AT5G10770
AT5G10990
AT5G11070
AT5G11110
AT5G11160
AT5G11420
AT5G11650
AT5G11790
AT5G12340
AT5G12890
AT5G12930
AT5G12960
AT5G13170
AT5G13320
AT5G13490
AT5G13550
AT5G13700
AT5G13740
AT5G13910
AT5G13930
AT5G14070
AT5G14120
AT5G14330
AT5G14340
AT5G14545
AT5G14650
AT5G14780
AT5G15120
AT5G15180
AT5G15190
AT5G15230
AT5G15240
AT5G15290
AT5G15410
AT5G15600
AT5G15725
AT5G15830
AT5G15970
AT5G16190
AT5G16400
AT5G16570
AT5G17165
AT5G17300
AT5G17780
AT5G17990
AT5G18170
AT5G18240
AT5G18270
AT5G18470
AT5G18560
AT5G18661
AT5G18840
AT5G19040
AT5G19110
AT5G19120
AT5G19560
AT5G19600
AT5G19760
AT5G19875
AT5G19970
AT5G20150
AT5G20230
AT5G20250
AT5G20280
AT5G20410
AT5G20470
AT5G20640
AT5G20670
AT5G20700
AT5G20830
AT5G21105
AT5G21482
AT5G21940
AT5G21950
AT5G22120
AT5G22300
AT5G22410
AT5G22500
AT5G22580
AT5G22630
AT5G22794
AT5G22860
AT5G22920
AT5G23010
AT5G23020
AT5G23170
AT5G23220
AT5G23240
AT5G23660
AT5G23750
AT5G23840
AT5G23870
AT5G23950
AT5G23980
AT5G23990
AT5G24030
AT5G24040
AT5G24070
AT5G24090
AT5G24105
AT5G24120
AT5G24410
AT5G24420
AT5G24470
AT5G24490
AT5G24530
AT5G24580
AT5G24640
AT5G24660
AT5G24880
AT5G25140
AT5G25160
AT5G25190
AT5G25250
AT5G25260
AT5G25440
AT5G25460
AT5G25810
AT5G25830
AT5G25840
AT5G25880
AT5G25980
AT5G26200
AT5G26260
AT5G26270
AT5G26280
AT5G26286
AT5G26300
AT5G26310
AT5G26340
AT5G26660
AT5G26820
AT5G27000
AT5G27100
AT5G27350
AT5G27610
AT5G28080
AT5G28630
AT5G28660
AT5G28996
AT5G33355
AT5G35110
AT5G35580
AT5G35735
AT5G35740
AT5G35940
AT5G35950
AT5G35970
AT5G36110
AT5G36130
AT5G36890
AT5G36925
AT5G37690
AT5G37940
AT5G37970
AT5G37980
AT5G37990
AT5G38000
AT5G38010
AT5G38020
AT5G38030
AT5G38200
AT5G38450
AT5G38550
AT5G38820
AT5G38980
AT5G39130
AT5G39160
AT5G39240
AT5G39493
AT5G39530
AT5G39580
AT5G39635
AT5G39670
AT5G39890
AT5G40170
AT5G40240
AT5G40395
AT5G40510
AT5G40590
AT5G40650
AT5G40690
AT5G40780
AT5G40850
AT5G41080
AT5G41290
AT5G41300
AT5G41400
AT5G41460
AT5G41670
AT5G41740
AT5G42500
AT5G42510
AT5G42580
AT5G42590
AT5G42610
AT5G42785
AT5G42960
AT5G42965
AT5G43330
AT5G43450
AT5G43520
AT5G43570
AT5G43580
AT5G43690
AT5G44050
AT5G44130
AT5G44260
AT5G44316
AT5G44390
AT5G44400
AT5G44417
AT5G44550
AT5G44568
AT5G44582
AT5G44590
AT5G44610
AT5G44635
AT5G44680
AT5G44730
AT5G45000
AT5G45070
AT5G45105
AT5G45340
AT5G45350
AT5G45410
AT5G45650
AT5G46050
AT5G46060
AT5G46090
AT5G46110
AT5G46140
AT5G46295
AT5G46590
AT5G46600
AT5G46710
AT5G46890
AT5G46900
AT5G47050
AT5G47120
AT5G47220
AT5G47230
AT5G47240
AT5G47370
AT5G47450
AT5G47550
AT5G47910
AT5G47950
AT5G47990
AT5G48000
AT5G48010
[truncated: 158 more rows]

## Sheet: Table S3
Table S3. Expression patterns of genes that are induced by FIT in six-day-old seedlings. The genes marked red were found regulated in seedlings but not in the root samples. The genes marked yellow have previously been associated with iron homeostasis. For comparison, the respective root expression patterns have been added to the right. Additionally, we have added a column (S) with selected public…
			six-day-old seedlings								roots of six-week-old plants
			fit +Fe	fit -Fe	HA-FIT +Fe	HA-FIT -Fe	WT -Fe	fit -Fe	HA-FIT -Fe		fit +Fe	fit -Fe	HA-FIT +Fe	HA-FIT -Fe	WT -Fe	fit -Fe	HA-FIT -Fe
			WT +Fe	WT -Fe	WT +Fe	WT -Fe	WT +Fe	fit +Fe	HA-FIT +Fe		WT +Fe	WT -Fe	WT +Fe	WT -Fe	WT +Fe	fit +Fe	HA-FIT +Fe
AGI	Description	Symbol	Ratio	Ratio	Ratio	Ratio	Ratio	Ratio	Ratio		Ratio	Ratio	Ratio	Ratio	Ratio	Ratio	Ratio	Selected publications
AT1G02360	Chitinase family protein; FUNCTIONS IN: chitinase activity; INVOLVED IN: carbohydrate metabolic process, cell wall macromolecule catabolic process; LOCATED IN: endomembrane system; EXPRESSED IN: stem, cotyledon, leaf whorl, root; CONTAINS InterPro DOMAIN/s: Glycoside hydrolase, family 19 (InterPro:IPR016283), Glycoside hydrolase, family 19, catalytic (InterPro:IPR000726); BEST Arabidopsis thalian…		0.0422845	-0.973746	-0.144414	-0.417926	1.32707	0.247513	0.929595		-2.47042	-0.939726	-0.297776	-0.412028	-1.56554	0.090256	-1.74384
AT1G06120	Fatty acid desaturase family protein; FUNCTIONS IN: oxidoreductase activity, oxidoreductase activity, acting on paired donors, with oxidation of a pair of donors resulting in the reduction of molecular oxygen to two molecules of water; INVOLVED IN: oxidation reduction, lipid metabolic process; CONTAINS InterPro DOMAIN/s: Fatty acid desaturase, type 1, core (InterPro:IPR015876), Fatty acid desatur…		-0.153746	-0.816536	-1.01644	-0.970082	0.68407	-0.0202133	0.711798		1.54537	-1.97398	0.897947	-0.712521	2.46348	-1.34167	0.819263
AT1G07450	NAD(P)-binding Rossmann-fold superfamily protein; FUNCTIONS IN: oxidoreductase activity, binding, catalytic activity; INVOLVED IN: oxidation reduction, metabolic process; EXPRESSED IN: 20 plant structures; EXPRESSED DURING: 10 growth stages; CONTAINS InterPro DOMAIN/s: Short-chain dehydrogenase/reductase, conserved site (InterPro:IPR020904), NAD(P)-binding domain (InterPro:IPR016040), Glucose/rib…		0.275342	-1.11142	1.17137	0.992972	0.963857	-0.335204	0.706405
AT1G07560	Leucine-rich repeat protein kinase family protein; FUNCTIONS IN: kinase activity; INVOLVED IN: protein amino acid phosphorylation; LOCATED IN: endomembrane system; EXPRESSED IN: root; CONTAINS InterPro DOMAIN/s: Protein kinase, ATP binding site (InterPro:IPR017441), Protein kinase, catalytic domain (InterPro:IPR000719), Serine/threonine-protein kinase-like domain (InterPro:IPR017442), Protein kin…		0.0261923	-0.853776	-0.744471	-1.29091	1.48126	0.511268	1.12675		1.01438	0.759121	-0.0451445	0.579544	0.454121	-0.16473	0.758246
AT1G12420	ACT domain repeat 8 (ACR8); CONTAINS InterPro DOMAIN/s: Amino acid-binding ACT (InterPro:IPR002912); BEST Arabidopsis thaliana protein match is: ACT domain repeat 7 (TAIR:AT4G22780.1); Has 2013 Blast hits to 1422 proteins in 371 species: Archae - 0; Bacteria - 1118; Metazoa - 0; Fungi - 0; Plants - 487; Viruses - 0; Other Eukaryotes - 408 (source: NCBI BLink).	ACT DOMAIN REPEAT 8 (ACR8)	-0.0511691	-0.82801	-0.21599	0.179533	0.706349	-0.0699183	0.977747		-1.5664	-1.41991	-0.0090189	0.0438087	-0.55865	-0.408573	-0.481069	http://www.plantphysiol.org/content/130/4/1797
AT1G13300	Overexpression confers hypersensitivity to low phosphate-elicited inhibition of primary root growth.	HYPERSENSITIVITY TO LOW PI-ELICITED PRIMARY ROOT SHORTENING 1 (HRS1)	-0.00505323	-0.616019	-1.0087	-0.215306	0.651915	0.0278182	1.37332		2.13225	2.21117	0.576115	1.29589	-0.155616	-0.0982145	0.540116	http://www.nature.com/ncomms/2015/150227/ncomms7274/full/ncomms7274.html
AT1G15670	Galactose oxidase/kelch repeat superfamily protein; CONTAINS InterPro DOMAIN/s: Galactose oxidase/kelch, beta-propeller (InterPro:IPR011043), Kelch repeat type 1 (InterPro:IPR006652), Kelch related (InterPro:IPR013089), Kelch-type beta propeller (InterPro:IPR015915); BEST Arabidopsis thaliana protein match is: Galactose oxidase/kelch repeat superfamily protein (TAIR:AT1G80440.1); Has 1241 Blast h…		0.176712	-0.670852	-0.116824	0.658847	1.01458	0.142717	1.83366		0.983805	0.147675	-0.138747	0.339055	0.941229	-0.0321364	1.27407	http://www.plantcell.org/content/25/12/4994.long
AT1G19900	glyoxal oxidase-related protein; FUNCTIONS IN: molecular_function unknown; INVOLVED IN: biological_process unknown; LOCATED IN: endomembrane system; EXPRESSED IN: root; CONTAINS InterPro DOMAIN/s: Galactose oxidase/kelch, beta-propeller (InterPro:IPR011043), Galactose oxidase, beta-propeller (InterPro:IPR015916), Immunoglobulin E-set (InterPro:IPR014756), Glyoxal oxidase, N-terminal (InterPro:IPR…		0.0511074	-0.943277	-1.77578	-1.3895	0.957672	-0.0897458	1.18128		0.689588	-2.65678	1.37225	-0.552143	2.99658	-0.458969	1.15244
AT1G49000	unknown protein; FUNCTIONS IN: molecular_function unknown; INVOLVED IN: biological_process unknown; LOCATED IN: chloroplast; EXPRESSED IN: stem; BEST Arabidopsis thaliana protein match is: unknown protein (TAIR:AT3G18560.1); Has 105 Blast hits to 105 proteins in 13 species: Archae - 0; Bacteria - 0; Metazoa - 0; Fungi - 0; Plants - 105; Viruses - 0; Other Eukaryotes - 0 (source: NCBI BLink).		-0.00471648	-0.744099	0.0455946	-0.291249	1.08501	0.297436	0.686588		-1.21744	-0.184671	0.572987	0.527691	-1.20009	-0.253093	-1.16204
AT1G49820	encodes 5-methylthioribose kinase, involved in methionine cycle	S-METHYL-5-THIORIBOSE KINASE (MTK)	-0.0810619	-0.650301	0.0847495	2.28441	0.743769	0.162159	2.90874		-0.461434	-0.808388	0.0147388	0.629697	0.328336	0.0251959	0.90942	http://www.sciencedirect.com/science/article/pii/S0981942811000313
AT1G49910	Encodes a homolog of the yeast and human BUB3 (BUDDING UNINHIBITED BY BENZYMIDAZOL 3) protein. Yeast and human BUB3s function in spindle assembly checkpoint control.	BUB (BUDDING UNINHIBITED BY BENZYMIDAZOL) 3.2 (BUB3.2)	-0.0160646	-1.85522	-0.0717097	-1.40046	1.89186	-0.00415376	0.592632
AT1G53610	unknown protein; FUNCTIONS IN: molecular_function unknown; INVOLVED IN: biological_process unknown; LOCATED IN: endomembrane system; BEST Arabidopsis thaliana protein match is: unknown protein (TAIR:AT1G53620.1); Has 14 Blast hits to 14 proteins in 2 species: Archae - 0; Bacteria - 0; Metazoa - 0; Fungi - 0; Plants - 14; Viruses - 0; Other Eukaryotes - 0 (source: NCBI BLink).		-0.174758	-1.62236	-1.07009	-1.19389	0.859093	-0.462148	0.598659		-1.22346	-0.712055	-0.00588642	-0.137095	-1.02808	-0.334764	-1.18501
AT1G53640	unknown protein; FUNCTIONS IN: molecular_function unknown; INVOLVED IN: biological_process unknown; LOCATED IN: endomembrane system; EXPRESSED IN: 20 plant structures; EXPRESSED DURING: 11 growth stages; Has 1186 Blast hits to 678 proteins in 89 species: Archae - 0; Bacteria - 50; Metazoa - 731; Fungi - 92; Plants - 226; Viruses - 4; Other Eukaryotes - 83 (source: NCBI BLink).		-0.116815	-1.57802	-0.60792	-1.08421	1.04948	-0.505898	0.639501		-0.494723	-0.493855	0.519417	0.116046	-0.644822	-0.611582	-1.05242
AT1G64590	NAD(P)-binding Rossmann-fold superfamily protein; FUNCTIONS IN: oxidoreductase activity, binding, catalytic activity; INVOLVED IN: oxidation reduction, metabolic process; EXPRESSED IN: 20 plant structures; EXPRESSED DURING: 12 growth stages; CONTAINS InterPro DOMAIN/s: NAD(P)-binding domain (InterPro:IPR016040), Glucose/ribitol dehydrogenase (InterPro:IPR002347), Short-chain dehydrogenase/reducta…		-0.181232	-1.21468	-0.887802	-0.93048	0.887083	-0.243	0.929767		-2.9274	-3.56127	-0.612151	-2.92157	1.04802	-0.170538	-1.64165
AT1G67210	Proline-rich spliceosome-associated (PSP) family protein / zinc knuckle (CCHC-type) family protein; FUNCTIONS IN: zinc ion binding, nucleic acid binding; INVOLVED IN: biological_process unknown; LOCATED IN: cellular_component unknown; EXPRESSED IN: sperm cell; CONTAINS InterPro DOMAIN/s: PSP, proline-rich (InterPro:IPR006568), Zinc finger, CCHC-type (InterPro:IPR001878); BEST Arabidopsis thaliana…		-0.045999	-0.67348	0.0173235	0.138884	0.655858	-0.0164406	0.7434
AT1G75040	Thaumatin-like protein involved in response to pathogens. mRNA level of the PR-5 gene (At1g75040)is significantly changed after cutting the inflorescence stem indicating the existence of a network of signal transducing pathways as other stress-regulated genes (At5g01410, At3g17800, At1g29930)do not response to the treatment.	PATHOGENESIS-RELATED GENE 5 (PR5)	0.129352	-1.4178	0.00963977	0.184237	0.63046	-1.15041	0.868961		-3.64802	0.0864894	-2.0663	0.0984925	-4.02115	0.108776	-1.64776	http://pcp.oxfordjournals.org/content/56/11/2158
AT1G77280	Protein kinase protein with adenine nucleotide alpha hydrolases-like domain; FUNCTIONS IN: protein serine/threonine kinase activity, protein kinase activity, kinase activity, ATP binding; INVOLVED IN: protein amino acid phosphorylation, response to stress; LOCATED IN: cellular_component unknown; EXPRESSED IN: 16 plant structures; EXPRESSED DURING: 6 growth stages; CONTAINS InterPro DOMAIN/s: UspA…		0.0319964	-0.760183	-0.00691016	0.441982	0.697934	-0.0653651	1.25464		-0.651996	-0.664425	0.0391695	0.931102	0.251345	0.179593	1.14071
AT1G80360	Pyridoxal phosphate (PLP)-dependent transferases superfamily protein; FUNCTIONS IN: transferase activity, transferring nitrogenous groups, pyridoxal phosphate binding, transaminase activity, catalytic activity; INVOLVED IN: asparagine catabolic process, biosynthetic process, glutamate catabolic process to oxaloacetate, aspartate transamidation; EXPRESSED IN: 25 plant structures; EXPRESSED DURING:…		0.0639874	-1.43294	0.0886909	0.204741	0.605402	-0.938303	0.691791		-1.55327	-2.12073	-0.228642	0.568343	0.561341	-0.165753	1.32123	http://www.genetics.org/content/201/1/185
AT2G02310	phloem protein 2-B6 (PP2-B6); FUNCTIONS IN: carbohydrate binding; INVOLVED IN: N-terminal protein myristoylation; LOCATED IN: cellular_component unknown; EXPRESSED IN: leaf whorl, sperm cell, root, leaf; EXPRESSED DURING: LP.04 four leaves visible; CONTAINS InterPro DOMAIN/s: F-box domain, cyclin-like (InterPro:IPR001810), F-box domain, Skp2-like (InterPro:IPR022364); BEST Arabidopsis thaliana pr…	PHLOEM PROTEIN 2-B6 (PP2-B6)	-0.110773	-1.51033	-0.224736	-1.0636	1.49386	-0.00480562	0.896733		0.789924	-0.166204	-0.09831	0.713392	0.99152	-0.0202839	1.80695
AT2G28990	Leucine-rich repeat protein kinase family protein; FUNCTIONS IN: kinase activity; INVOLVED IN: protein amino acid phosphorylation; LOCATED IN: endomembrane system; EXPRESSED IN: root; CONTAINS InterPro DOMAIN/s: Protein kinase, ATP binding site (InterPro:IPR017441), Protein kinase, catalytic domain (InterPro:IPR000719), Serine/threonine-protein kinase-like domain (InterPro:IPR017442), Protein kin…		-0.329606	-1.20948	-0.65076	-1.09496	1.05234	0.292455	0.773564
AT2G29870	Aquaporin-like superfamily protein; FUNCTIONS IN: water channel activity; INVOLVED IN: transport; LOCATED IN: membrane; CONTAINS InterPro DOMAIN/s: Major intrinsic protein (InterPro:IPR000425); BEST Arabidopsis thaliana protein match is: NOD26-like intrinsic protein 2;1 (TAIR:AT2G34390.1); Has 5379 Blast hits to 5365 proteins in 1374 species: Archae - 63; Bacteria - 2362; Metazoa - 940; Fungi - 1…		-0.106072	-0.777982	0.0192237	-0.66295	2.21599	1.46671	1.31963		-1.29695	-1.71633	-1.6618	-1.30407	0.31324	-0.132485	0.588448
AT2G34390	aquaporin NIP2.1	NOD26-LIKE INTRINSIC PROTEIN 2;1 (NIP2;1)	-0.077864	-0.756083	-0.0289403	-0.650349	1.7507	1.43956	1.13511		-1.06081	-1.10787	-1.19213	-1.05223	0.268331	0.0800904	0.499225
AT2G35270	Direct target of AGAMOUS. Regulates patterning and differentiation of reproductive organs.	GIANT KILLER (GIK)	-0.0623023	-0.664377	-0.352461	-0.782904	1.04851	0.405839	0.712529									http://journals.plos.org/plosbiology/article?id=10.1371/journal.pbio.1000251
AT2G35930	Encodes a cytoplasmically localized U-box domain containing E3 ubiquitin ligase that is involved in the response to water stress and acts as a negative regulator of PAMP-triggered immunity.	PLANT U-BOX 23 (PUB23)	0.0263159	-0.750923	-0.352812	0.36534	0.747964	-0.060303	1.49813		-1.34341	-1.34103	0.0386557	0.190901	-0.431075	-0.337376	-0.203254	http://www.sciencedirect.com/science/article/pii/S0960982208010300
AT2G43375	other RNA		-0.0421247	-0.954149	0.0776059	-0.138894	0.940524	-0.201028	0.76691
AT2G45360	Protein of unknown function (DUF1442); CONTAINS InterPro DOMAIN/s: Protein of unknown function DUF1442 (InterPro:IPR009902); BEST Arabidopsis thaliana protein match is: Protein of unknown function (DUF1442) (TAIR:AT3G60780.1); Has 113 Blast hits to 112 proteins in 16 species: Archae - 0; Bacteria - 6; Metazoa - 0; Fungi - 0; Plants - 107; Viruses - 0; Other Eukaryotes - 0 (source: NCBI BLink).		0.0517902	-1.24197	-0.261366	-1.0769	1.26728	-0.119871	0.591485		0.719314	0.122222	-0.112193	-0.0451873	0.904478	0.355829	1.03407
AT2G46750	Encodes a homolog of rat L-gulono-1,4-lactone (L-GulL) oxidase that is involved in the biosynthesis of L-ascorbic acid.	L -GULONO-1,4-LACTONE ( L -GULL) OXIDASE 2 (GULLO2)	-0.0657468	-2.04629	-0.323949	-0.964473	1.76051	-0.208471	1.19511		-3.64753	0.744141	-0.887824	1.24022	-2.50319	2.34636	-0.515575	http://www.plantphysiol.org/content/136/3/3824.full
AT3G04640	glycine-rich protein; Has 42937 Blast hits to 13549 proteins in 1124 species: Archae - 42; Bacteria - 16604; Metazoa - 12821; Fungi - 2296; Plants - 5249; Viruses - 609; Other Eukaryotes - 5316 (source: NCBI BLink).		0.125115	-0.617605	-0.240147	-0.133097	0.686524	-0.0878691	0.705321
AT3G13610	2-oxoglutarate (2OG) and Fe(II)-dependent oxygenase superfamily protein; CONTAINS InterPro DOMAIN/s: Oxoglutarate/iron-dependent oxygenase (InterPro:IPR005123); BEST Arabidopsis thaliana protein match is: 2-oxoglutarate (2OG) and Fe(II)-dependent oxygenase superfamily protein (TAIR:AT1G55290.1); Has 8779 Blast hits to 8731 proteins in 1013 species: Archae - 0; Bacteria - 1145; Metazoa - 121; Fung…	F6'H1	-0.0140142	-1.11339	-0.0825428	-0.709976	1.46662	0.298152	0.817966		-1.85764	-1.99664	0.332252	0.47574	0.0144115	-0.26943	0.259918	http://www.plantphysiol.org/content/162/3/1473
AT3G18450	PLAC8 family protein; CONTAINS InterPro DOMAIN/s: Protein of unknown function Cys-rich (InterPro:IPR006461); BEST Arabidopsis thaliana protein match is: PLAC8 family protein (TAIR:AT3G18460.1); Has 593 Blast hits to 592 proteins in 66 species: Archae - 0; Bacteria - 0; Metazoa - 68; Fungi - 27; Plants - 497; Viruses - 0; Other Eukaryotes - 1 (source: NCBI BLink).		-0.209198	-0.629137	-1.33837	-1.47802	0.94269	0.47761	0.83906		1.18578	-1.52391	0.598867	-0.0266389	1.53715	-1.08396	0.788516
AT3G18560	unknown protein; BEST Arabidopsis thaliana protein match is: unknown protein (TAIR:AT1G49000.1); Has 95 Blast hits to 95 proteins in 13 species: Archae - 0; Bacteria - 0; Metazoa - 0; Fungi - 0; Plants - 95; Viruses - 0; Other Eukaryotes - 0 (source: NCBI BLink).		-0.00576061	-0.661124	-0.356585	-0.396536	0.958838	0.430483	0.908485		0.88719	0.854242	0.81244	1.33256	0.272983	0.247053	0.763836
AT3G21070	Encodes a protein with NAD(H) kinase activity.	NAD KINASE 1 (NADK1)	0.0193455	-0.757417	-0.224838	0.585015	0.832733	0.0627383	1.59061		-0.060071	-1.01701	0.587609	0.0864669	0.758972	-0.131895	0.315735	http://link.springer.com/article/10.1007%2Fs00438-005-1113-1
AT3G47040	Glycosyl hydrolase family protein; FUNCTIONS IN: hydrolase activity, hydrolyzing O-glycosyl compounds; INVOLVED IN: carbohydrate metabolic process; LOCATED IN: cellular_component unknown; EXPRESSED IN: sperm cell, root; CONTAINS InterPro DOMAIN/s: Glycoside hydrolase, family 3, C-terminal (InterPro:IPR002772), Glycoside hydrolase, family 3, N-terminal (InterPro:IPR001764), Glycoside hydrolase, ca…		-0.241536	-1.26796	-0.797017	-0.957941	0.893664	-0.116622	0.69724		-0.442225	-0.603247	0.101312	0.320432	-0.131676	-0.263	0.0553808
AT3G48450	RPM1-interacting protein 4 (RIN4) family protein; CONTAINS InterPro DOMAIN/s: RPM1-interacting protein 4, defence response (InterPro:IPR008700); BEST Arabidopsis thaliana protein match is: RPM1-interacting protein 4 (RIN4) family protein (TAIR:AT5G63270.1); Has 297 Blast hits to 296 proteins in 36 species: Archae - 0; Bacteria - 0; Metazoa - 0; Fungi - 0; Plants - 295; Viruses - 0; Other Eukaryot…		0.0368665	-0.831226	-0.532666	0.0898067	0.995451	0.0804574	1.67024		-2.38927	-1.87341	0.837796	0.125154	-0.135671	0.450848	-0.837494
AT3G51350	Eukaryotic aspartyl protease family protein; FUNCTIONS IN: aspartic-type endopeptidase activity; INVOLVED IN: proteolysis; LOCATED IN: anchored to membrane; CONTAINS InterPro DOMAIN/s: Peptidase aspartic, catalytic (InterPro:IPR009007), Peptidase aspartic (InterPro:IPR021109), Peptidase A1 (InterPro:IPR001461), Peptidase aspartic, active site (InterPro:IPR001969); BEST Arabidopsis thaliana protei…		-0.214053	-1.53171	-1.00835	-1.65633	1.36552	-0.018186	0.614878		-0.272721	-0.606482	0.559751	-0.16071	-0.0245412	-0.235349	-0.75339
AT3G52830	FUNCTIONS IN: molecular_function unknown; INVOLVED IN: biological_process unknown; LOCATED IN: endomembrane system; BEST Arabidopsis thaliana protein match is: Ankyrin repeat family protein (TAIR:AT5G54700.1); Has 6 Blast hits to 6 proteins in 2 species: Archae - 0; Bacteria - 0; Metazoa - 0; Fungi - 0; Plants - 5; Viruses - 0; Other Eukaryotes - 1 (source: NCBI BLink).		0.0658219	-0.693379	-0.513758	-0.581749	0.892853	0.160414	0.704844		0.302253	0.197655	0.470987	0.146235	-0.330005	-0.162709	-0.770825
AT3G54420	encodes an EP3 chitinase that is expressed during somatic embryogenesis in 'nursing' cells surrounding the embryos but not in embryos themselves. The gene is also expressed in mature pollen and growing pollen tubes until they enter the receptive synergid, but not in endosperm and integuments as in carrot. Post-embryonically, expression is found in hydathodes, stipules, root epidermis and emerging…	HOMOLOG OF CARROT EP3-3 CHITINASE (EP3)	0.197621	-0.893639	-0.375477	-0.56812	0.921485	-0.00910292	0.763311		-0.785723	1.06717	-0.377127	0.980634	-1.57691	0.303165	-0.181969
AT3G57157	other RNA		-0.0804625	-1.71803	-0.0381051	0.193467	1.45999	-0.183166	1.73191
AT3G59450	Calcium-binding EF-hand family protein; FUNCTIONS IN: calcium ion binding; INVOLVED IN: biological_process unknown; LOCATED IN: cellular_component unknown; CONTAINS InterPro DOMAIN/s: EF-HAND 2 (InterPro:IPR018249), EF-hand-like domain (InterPro:IPR011992), EF-hand (InterPro:IPR018248); BEST Arabidopsis thaliana protein match is: Calcium-binding EF-hand family protein (TAIR:AT3G59440.1); Has 94 B…		-0.109235	-1.67581	0.0409122	-1.37066	2.09601	0.213734	0.596684
AT3G60330	H(+)-ATPase 7 (HA7); FUNCTIONS IN: hydrogen-exporting ATPase activity, phosphorylative mechanism; INVOLVED IN: cation transport, metabolic process, ATP biosynthetic process; LOCATED IN: plasma membrane; EXPRESSED IN: 7 plant structures; EXPRESSED DURING: L mature pollen stage, M germinated pollen stage, 4 anthesis, petal differentiation and expansion stage; CONTAINS InterPro DOMAIN/s: ATPase, P-t…	H(+)-ATPASE 7 (HA7)	-0.125962	-1.05717	0.1745	1.79153	0.877696	-0.0282232	2.45262		-2.60758	-3.80318	0.506162	0.69042	0.376582	-0.956041	0.55527	http://onlinelibrary.wiley.com/doi/10.1111/j.1469-8137.2009.02908.x/full
AT4G04020	Fibrillin precursor protein. The fibrillin preprotein, but not the mature protein interacts with ABI2. Regulated by abscisic acid response regulators. Involved in abscisic acid-mediated photoprotection.	FIBRILLIN (FIB)	0.0524473	-1.00587	-0.174221	-0.308837	0.916493	-0.217136	0.827356									http://onlinelibrary.wiley.com/doi/10.1111/j.1365-313X.2009.04067.x/full
AT4G10510	Subtilase family protein; FUNCTIONS IN: identical protein binding, serine-type endopeptidase activity; INVOLVED IN: proteolysis, negative regulation of catalytic activity; EXPRESSED IN: male gametophyte, root; CONTAINS InterPro DOMAIN/s: Protease-associated PA (InterPro:IPR003137), Proteinase inhibitor, propeptide (InterPro:IPR009020), Peptidase S8/S53, subtilisin/kexin/sedolisin (InterPro:IPR000…		-0.111945	-1.55004	-0.088462	-0.468729	1.84519	0.534968	1.82264		-0.962847	-1.00105	0.161783	0.18017	-0.635797	-0.628196	-0.672499
AT4G10540	Subtilase family protein; FUNCTIONS IN: identical protein binding, serine-type endopeptidase activity; INVOLVED IN: proteolysis, negative regulation of catalytic activity; LOCATED IN: endomembrane system; CONTAINS InterPro DOMAIN/s: Protease-associated PA (InterPro:IPR003137), Proteinase inhibitor, propeptide (InterPro:IPR009020), Peptidase S8/S53, subtilisin/kexin/sedolisin (InterPro:IPR000209),…		-0.191878	-0.798585	-0.0658261	-0.307863	1.06864	0.321519	0.855696		-2.8368	-2.10099	0.642714	-0.26531	-1.4699	-0.741483	-2.22126
AT4G11230	Riboflavin synthase-like superfamily protein; FUNCTIONS IN: in 6 functions; INVOLVED IN: oxidation reduction; LOCATED IN: integral to membrane, membrane; EXPRESSED IN: root, flower; EXPRESSED DURING: petal differentiation and expansion stage; CONTAINS InterPro DOMAIN/s: Ferredoxin reductase-type FAD-binding domain (InterPro:IPR017927), NADPH oxidase Respiratory burst (InterPro:IPR013623), Ferric …		-0.277255	-0.82667	-0.214199	-0.785168	1.10615	0.455298	0.587728		0.576525	0.00397011	0.171057	-0.170692	-0.071235	-0.757412	-0.386144	http://link.springer.com/article/10.1007%2Fs00425-005-0165-0
AT4G14710	ATARD2; FUNCTIONS IN: acireductone dioxygenase [iron(II)-requiring] activity, metal ion binding; INVOLVED IN: oxidation reduction, L-methionine salvage from methylthioadenosine; LOCATED IN: cellular_component unknown; CONTAINS InterPro DOMAIN/s: Cupin, RmlC-type (InterPro:IPR011051), Acireductone dioxygenase, ARD (InterPro:IPR004313), RmlC-like jelly roll fold (InterPro:IPR014710); BEST Arabidops…	(ATARD2)	-0.0612986	-1.05727	0.126646	1.25543	1.08253	0.132467	1.66162		-0.606335	-0.950968	-0.137956	0.197485	0.433224	0.0582229	0.784117
AT4G21680	Encodes a nitrate transporter (NRT1.8). Functions in nitrate removal from the xylem sap. Mediates cadmium tolerance.	NITRATE TRANSPORTER 1.8 (NRT1.8)	-0.241199	-1.06102	0.122718	-0.284463	1.5834	0.643953	1.1558		-2.08865	-1.10431	-0.210879	1.18666	0.441513	0.988641	1.83237	http://www.plantcell.org/content/16/12/3400
AT4G28530	NAC domain containing protein 74 (NAC074); FUNCTIONS IN: sequence-specific DNA binding transcription factor activity; INVOLVED IN: multicellular organismal development, regulation of transcription; LOCATED IN: cellular_component unknown; EXPRESSED IN: 18 plant structures; EXPRESSED DURING: 13 growth stages; CONTAINS InterPro DOMAIN/s: No apical meristem (NAM) protein (InterPro:IPR003441); BEST Ar…	NAC DOMAIN CONTAINING PROTEIN 74 (NAC074)	0.186224	-1.6049	-0.637485	-0.995586	1.25679	-0.674391	0.901874		2.40609	0.679006	0.113542	0.175411	1.68203	0.0193435	1.84923
AT4G31875	unknown protein; Has 30201 Blast hits to 17322 proteins in 780 species: Archae - 12; Bacteria - 1396; Metazoa - 17338; Fungi - 3422; Plants - 5037; Viruses - 0; Other Eukaryotes - 2996 (source: NCBI BLink).		-0.107903	-0.898624	-0.68429	-0.920226	0.910962	0.154047	0.622013		0.328533	-0.38997	-0.0477603	-0.627512	0.496032	-0.224366	-0.0572442
AT4G31940	The gene encodes a cytochrome P450 enzyme, CYP82C. It is involved in the early Fe deficiency response.	CYTOCHROME P450, FAMILY 82, SUBFAMILY C, POLYPEPTIDE 4 (CYP82C4)	-1.50821	-5.93229	-0.946828	-0.174681	5.60247	0.960151	6.58202		-4.48604	-3.78861	-0.203986	-0.270904	-1.61768	0.197267	-1.71408	http://www.plantcell.org/content/16/12/3400
AT4G31950	member of CYP82C	CYTOCHROME P450, FAMILY 82, SUBFAMILY C, POLYPEPTIDE 3 (CYP82C3)	-0.017552	-2.64172	0.110236	-0.190989	2.34842	-0.0466771	2.46812		-5.71995	0.00379781	-1.06805	-0.456704	-5.17915	1.32832	-4.67355	http://www.plantcell.org/content/16/12/3400
AT5G02780	Encodes a member of the lambda family of glutathione transferases. It has thiol transferase activity and self S-glutathionylation activity in vitro.	GLUTATHIONE TRANSFERASE LAMBDA 1 (GSTL1)	-0.533158	-4.08138	0.332717	1.40457	4.29523	0.706428	5.41901		-4.74612	-4.79841	0.272029	0.660678	0.51176	0.341199	0.872317	http://www.plantcell.org/content/16/12/3400
AT5G04730	Ankyrin-repeat containing protein; BEST Arabidopsis thaliana protein match is: Ankyrin repeat family protein (TAIR:AT5G04700.1); Has 30201 Blast hits to 17322 proteins in 780 species: Archae - 12; Bacteria - 1396; Metazoa - 17338; Fungi - 3422; Plants - 5037; Viruses - 0; Other Eukaryotes - 2996 (source: NCBI BLink).		-0.197389	-1.36522	-0.141686	-0.919351	1.55139	0.244728	0.762602		3.04752	0.229828	2.19852	1.54188	2.87915	0.134485	2.38354
AT5G04950	Encodes a nicotianamide synthase.	NICOTIANAMINE SYNTHASE 1 (NAS1)	-0.129032	-0.797147	-0.115529	0.565347	1.03105	0.454903	1.33337		-0.953967	-1.22846	0.178453	0.743138	0.469408	0.158723	1.1141	http://www.plantphysiol.org/content/150/1/257
AT5G14650	Pectin lyase-like superfamily protein; FUNCTIONS IN: polygalacturonase activity; INVOLVED IN: carbohydrate metabolic process; LOCATED IN: endomembrane system; EXPRESSED IN: 7 plant structures; EXPRESSED DURING: F mature embryo stage, LP.02 two leaves visible, petal differentiation and expansion stage; CONTAINS InterPro DOMAIN/s: Pectin lyase fold/virulence factor (InterPro:IPR011050), Glycoside h…		-0.134105	-0.83973	-0.295581	-0.465123	1.42807	0.704227	1.26003		1.12388	1.46735	-0.0316652	1.03156	0.112157	0.316706	1.20526
AT5G19970	unknown protein; Has 1807 Blast hits to 1807 proteins in 277 species: Archae - 0; Bacteria - 0; Metazoa - 736; Fungi - 347; Plants - 385; Viruses - 0; Other Eukaryotes - 339 (source: NCBI BLink).		-0.216796	-0.720797	-0.22213	1.10647	0.984468	0.417195	2.35259		1.73468	0.409179	1.00571	1.06188	1.44178	0.112498	1.5291
AT5G21950	alpha/beta-Hydrolases superfamily protein; CONTAINS InterPro DOMAIN/s: Alpha/beta hydrolase fold-1 (InterPro:IPR000073); BEST Arabidopsis thaliana protein match is: alpha/beta-Hydrolases superfamily protein (TAIR:AT4G33180.1); Has 30201 Blast hits to 17322 proteins in 780 species: Archae - 12; Bacteria - 1396; Metazoa - 17338; Fungi - 3422; Plants - 5037; Viruses - 0; Other Eukaryotes - 2996 (sou…		-0.17672	-0.898197	-0.548566	-0.172956	0.847875	0.0890359	1.30919		-0.905274	-1.04783	-0.358315	-0.737854	0.257759	0.115086	0.0358831
AT5G35580	Protein kinase superfamily protein; FUNCTIONS IN: protein serine/threonine kinase activity, protein kinase activity, kinase activity, ATP binding; INVOLVED IN: protein amino acid phosphorylation; LOCATED IN: cellular_component unknown; EXPRESSED IN: root, stamen; EXPRESSED DURING: 4 anthesis; CONTAINS InterPro DOMAIN/s: Protein kinase, catalytic domain (InterPro:IPR000719), Serine/threonine-prote…		-0.122664	-0.859203	-0.378122	-0.708764	0.815019	0.0894301	0.593566		-1.09475	-0.970488	0.36144	-0.16793	-0.161386	-0.0478638	-0.720959	http://www.plantcell.org/content/16/12/3400
AT5G36910	Encodes a thionin that is expressed at a low basal level in seedlings and shows circadian variation. Predicted to encode a PR (pathogenesis-related) protein. Belongs to the plant thionin (PR-13) family with the following members: At1g66100, At5g36910, At1g72260, At2g15010, At1g12663, At1g12660.	THIONIN 2.2 (THI2.2)	-0.329119	-0.640434	0.464403	1.44025	1.05693	0.738415	1.95893
AT5G43520	Cysteine/Histidine-rich C1 domain family protein; CONTAINS InterPro DOMAIN/s: DC1 (InterPro:IPR004146), C1-like (InterPro:IPR011424); BEST Arabidopsis thaliana protein match is: Cysteine/Histidine-rich C1 domain family protein (TAIR:AT2G44380.1); Has 1807 Blast hits to 1807 proteins in 277 species: Archae - 0; Bacteria - 0; Metazoa - 736; Fungi - 347; Plants - 385; Viruses - 0; Other Eukaryotes -…		-0.71978	-0.739054	-1.1679	-1.29015	1.31894	1.28829	1.12353		0.784268	1.094	0.203681	0.55852	-0.654268	-0.277354	-0.186156
AT5G45000	Disease resistance protein (TIR-NBS-LRR class) family; FUNCTIONS IN: transmembrane receptor activity; INVOLVED IN: signal transduction, defense response, innate immune response; LOCATED IN: intrinsic to membrane; EXPRESSED IN: 9 plant structures; EXPRESSED DURING: 7 growth stages; CONTAINS InterPro DOMAIN/s: Toll-Interleukin receptor (InterPro:IPR000157); BEST Arabidopsis thaliana protein match i…		-0.0104357	-0.628102	-0.4878	-0.80107	0.831214	0.37307	0.604628		-0.147345	0.164428	-0.0529499	0.438436	-0.618582	-0.225342	-0.0349662
AT5G45070	phloem protein 2-A8 (PP2-A8); FUNCTIONS IN: carbohydrate binding; INVOLVED IN: signal transduction, defense response, innate immune response; LOCATED IN: intrinsic to membrane; EXPRESSED IN: stem, root; CONTAINS InterPro DOMAIN/s: Toll-Interleukin receptor (InterPro:IPR000157); BEST Arabidopsis thaliana protein match is: phloem protein 2-A6 (TAIR:AT5G45080.1); Has 1773 Blast hits to 1692 proteins…	PHLOEM PROTEIN 2-A8 (PP2-A8)	-0.047089	-1.41389	-0.0648181	-0.518622	1.87418	0.21958	1.39103		-1.67276	-1.63849	0.175552	0.941691	-0.088516	0.036054	0.71131
AT5G48850	homologous to the wheat sulphate deficiency-induced gene sdi1. Expression in root and leaf is induced by sulfur starvation. Knockout mutants retained higher root and leaf sulfate concentrations, indicating a role in regulation of stored sulfate pools.	SULPHUR DEFICIENCY-INDUCED 1 (ATSDI1)	-0.452121	-2.93016	0.289373	-1.50861	2.97286	0.35526	1.16229		1.02979	2.48252	-0.000291568	2.50033	-0.743558	1.05207	1.97189	http://jxb.oxfordjournals.org/content/64/10/2665
AT5G54700	Ankyrin repeat family protein; CONTAINS InterPro DOMAIN/s: Ankyrin repeat-containing domain (InterPro:IPR020683), Ankyrin repeat (InterPro:IPR002110); BEST Arabidopsis thaliana protein match is: Ankyrin repeat family protein (TAIR:AT5G54710.1); Has 1807 Blast hits to 1807 proteins in 277 species: Archae - 0; Bacteria - 0; Metazoa - 736; Fungi - 347; Plants - 385; Viruses - 0; Other Eukaryotes - 3…		0.00588311	-0.703347	-0.621974	-0.943549	1.12554	0.249694	0.938744		0.942899	0.706589	0.531556	0.267299	0.0105968	-0.246067	-0.600596
AT5G56080	Encodes a protein with nicotianamine synthase activity. Its transcript levels rise in roots in response to zinc deficiency and rise in leaves in response to elevated levels of zinc.	NICOTIANAMINE SYNTHASE 2 (NAS2)	-0.0491321	-1.13098	0.227416	-0.0423283	1.30643	0.209996	1.09491		-3.26263	-2.23496	-0.125698	1.67307	-0.584465	0.0265719	1.19132	http://www.plantphysiol.org/content/150/1/257

## Sheet: Table S4
Table S4. Expression patterns of genes that are induced by FIT in roots of six-week-old plants. The genes marked red were found regulated in the root samples but not in seedlings. For comparison the respective seedling expression patterns have been added to the right.
			roots of six-week-old plants								six-day-old seedlings
			fit +Fe	fit -Fe	HA-FIT +Fe	HA-FIT -Fe	WT -Fe	fit -Fe	HA-FIT -Fe		fit +Fe	fit -Fe	HA-FIT +Fe	HA-FIT -Fe	WT -Fe	fit -Fe	HA-FIT -Fe
			WT +Fe	WT -Fe	WT +Fe	WT -Fe	WT +Fe	fit +Fe	HA-FIT +Fe		WT +Fe	WT -Fe	WT +Fe	WT -Fe	WT +Fe	fit +Fe	HA-FIT +Fe
AGI	Description	Symbol	Ratio	Ratio	Ratio	Ratio	Ratio	Ratio	Ratio		Ratio	Ratio	Ratio	Ratio	Ratio	Ratio	Ratio
AT1G01380	ETC1 is involved in trichome and root hair patterning in Arabidopsis.	ENHANCER OF TRY AND CPC 1 (ETC1)	-0.652313	-1.18004	0.437735	0.375513	1.05814	0.542048	0.98909		-0.135096	1.04131	0.438034	7.65608	-0.0287205	1.17661	7.02669
AT1G01390	UDP-Glycosyltransferase superfamily protein; FUNCTIONS IN: UDP-glycosyltransferase activity, transferase activity, transferring glycosyl groups; INVOLVED IN: metabolic process; EXPRESSED IN: 7 plant structures; EXPRESSED DURING: 9 growth stages; CONTAINS InterPro DOMAIN/s: UDP-glucuronosyl/UDP-glucosyltransferase (InterPro:IPR002213); BEST Arabidopsis thaliana protein match is: UDP-glucosyl trans…		0.0694239	-0.688005	-0.202769	-0.248578	0.70543	-0.0471249	0.596676		-0.216175	-1.07879	0.330751	2.14176	0.249854	-0.76568	2.13363
AT1G01750	actin depolymerizing factor 11 (ADF11); FUNCTIONS IN: actin binding; INVOLVED IN: biological_process unknown; LOCATED IN: intracellular; EXPRESSED IN: 6 plant structures; EXPRESSED DURING: 4 anthesis, petal differentiation and expansion stage; CONTAINS InterPro DOMAIN/s: Actin-binding, cofilin/tropomyosin type (InterPro:IPR002108); BEST Arabidopsis thaliana protein match is: actin depolymerizing …	ACTIN DEPOLYMERIZING FACTOR 11 (ADF11)	-0.282492	-2.58946	0.480663	0.0310954	1.46871	-0.958618	0.995048		-0.240332	-0.660763	-0.404238	-0.58088	0.0627141	-0.407862	-0.105623
AT1G02570	unknown protein; BEST Arabidopsis thaliana protein match is: unknown protein (TAIR:AT1G02575.1); Has 108 Blast hits to 55 proteins in 6 species: Archae - 0; Bacteria - 0; Metazoa - 0; Fungi - 0; Plants - 108; Viruses - 0; Other Eukaryotes - 0 (source: NCBI BLink).		-0.144781	-2.61142	0.473147	-0.100587	1.51009	-1.07351	1.00117		-0.566851	-0.620247	-0.934553	-0.959772	-0.215928	-0.611914	-0.21515
AT1G04700	PB1 domain-containing protein tyrosine kinase; FUNCTIONS IN: protein serine/threonine/tyrosine kinase activity, protein kinase activity; INVOLVED IN: protein amino acid phosphorylation; LOCATED IN: cytosol; EXPRESSED IN: 22 plant structures; EXPRESSED DURING: 14 growth stages; CONTAINS InterPro DOMAIN/s: Octicosapeptide/Phox/Bem1p (InterPro:IPR000270), Protein kinase, ATP binding site (InterPro:I…		0.0509334	-1.3002	0.354354	-0.0164316	0.999377	-0.16133	0.892435
AT1G05020	ENTH/ANTH/VHS superfamily protein; FUNCTIONS IN: phospholipid binding, clathrin binding, binding, phosphatidylinositol binding; INVOLVED IN: clathrin coat assembly; LOCATED IN: clathrin coat; EXPRESSED IN: 11 plant structures; EXPRESSED DURING: L mature pollen stage, M germinated pollen stage, 4 anthesis, petal differentiation and expansion stage, LP.08 eight leaves visible; CONTAINS InterPro DOM…		-0.127666	-0.97585	0.0975021	0.216569	0.886136	-0.257022	0.824698
AT1G05530	Encodes a protein with glucosyltransferase activity with high sequence homology to UGT1 (AT1G05560). It belongs to an UGT subfamily that binds UDP-glucose but not UDP-glucuronate, UDP-galactose, or UDP-rhamnose as the glycosyl donor. UGT2 was shown to be able to use abscisic acid as glycosylation substrate in the presence of UDP-glucose.	UDP-GLUCOSYL TRANSFERASE 75B2 (UGT75B2)	-0.894699	-2.52859	-0.146327	-0.385844	1.30793	-0.582594	1.21018		-0.0566298	-0.56766	0.0729556	3.20793	0.45131	0.101034	3.61049
AT1G06923	BEST Arabidopsis thaliana protein match is: ovate family protein 17 (TAIR:AT2G30395.1); Has 35333 Blast hits to 34131 proteins in 2444 species: Archae - 798; Bacteria - 22429; Metazoa - 974; Fungi - 991; Plants - 531; Viruses - 0; Other Eukaryotes - 9610 (source: NCBI BLink).		-0.199602	-1.17531	0.171648	0.191107	0.682366	-0.0854502	0.594379
AT1G08340	Rho GTPase activating protein with PAK-box/P21-Rho-binding domain; FUNCTIONS IN: Rac GTPase activator activity; INVOLVED IN: signal transduction; LOCATED IN: intracellular; EXPRESSED IN: 23 plant structures; EXPRESSED DURING: 13 growth stages; CONTAINS InterPro DOMAIN/s: PAK-box/P21-Rho-binding (InterPro:IPR000095), Rho GTPase activation protein (InterPro:IPR008936), RhoGAP (InterPro:IPR000198); …		0.214691	-1.08142	0.192259	0.12613	0.876539	-0.490814	0.672479
AT1G10550	Encodes a membrane-localized protein that is predicted to function during cell wall modification.Overexpression of XTH33 results in abnormal cell morphology. It's expression is under epigenetic control by ATX1.	XYLOGLUCAN:XYLOGLUCOSYL TRANSFERASE 33 (XTH33)	0.368452	-1.30188	0.399094	-0.46315	1.382	-0.172135	0.637031
AT1G11655	unknown protein; BEST Arabidopsis thaliana protein match is: unknown protein (TAIR:AT4G21902.1); Has 22 Blast hits to 22 proteins in 6 species: Archae - 0; Bacteria - 0; Metazoa - 0; Fungi - 0; Plants - 22; Viruses - 0; Other Eukaryotes - 0 (source: NCBI BLink).		0.313346	-0.717598	1.34752	1.25173	1.12355	-0.0151583	0.844164		-0.369802	0.117199	-0.457446	-0.951909	-0.253556	0.273501	-0.68763
AT1G12040	encodes a a chimeric leucine-rich repeat/extensin protein that regulates root hair morphogenesis and elongation. Null mutants develop root hairs that frequently abort, swell, or branch. Gene is expressed in root hair cells and protein is specifically localized in the wall of the hair proper.	LEUCINE-RICH REPEAT/EXTENSIN 1 (LRX1)	0.307591	-2.37508	0.53832	0.172282	1.52126	-1.37232	1.41839
AT1G12080	Vacuolar calcium-binding protein-related; BEST Arabidopsis thaliana protein match is: Vacuolar calcium-binding protein-related (TAIR:AT1G62480.1); Has 21609 Blast hits to 9169 proteins in 1089 species: Archae - 145; Bacteria - 3596; Metazoa - 6157; Fungi - 1827; Plants - 760; Viruses - 333; Other Eukaryotes - 8791 (source: NCBI BLink).		0.226057	-1.32587	0.49804	-0.170628	1.21139	-0.646178	0.585613		-0.192029	-0.868602	-0.595121	-0.513462	-0.0817477	-0.869919	-0.0897803
AT1G12560	Member of Alpha-Expansin Gene Family. Naming convention from the Expansin Working Group (Kende et al, 2004. Plant Mol Bio). Containing a conserved root hair-specific cis-element RHE. Expressed specifically in root hair cell and involved in root hair elongation.	EXPANSIN A7 (EXPA7)	-0.0370448	-2.55541	0.250357	0.0508009	1.65542	-0.94306	1.44785
AT1G13420	Encodes a sulfotransferase. Unlike the related ST4A protein (At2g14920), in vitro experiements show that this enzyme does not act brassinosteroids. ST4B is expressed in the roots and transcript levels rise in response to cytokinin treatment.	SULFOTRANSFERASE 4B (ST4B)	-1.0886	-2.03581	0.472839	0.00859021	1.01164	0.00702397	0.600313		-0.430263	-0.972453	0.03408	-0.482887	-0.276599	-0.826611	-0.814991
AT1G13430	Encodes a sulfotransferase. Unlike the related ST4A protein (At2g14920), in vitro experiements show that this enzyme does not act brassinosteroids. ST4C is expressed in the roots and transcript levels rise in response to cytokinin treatment.	SULFOTRANSFERASE 4C (ST4C)	-0.310177	-1.50476	0.360569	0.643041	0.64688	-0.720492	1.12536		-0.134559	0.435747	0.114657	-0.978001	-0.456397	0.102227	-1.51565
AT1G16440	root hair specific 3 (RSH3); FUNCTIONS IN: kinase activity; INVOLVED IN: protein amino acid phosphorylation; LOCATED IN: plasma membrane; EXPRESSED IN: root hair; CONTAINS InterPro DOMAIN/s: Protein kinase, catalytic domain (InterPro:IPR000719), Serine/threonine-protein kinase domain (InterPro:IPR002290), Tyrosine-protein kinase, catalytic domain (InterPro:IPR020635), Serine/threonine-protein kin…	ROOT HAIR SPECIFIC 3 (RSH3)	0.174254	-2.60667	0.335202	0.0284698	1.65481	-0.605558	1.44468
AT1G17430	alpha/beta-Hydrolases superfamily protein; FUNCTIONS IN: hydrolase activity; INVOLVED IN: biological_process unknown; LOCATED IN: endomembrane system; EXPRESSED IN: 24 plant structures; EXPRESSED DURING: 13 growth stages; CONTAINS InterPro DOMAIN/s: Alpha/beta hydrolase fold-1 (InterPro:IPR000073); BEST Arabidopsis thaliana protein match is: alpha/beta-Hydrolases superfamily protein (TAIR:AT1G726…		0.0520962	-1.14394	0.156462	0.133561	0.963059	-0.168057	1.03599
AT1G18420	Aluminium activated malate transporter family protein; INVOLVED IN: response to aluminum ion; CONTAINS InterPro DOMAIN/s: Malate transporter, aliminium toerance (InterPro:IPR020966); BEST Arabidopsis thaliana protein match is: aluminum-activated malate transporter 9 (TAIR:AT3G18440.1); Has 539 Blast hits to 535 proteins in 118 species: Archae - 0; Bacteria - 174; Metazoa - 1; Fungi - 11; Plants -…		0.210656	-1.35746	0.323489	-0.311673	1.13486	-0.0476364	0.72043
AT1G18910	zinc ion binding;zinc ion binding; FUNCTIONS IN: zinc ion binding; EXPRESSED IN: 15 plant structures; EXPRESSED DURING: 7 growth stages; CONTAINS InterPro DOMAIN/s: Zinc finger, CTCHY-type (InterPro:IPR017921), Zinc finger, CHY-type (InterPro:IPR008913), Zinc finger, RING-type (InterPro:IPR001841), Haemerythrin/HHE cation-binding motif (InterPro:IPR012312); BEST Arabidopsis thaliana protein match…		0.314026	-0.699924	0.136399	0.57623	0.73951	-0.163108	1.1177		-0.0375566	-0.27703	-0.0233759	0.808691	0.707382	0.4528	1.72579
AT1G20440	Belongs to the dehydrin protein family, which contains highly conserved stretches of 7-17 residues that are repetitively scattered in their sequences, the K-, S-, Y- and lysine rich segments. Cold regulated gene, amino acid sequence homology with Group II LEA (late embryogenesis abundant) proteins. Also responds to osmotic stress, ABA, dehydration and inhibits e.coli growth while overexpressed. C…	COLD-REGULATED 47 (COR47)	0.317678	-0.928263	0.18034	-0.181167	1.06789	-0.116433	0.621009
AT1G21360	glycolipid transfer protein 2 (GLTP2); FUNCTIONS IN: glycolipid transporter activity, glycolipid binding; INVOLVED IN: glycolipid transport; LOCATED IN: cytoplasm; CONTAINS InterPro DOMAIN/s: Glycolipid transfer protein, GLTP (InterPro:IPR014830); BEST Arabidopsis thaliana protein match is: Glycolipid transfer protein (GLTP) family protein (TAIR:AT3G21260.3); Has 509 Blast hits to 509 proteins in…	GLYCOLIPID TRANSFER PROTEIN 2 (GLTP2)	0.157159	-1.14364	-0.690157	-0.161706	1.92839	0.858898	2.37734		0.00679833	-0.282345	-0.295705	-0.640861	0.827482	0.503529	0.343295
AT1G22530	PATELLIN 2 (PATL2); FUNCTIONS IN: transporter activity; INVOLVED IN: transport; LOCATED IN: plasma membrane, chloroplast; EXPRESSED IN: 25 plant structures; EXPRESSED DURING: 14 growth stages; CONTAINS InterPro DOMAIN/s: Cellular retinaldehyde-binding/triple function, C-terminal (InterPro:IPR001251), Cellular retinaldehyde-binding/triple function, N-terminal (InterPro:IPR008273), Cellular retinal…	PATELLIN 2 (PATL2)	0.229889	-1.28616	0.339866	-0.205507	1.17688	-0.201111	0.614582		-0.0746614	-0.591716	-0.323181	-0.265459	0.222454	-0.372077	0.387003
AT1G22550	Major facilitator superfamily protein; FUNCTIONS IN: transporter activity; INVOLVED IN: oligopeptide transport; LOCATED IN: membrane; EXPRESSED IN: 19 plant structures; EXPRESSED DURING: 9 growth stages; CONTAINS InterPro DOMAIN/s: PTR2 family proton/oligopeptide symporter, conserved site (InterPro:IPR018456), Oligopeptide transporter (InterPro:IPR000109), Major facilitator superfamily, general s…		0.469793	-0.841634	-0.292546	-0.73926	1.48505	0.187359	1.02478
AT1G22570	Major facilitator superfamily protein; FUNCTIONS IN: transporter activity; INVOLVED IN: oligopeptide transport; LOCATED IN: membrane; EXPRESSED IN: 17 plant structures; EXPRESSED DURING: 10 growth stages; CONTAINS InterPro DOMAIN/s: PTR2 family proton/oligopeptide symporter, conserved site (InterPro:IPR018456), Oligopeptide transporter (InterPro:IPR000109), Major facilitator superfamily, general …		0.451042	-1.30416	-0.267138	0.220231	1.1424	-0.72038	1.70985		-0.144267	0.0519821	-0.102713	0.620962	-0.443631	-0.499043	0.188788
AT1G22740	GTP-binding protein Rab7	RAB GTPASE HOMOLOG G3B (RABG3B)	0.562425	-0.891329	-0.284553	-0.419772	1.26127	-0.0516478	1.09612
AT1G23750	Nucleic acid-binding, OB-fold-like protein; CONTAINS InterPro DOMAIN/s: Nucleic acid-binding, OB-fold-like (InterPro:IPR016027), Nucleic acid-binding, OB-fold (InterPro:IPR012340); BEST Arabidopsis thaliana protein match is: Nucleic acid-binding, OB-fold-like protein (TAIR:AT1G10590.2); Has 249 Blast hits to 249 proteins in 61 species: Archae - 55; Bacteria - 0; Metazoa - 0; Fungi - 0; Plants - 1…		-0.0875496	-1.72494	-0.049502	-0.343428	1.00131	-0.664568	0.664477
AT1G24485	FUNCTIONS IN: molecular_function unknown; INVOLVED IN: biological_process unknown; LOCATED IN: endomembrane system; BEST Arabidopsis thaliana protein match is: protein kinase-related (TAIR:AT3G46280.1); Has 1310 Blast hits to 1260 proteins in 183 species: Archae - 0; Bacteria - 258; Metazoa - 162; Fungi - 42; Plants - 688; Viruses - 16; Other Eukaryotes - 144 (source: NCBI BLink).		-0.0846079	-1.44655	0.212365	0.12311	0.747045	-0.788566	0.779582
AT1G25240	ENTH/VHS/GAT family protein; FUNCTIONS IN: phospholipid binding, clathrin binding, binding, phosphatidylinositol binding; INVOLVED IN: clathrin coat assembly; LOCATED IN: clathrin coat, mitochondrion; EXPRESSED IN: 10 plant structures; EXPRESSED DURING: L mature pollen stage, M germinated pollen stage, 4 anthesis, C globular stage, petal differentiation and expansion stage; CONTAINS InterPro DOMA…		-0.104768	-0.998224	0.0101028	-0.0724361	0.903998	0.0670256	0.840747
AT1G25480	Aluminium activated malate transporter family protein; FUNCTIONS IN: molecular_function unknown; INVOLVED IN: response to aluminum ion; LOCATED IN: cellular_component unknown; CONTAINS InterPro DOMAIN/s: Malate transporter, aliminium toerance (InterPro:IPR020966); BEST Arabidopsis thaliana protein match is: Aluminium activated malate transporter family protein (TAIR:AT1G68600.1); Has 866 Blast hi…		-0.184203	-1.08646	0.0363835	0.179708	0.681143	0.0530412	0.939241
AT1G27140	Encodes glutathione transferase belonging to the tau class of GSTs. Naming convention according to Wagner et al. (2002).	GLUTATHIONE S-TRANSFERASE TAU 14 (GSTU14)	-0.36201	-2.91251	0.373874	-1.08971	2.18272	-0.542054	0.908035		-0.293019	-0.912866	-0.60965	-0.811827	-0.251613	-0.879795	-0.446454
AT1G27740	Basic helix-loop-helix (bHLH) transcription factor that is sufficient to promote postmitotic cell growth in root-hair cells. RSL4 is a direct transcriptional target of RHD6	ROOT HAIR DEFECTIVE 6-LIKE 4 (RSL4)	-0.668811	-3.69535	0.21846	-0.0994136	3.39042	0.176474	3.05416
AT1G30550	S-adenosyl-L-methionine-dependent methyltransferases superfamily protein; FUNCTIONS IN: methyltransferase activity; INVOLVED IN: RNA capping, RNA methylation; EXPRESSED IN: 21 plant structures; EXPRESSED DURING: 12 growth stages; CONTAINS InterPro DOMAIN/s: RNA cap guanine-N2 methyltransferase (InterPro:IPR019012); BEST Arabidopsis thaliana protein match is: S-adenosyl-L-methionine-dependent meth…		0.563656	-0.737533	0.150682	-0.0938484	0.872956	-0.575139	0.782711		-0.107913	0.00752856	-0.674969	-0.472306	0.0531419	0.181432	0.198492
AT1G30560	Encodes a member of the phosphate starvation-induced glycerol-3-phosphate permease gene family: AT3G47420(G3Pp1), AT4G25220(G3Pp2), AT1G30560(G3Pp3), AT4G17550(G3Pp4) and AT2G13100(G3Pp5).	GLYCEROL-3-PHOSPHATE PERMEASE 3 (G3Pp3)	-0.881724	-1.66382	-0.0795566	1.06963	0.591931	0.11037	1.80973
AT1G30850	root hair specific 4 (RSH4); BEST Arabidopsis thaliana protein match is: unknown protein (TAIR:AT2G34910.1); Has 45 Blast hits to 43 proteins in 9 species: Archae - 0; Bacteria - 0; Metazoa - 0; Fungi - 0; Plants - 45; Viruses - 0; Other Eukaryotes - 0 (source: NCBI BLink).	ROOT HAIR SPECIFIC 4 (RSH4)	-0.100361	-0.862816	-0.0022747	-0.0386067	0.814048	-0.0446818	0.742509
AT1G30870	Peroxidase superfamily protein; FUNCTIONS IN: peroxidase activity, heme binding; INVOLVED IN: oxidation reduction, response to oxidative stress; LOCATED IN: endomembrane system; EXPRESSED IN: root; CONTAINS InterPro DOMAIN/s: Haem peroxidase (InterPro:IPR010255), Plant peroxidase (InterPro:IPR000823), Peroxidases heam-ligand binding site (InterPro:IPR019793), Haem peroxidase, plant/fungal/bacteri…		-0.0777961	-2.40193	0.447873	0.238516	1.712	-0.944814	1.46861
AT1G32740	SBP (S-ribonuclease binding protein) family protein; FUNCTIONS IN: zinc ion binding; INVOLVED IN: biological_process unknown; LOCATED IN: cellular_component unknown; EXPRESSED IN: 11 plant structures; EXPRESSED DURING: M germinated pollen stage, 4 anthesis, C globular stage, petal differentiation and expansion stage; CONTAINS InterPro DOMAIN/s: Zinc finger, RING-type (InterPro:IPR001841), S-ribon…		-0.709434	-1.85318	-0.156953	-0.22252	0.79604	-0.361128	0.678584		-0.0131474	-0.562496	0.332198	1.39277	0.275447	-0.187029	1.3717
AT1G33930	P-loop containing nucleoside triphosphate hydrolases superfamily protein; FUNCTIONS IN: GTP binding; INVOLVED IN: response to bacterium; EXPRESSED IN: leaf lamina base, pedicel, petiole, leaf; EXPRESSED DURING: LP.04 four leaves visible, 4 anthesis; CONTAINS InterPro DOMAIN/s: AIG1 (InterPro:IPR006703); BEST Arabidopsis thaliana protein match is: P-loop containing nucleoside triphosphate hydrolas…		0.177674	-1.92689	0.773426	0.935735	0.734398	-1.31171	1.04969
AT1G34047	Encodes a defensin-like (DEFL) family protein.		-0.074924	-4.00819	-0.0381115	-1.6276	3.95557	0.0275637	4.06145		-0.158032	0.764112	0.269079	0.213773	-1.63695	-0.609299	-1.91584
AT1G34510	Peroxidase superfamily protein; FUNCTIONS IN: peroxidase activity, heme binding; INVOLVED IN: oxidation reduction, response to oxidative stress; LOCATED IN: endomembrane system; EXPRESSED IN: root; CONTAINS InterPro DOMAIN/s: Haem peroxidase (InterPro:IPR010255), Plant peroxidase (InterPro:IPR000823), Peroxidase, active site (InterPro:IPR019794), Haem peroxidase, plant/fungal/bacterial (InterPro:…		-0.496284	-2.36366	0.877728	0.421355	1.90749	-0.302045	1.46091
AT1G34520	MBOAT (membrane bound O-acyl transferase) family protein; CONTAINS InterPro DOMAIN/s: Wax synthase (InterPro:IPR017088); BEST Arabidopsis thaliana protein match is: MBOAT (membrane bound O-acyl transferase) family protein (TAIR:AT1G34490.1); Has 1089 Blast hits to 1085 proteins in 421 species: Archae - 0; Bacteria - 800; Metazoa - 0; Fungi - 8; Plants - 227; Viruses - 0; Other Eukaryotes - 54 (so…		0.331372	-0.81252	-0.0895518	0.0625498	0.713238	-0.303301	0.64844
AT1G35720	Encodes a member of the annexin gene family, a diverse, multigene family of calcium-dependent, membrane-binding proteins. The protein was determined to have peroxidase activity. This activity is thought to be dependent on the presence of post-translational modifications (most likely phosphorylation). The protein was shown to be present as a mixture of monomer and homodimer. The homodimerization s…	ANNEXIN 1 (ANNAT1)	-0.014118	-1.10685	0.162058	0.120724	0.694182	-0.407695	0.615441
AT1G43820	pre-tRNA; tRNA-Asp (anticodon: GTC)		-0.0673235	-0.90706	0.140086	-0.0134759	0.837694	0.0505259	0.786252
AT1G51260	ACYL-COA:1-ACYLGLYCEROL-3-PHOSPHATE ACYLTRANSFERASE, PUTATIVE SIMILAR TO ACYL-COA:1-ACYLGLYCEROL-3-PHOSPHATE ACYLTRANSFERASE GI:4583544 FROM [BRASSICA NAPUS]	LYSOPHOSPHATIDYL ACYLTRANSFERASE 3 (LPAT3)	0.0420972	-2.03345	0.478352	-0.465421	1.7529	-0.727704	0.913224
AT1G51870	protein kinase family protein; FUNCTIONS IN: protein serine/threonine kinase activity, protein kinase activity, kinase activity, ATP binding; INVOLVED IN: protein amino acid phosphorylation; LOCATED IN: endomembrane system; CONTAINS InterPro DOMAIN/s: Protein kinase, ATP binding site (InterPro:IPR017441), Serine/threonine-protein kinase domain (InterPro:IPR002290), Serine-threonine/tyrosine-prote…		-0.136497	-1.83787	0.512891	0.483565	1.20525	-0.685549	1.29495
AT1G52120	Mannose-binding lectin superfamily protein; CONTAINS InterPro DOMAIN/s: Mannose-binding lectin (InterPro:IPR001229); BEST Arabidopsis thaliana protein match is: Mannose-binding lectin superfamily protein (TAIR:AT1G52130.1); Has 1455 Blast hits to 704 proteins in 37 species: Archae - 0; Bacteria - 4; Metazoa - 0; Fungi - 0; Plants - 1447; Viruses - 0; Other Eukaryotes - 4 (source: NCBI BLink).		-2.89829	-3.98982	0.866858	2.96717	1.20475	0.0332038	3.21964		-0.0771338	-0.216477	0.071418	6.84747	1.34362	1.31825	8.18084
AT1G52660	P-loop containing nucleoside triphosphate hydrolases superfamily protein; FUNCTIONS IN: ATP binding; INVOLVED IN: defense response, apoptosis; EXPRESSED IN: root; CONTAINS InterPro DOMAIN/s: NB-ARC (InterPro:IPR002182), Disease resistance protein (InterPro:IPR000767); BEST Arabidopsis thaliana protein match is: P-loop containing nucleoside triphosphate hydrolases superfamily protein (TAIR:AT3G157…		0.275291	-1.45142	0.248328	0.0802033	0.994793	-0.372669	0.998104
AT1G53680	Encodes glutathione transferase belonging to the tau class of GSTs. Naming convention according to Wagner et al. (2002).	GLUTATHIONE S-TRANSFERASE TAU 28 (GSTU28)	0.193849	-2.06749	0.700496	0.228456	1.28455	-1.04835	0.899487		-0.334634	-0.50458	-0.379684	-0.622458	0.0619309	-0.13384	-0.130631
AT1G54940	plant glycogenin-like starch initiation protein 4 (PGSIP4); FUNCTIONS IN: transferase activity, transferring glycosyl groups; INVOLVED IN: biosynthetic process; LOCATED IN: endomembrane system; EXPRESSED IN: 6 plant structures; EXPRESSED DURING: petal differentiation and expansion stage; CONTAINS InterPro DOMAIN/s: Glycosyl transferase, family 8 (InterPro:IPR002495); BEST Arabidopsis thaliana pro…	PLANT GLYCOGENIN-LIKE STARCH INITIATION PROTEIN 4 (PGSIP4)	0.00165801	-1.93681	0.115804	0.0100634	1.49068	-0.341356	1.31275
AT1G54970	encodes a proline-rich protein that is specifically expressed in the root.	PROLINE-RICH PROTEIN 1 (PRP1)	0.0654513	-0.892087	0.110003	0.0509413	1.14476	0.169508	1.04023
AT1G59725	DNAJ heat shock family protein; FUNCTIONS IN: unfolded protein binding, heat shock protein binding; INVOLVED IN: protein folding; LOCATED IN: cellular_component unknown; EXPRESSED IN: root; CONTAINS InterPro DOMAIN/s: Molecular chaperone, heat shock protein, Hsp40, DnaJ (InterPro:IPR015609), HSP40/DnaJ peptide-binding (InterPro:IPR008971), Chaperone DnaJ, C-terminal (InterPro:IPR002939), Heat sho…		-0.411598	-1.47117	0.152333	0.0755516	0.873335	-0.391525	0.684337
AT1G62090	pseudogene, protein kinase family, similar to light repressible receptor protein kinase (LRRPK) (Arabidopsis thaliana) GI:1321686; contains Pfam profiles PF02536: mTERF, PF00069: Protein kinase domain, PF00560: Leucine Rich Repeat; blastp match of 38% identity and 1.7e-162 P-value to GP|9837280|gb|AAG00510.1||AF285172 leaf senescence-associated receptor-like protein kinase {Phaseolus vulgaris}		-0.0169366	-0.827819	0.0693415	0.402768	0.648896	-0.249939	0.675424
AT1G62980	Alpha-expansin 18. Naming convention from the Expansin Working Group (Kende et al, 2004. Plant Mol Bio)	EXPANSIN A18 (EXPA18)	0.0423168	-2.62254	0.572965	0.0532505	1.83233	-0.986488	1.29809
AT1G64480	calcineurin B-like protein 8, member of plant-specific family of calcium sensor proteins containing 3 EF-hand motifs	CALCINEURIN B-LIKE PROTEIN 8 (CBL8)	-0.218709	-1.41654	-0.640206	-0.710819	1.0276	-0.205438	0.898415
AT1G66150	receptor-like transmembrane kinase I (TMK1)	TRANSMEMBRANE KINASE 1 (TMK1)	0.315214	-1.01686	-0.145455	-0.325067	0.754844	-0.609032	0.597553
AT1G66800	Its expression is enriched in non-root hair cells (compared to root hair cells) and this enrichment is associated with increase in the transcription-associated mark trimethylation of H3 lysine 4 (H3K4me3) and decrease in the Polycomb silencing-associated mark trimethylation of H3 lysine 27 (H3K27me3) in non-root hair cells relative to root-hair cells. Protein sequence is similar to Eucalyptus gun…		0.272466	-1.30939	-0.0123172	-1.19263	2.15251	0.69796	0.951159
AT1G67195	miRNA (MIR414)	MICRORNA414 (MIR414)	-0.284899	-0.782222	0.30624	0.0241152	0.876969	0.424805	0.636307		-0.024816	-0.339114	-0.0329678	0.756437	0.312724	-0.0163404	1.24206
AT1G67265	ROTUNDIFOLIA like 21 (RTFL21); CONTAINS InterPro DOMAIN/s: DVL (InterPro:IPR012552); BEST Arabidopsis thaliana protein match is: ROTUNDIFOLIA like 18 (TAIR:AT5G16023.1); Has 118 Blast hits to 118 proteins in 11 species: Archae - 0; Bacteria - 0; Metazoa - 0; Fungi - 0; Plants - 118; Viruses - 0; Other Eukaryotes - 0 (source: NCBI BLink).	ROTUNDIFOLIA LIKE 21 (RTFL21)	-0.065287	-0.605189	0.181422	0.0133601	0.676394	-0.0694109	0.585585		0.186064	0.753952	-0.302901	-0.12981	-1.0047	-0.274616	-0.677038
AT1G70560	TAA1 is involved in the shade-induced production of indole-3-pyruvate (IPA), a precursor to IAA, a biologically active auxin. It is also involved in regulating many aspects of plant growth and development from embryogenesis to flower formation and plays a role in ethylene-mediated signaling. This enzyme can catalyze the formation of IPA from L-tryptophan. Though L-Trp is expected to be the prefer…	TRYPTOPHAN AMINOTRANSFERASE OF ARABIDOPSIS 1 (TAA1)	0.0610896	-0.981276	0.00514768	-0.153536	0.804439	-0.153549	0.609239		-0.208926	0.0537918	0.156985	2.08402	-0.21864	0.0621588	1.73287
AT1G70830	MLP-like protein 28 (MLP28); FUNCTIONS IN: molecular_function unknown; INVOLVED IN: response to biotic stimulus, defense response; LOCATED IN: cellular_component unknown; EXPRESSED IN: 22 plant structures; EXPRESSED DURING: 14 growth stages; CONTAINS InterPro DOMAIN/s: Bet v I allergen (InterPro:IPR000916); BEST Arabidopsis thaliana protein match is: MLP-like protein 34 (TAIR:AT1G70850.3); Has 82…	MLP-LIKE PROTEIN 28 (MLP28)	-0.36759	-1.69738	0.584834	2.09599	1.23019	0.140119	2.59086		-0.0329008	0.757698	0.656064	-0.657932	0.18357	1.03481	-1.32668
AT1G71530	Protein kinase superfamily protein; FUNCTIONS IN: protein serine/threonine kinase activity, protein kinase activity, kinase activity, ATP binding; INVOLVED IN: protein amino acid phosphorylation, N-terminal protein myristoylation; LOCATED IN: chloroplast; CONTAINS InterPro DOMAIN/s: Protein kinase, ATP binding site (InterPro:IPR017441), Protein kinase, catalytic domain (InterPro:IPR000719), Serin…		0.518709	-1.19996	0.0109408	-0.213034	1.17311	-0.225328	1.12295
AT1G74830	Protein of unknown function, DUF593; FUNCTIONS IN: molecular_function unknown; INVOLVED IN: biological_process unknown; LOCATED IN: endomembrane system; CONTAINS InterPro DOMAIN/s: Protein of unknown function DUF593 (InterPro:IPR007656); BEST Arabidopsis thaliana protein match is: Protein of unknown function, DUF593 (TAIR:AT1G18990.1); Has 3601 Blast hits to 3088 proteins in 462 species: Archae -…		0.0464954	-1.12852	0.0988351	0.00213446	1.02934	-0.374046	0.761566
AT1G76090	Encodes S-adenosyl-methionine-sterol-C-methyltransferase, an enzyme in the sterol biosynthetic pathway.	STEROL METHYLTRANSFERASE 3 (SMT3)	-0.0108441	-1.24661	0.134763	-0.186088	0.901839	-0.385822	0.607774
AT1G76460	RNA-binding (RRM/RBD/RNP motifs) family protein; FUNCTIONS IN: RNA binding, nucleotide binding, nucleic acid binding; INVOLVED IN: biological_process unknown; LOCATED IN: cellular_component unknown; EXPRESSED IN: 23 plant structures; EXPRESSED DURING: 13 growth stages; CONTAINS InterPro DOMAIN/s: RNA recognition motif, RNP-1 (InterPro:IPR000504), Nucleotide-binding, alpha-beta plait (InterPro:IPR…		-0.261841	-0.626931	-0.234035	-0.163486	0.588439	0.24299	0.587528
AT1G78230	Outer arm dynein light chain 1 protein; INVOLVED IN: biological_process unknown; LOCATED IN: vacuole; CONTAINS InterPro DOMAIN/s: Leucine-rich repeat, typical subtype (InterPro:IPR003591), Leucine-rich repeat (InterPro:IPR001611); BEST Arabidopsis thaliana protein match is: Outer arm dynein light chain 1 protein (TAIR:AT4G03260.2); Has 24271 Blast hits to 14439 proteins in 747 species: Archae - 6…		-0.181769	-1.5138	0.296956	-0.369853	1.46819	0.180121	1.08553		-0.0702677	-0.168959	0.213975	-0.358741	0.63705	0.385615	0.0699694
AT1G78260	RNA-binding (RRM/RBD/RNP motifs) family protein; FUNCTIONS IN: RNA binding, nucleotide binding, nucleic acid binding; INVOLVED IN: biological_process unknown; LOCATED IN: cellular_component unknown; EXPRESSED IN: 21 plant structures; EXPRESSED DURING: 11 growth stages; CONTAINS InterPro DOMAIN/s: RNA recognition motif, RNP-1 (InterPro:IPR000504), Nucleotide-binding, alpha-beta plait (InterPro:IPR…		0.227307	-1.96143	0.566206	0.0401186	1.32528	-0.679291	0.924907
AT1G79130	SAUR-like auxin-responsive protein family ; CONTAINS InterPro DOMAIN/s: Auxin responsive SAUR protein (InterPro:IPR003676); BEST Arabidopsis thaliana protein match is: SAUR-like auxin-responsive protein family (TAIR:AT1G16510.1); Has 1191 Blast hits to 1188 proteins in 26 species: Archae - 0; Bacteria - 0; Metazoa - 0; Fungi - 0; Plants - 1190; Viruses - 0; Other Eukaryotes - 1 (source: NCBI BLin…		0.263415	-1.55754	0.177787	-0.691381	1.60799	-0.207064	0.905016
AT1G79860	Encodes a member of KPP-like gene family, homolog of KPP (kinase partner protein) gene in tomato. Also a member of the RopGEF (guanine nucleotide exchange factor) family, containing the novel PRONE domain (plant-specific Rop nucleotide exchanger), which is exclusively active towards members of the Rop subfamily. Coexpression of AtPRK2a with AtRopGEF12 resulted in isotropic pollen tube growth Grow…	RHO GUANYL-NUCLEOTIDE EXCHANGE FACTOR 12 (ROPGEF12)	-0.400787	-1.29267	0.0329147	0.0341128	0.913213	-0.0194287	0.868513
AT1G80440	Galactose oxidase/kelch repeat superfamily protein; CONTAINS InterPro DOMAIN/s: Galactose oxidase/kelch, beta-propeller (InterPro:IPR011043), Kelch repeat type 1 (InterPro:IPR006652), Kelch related (InterPro:IPR013089), Kelch-type beta propeller (InterPro:IPR015915); BEST Arabidopsis thaliana protein match is: Galactose oxidase/kelch repeat superfamily protein (TAIR:AT1G15670.1); Has 30201 Blast …		0.072587	-0.765409	-0.75235	0.41357	0.757413	-0.118216	1.92513		1.01103	-0.156234	0.443175	1.01065	0.377639	-0.824213	0.959538
AT2G01890	Encodes a purple acid phosphatase (PAP) belonging to the low molecular weight plant PAP group.	PURPLE ACID PHOSPHATASE 8 (PAP8)	0.065768	-0.802302	-0.584025	0.130623	0.895774	-0.00600188	1.54976		-0.0236847	-1.08352	0.0647988	-0.760186	0.752585	-0.317041	-0.0164419
AT2G03720	Involved in root hair development	MORPHOGENESIS OF ROOT HAIR 6 (MRH6)	-0.149635	-3.10502	0.625485	-0.0797153	1.91938	-1.42041	1.24734		-0.319278	-0.878006	-0.268868	-0.654555	-0.209683	-0.77076	-0.551699
AT2G03740	late embryogenesis abundant domain-containing protein / LEA domain-containing protein; CONTAINS InterPro DOMAIN/s: Late embryogenesis abundant protein, group 4 (InterPro:IPR004238); BEST Arabidopsis thaliana protein match is: Late embryogenesis abundant protein (LEA) family protein (TAIR:AT2G03850.1); Has 1140 Blast hits to 576 proteins in 184 species: Archae - 2; Bacteria - 341; Metazoa - 46; Fu…		-0.90624	-1.60271	-0.687486	-0.703915	0.845302	-0.059708	0.680504
AT2G04680	Cysteine/Histidine-rich C1 domain family protein; FUNCTIONS IN: zinc ion binding; EXPRESSED IN: root; CONTAINS InterPro DOMAIN/s: Zinc finger, RING-type (InterPro:IPR001841), DC1 (InterPro:IPR004146), Zinc finger, PHD-type (InterPro:IPR001965), C1-like (InterPro:IPR011424); BEST Arabidopsis thaliana protein match is: Cysteine/Histidine-rich C1 domain family protein (TAIR:AT5G37620.1); Has 1809 Bl…		-0.305666	-2.23559	-0.252511	-0.589196	1.14693	-0.604121	0.953834
AT2G14920	Encodes a brassinosteroid sulfotransferase that may be involved in brassinosteroid inactivation. In vitro experiements show that this enzyme can act on a broad group of naturally occurring brassinosteroids, including the 24-epimers and (22R,23R)-28 homobrassinosteroids, that have an array of different side chains, though it shows a preference for (22R,23R)-28 homobrassinosteroids. ST4A is express…	SULFOTRANSFERASE 4A (ST4A)	0.2399	-1.21239	0.621024	0.812506	0.715338	-0.950593	0.798103		-0.165586	0.149056	0.0205646	-0.835729	-0.281597	0.00721687	-1.19797
AT2G15830	unknown protein; FUNCTIONS IN: molecular_function unknown; INVOLVED IN: biological_process unknown; LOCATED IN: endomembrane system; EXPRESSED IN: 16 plant structures; EXPRESSED DURING: 10 growth stages; BEST Arabidopsis thaliana protein match is: unknown protein (TAIR:AT4G33960.1); Has 18 Blast hits to 18 proteins in 4 species: Archae - 0; Bacteria - 0; Metazoa - 0; Fungi - 0; Plants - 18; Virus…		-1.10274	-2.03151	-0.362374	0.213755	0.609474	-0.336604	1.24843		-0.0128683	-0.37398	-0.489154	-0.306412	0.521483	0.0963707	0.622304
AT2G16980	Major facilitator superfamily protein; FUNCTIONS IN: tetracycline transporter activity; INVOLVED IN: response to antibiotic, tetracycline transport, transmembrane transport; LOCATED IN: endomembrane system, integral to membrane; EXPRESSED IN: 6 plant structures; EXPRESSED DURING: L mature pollen stage, 4 anthesis; CONTAINS InterPro DOMAIN/s: Tetracycline resistance protein, TetA (InterPro:IPR0019…		-0.745794	-1.53867	-0.580847	-0.97254	0.892822	0.057497	0.603035		-0.236638	-0.767362	-0.66637	-0.851908	0.181837	-0.277969	0.0520797
AT2G17280	Phosphoglycerate mutase family protein; FUNCTIONS IN: catalytic activity; INVOLVED IN: metabolic process; LOCATED IN: cellular_component unknown; EXPRESSED IN: 24 plant structures; EXPRESSED DURING: 13 growth stages; CONTAINS InterPro DOMAIN/s: Histidine phosphatase superfamily, clade-1 (InterPro:IPR013078); BEST Arabidopsis thaliana protein match is: Phosphoglycerate mutase family protein (TAIR:…		-0.20391	-2.03818	-0.134705	-0.6971	1.23697	-0.48696	0.80666		0.116202	0.259335	0.0218804	0.632483	0.212926	0.421428	0.743022
AT2G17660	RPM1-interacting protein 4 (RIN4) family protein; CONTAINS InterPro DOMAIN/s: RPM1-interacting protein 4, defence response (InterPro:IPR008700); BEST Arabidopsis thaliana protein match is: RPM1-interacting protein 4 (RIN4) family protein (TAIR:AT4G35655.1); Has 277 Blast hits to 276 proteins in 36 species: Archae - 0; Bacteria - 0; Metazoa - 0; Fungi - 0; Plants - 275; Viruses - 0; Other Eukaryot…		0.202594	-1.11392	0.579612	-0.0171508	1.31498	-0.0138184	0.716361		0.0088531	-0.121376	0.233267	0.56477	0.13416	0.156028	0.612237
AT2G17880	Chaperone DnaJ-domain superfamily protein; FUNCTIONS IN: heat shock protein binding; INVOLVED IN: protein folding; LOCATED IN: chloroplast; EXPRESSED IN: 18 plant structures; EXPRESSED DURING: 11 growth stages; CONTAINS InterPro DOMAIN/s: Molecular chaperone, heat shock protein, Hsp40, DnaJ (InterPro:IPR015609), Heat shock protein DnaJ, N-terminal (InterPro:IPR001623); BEST Arabidopsis thaliana p…		0.0118485	-0.776417	-0.0477293	-0.554061	0.915649	0.0457827	0.588929		0.471074	0.694813	-0.175491	-0.15988	-0.453546	-0.160162	-0.473686
AT2G20520	fasciclin-like arabinogalactan-protein 6 (Fla6)	FASCICLIN-LIKE ARABINOGALACTAN 6 (FLA6)	-0.175649	-2.40828	0.609676	-0.338079	1.92394	-0.273245	1.16326		-0.387792	-0.663235	-0.608964	-0.628824	-0.396176	-0.610722	-0.277394
AT2G21540	SEC14-like 3 (SFH3); FUNCTIONS IN: phosphatidylinositol transporter activity; INVOLVED IN: flower development, transport; LOCATED IN: intracellular; EXPRESSED IN: 25 plant structures; EXPRESSED DURING: 17 growth stages; CONTAINS InterPro DOMAIN/s: Cellular retinaldehyde-binding/triple function, C-terminal (InterPro:IPR001251), Cellular retinaldehyde-binding/triple function, N-terminal (InterPro:I…	SEC14-LIKE 3 (SFH3)	-0.724117	-2.72299	0.737187	0.0486122	1.62403	-0.525391	1.0884		0.0555209	-1.09842	0.076642	0.0755855	0.00221851	-1.15096	0.0202867
AT2G21880	RAB GTPase homolog 7A (RAB7A); FUNCTIONS IN: GTP binding; INVOLVED IN: protein transport, small GTPase mediated signal transduction; EXPRESSED IN: 24 plant structures; EXPRESSED DURING: 14 growth stages; CONTAINS InterPro DOMAIN/s: Ras GTPase (InterPro:IPR001806), Small GTP-binding protein (InterPro:IPR005225), Small GTPase (InterPro:IPR020851), Ras (InterPro:IPR013753), Ras small GTPase, Rab typ…	RAB GTPASE HOMOLOG 7A (RAB7A)	0.191973	-2.22841	0.3943	-0.219658	1.48473	-0.994431	0.84083		-0.291074	-0.638059	-0.218094	-0.335117	-0.00948083	-0.420391	-0.111295
AT2G22170	Lipase/lipooxygenase, PLAT/LH2 family protein; FUNCTIONS IN: molecular_function unknown; INVOLVED IN: biological_process unknown; LOCATED IN: thylakoid, chloroplast, membrane; EXPRESSED IN: 19 plant structures; EXPRESSED DURING: 13 growth stages; CONTAINS InterPro DOMAIN/s: Lipoxygenase, LH2 (InterPro:IPR001024), Lipase/lipooxygenase, PLAT/LH2 (InterPro:IPR008976); BEST Arabidopsis thaliana prote…	PLAT DOMAIN PROTEIN 2 (PLAT2)	0.105444	-1.48717	-0.0100542	-0.355241	0.871963	-0.767467	0.596507		-0.0562838	-0.421117	-0.405931	-0.644226	0.0438161	-0.0771915	-0.107728
AT2G24400	SAUR-like auxin-responsive protein family ; CONTAINS InterPro DOMAIN/s: Auxin responsive SAUR protein (InterPro:IPR003676); BEST Arabidopsis thaliana protein match is: SAUR-like auxin-responsive protein family (TAIR:AT4G31320.1); Has 1369 Blast hits to 1358 proteins in 26 species: Archae - 0; Bacteria - 0; Metazoa - 0; Fungi - 0; Plants - 1368; Viruses - 0; Other Eukaryotes - 1 (source: NCBI BLin…		0.404025	-1.23217	0.279701	-0.0818461	1.02413	-0.673824	0.635888
AT2G24610	member of Cyclic nucleotide gated channel family	CYCLIC NUCLEOTIDE-GATED CHANNEL 14 (CNGC14)	-0.00850726	-1.07242	-0.080095	0.0500744	0.844839	-0.327784	0.624577
AT2G24980	Proline-rich extensin-like family protein; FUNCTIONS IN: structural constituent of cell wall; INVOLVED IN: plant-type cell wall organization; LOCATED IN: endomembrane system; EXPRESSED IN: root; CONTAINS InterPro DOMAIN/s: Extensin-like repeat (InterPro:IPR006706); BEST Arabidopsis thaliana protein match is: proline-rich extensin-like family protein (TAIR:AT5G35190.1); Has 220761 Blast hits to 34…	EXTENSIN 6 (EXT6)	-0.352066	-2.38784	0.574283	0.108202	1.3522	-1.26498	0.85868
AT2G25810	tonoplast intrinsic protein 4;1 (TIP4;1); FUNCTIONS IN: water channel activity; INVOLVED IN: transport, transmembrane transport; LOCATED IN: plant-type vacuole membrane, membrane, central vacuole; EXPRESSED IN: 14 plant structures; EXPRESSED DURING: 4 anthesis, F mature embryo stage, petal differentiation and expansion stage, E expanded cotyledon stage, D bilateral stage; CONTAINS InterPro DOMAIN…	TONOPLAST INTRINSIC PROTEIN 4;1 (TIP4;1)	-0.323015	-2.08777	0.114307	-0.47265	1.1707	-0.580609	0.625721
AT2G25980	Mannose-binding lectin superfamily protein; CONTAINS InterPro DOMAIN/s: Mannose-binding lectin (InterPro:IPR001229); BEST Arabidopsis thaliana protein match is: jacalin lectin family protein (TAIR:AT1G33790.1); Has 1842 Blast hits to 680 proteins in 37 species: Archae - 0; Bacteria - 4; Metazoa - 0; Fungi - 2; Plants - 1834; Viruses - 0; Other Eukaryotes - 2 (source: NCBI BLink).		0.410777	-0.903074	0.20505	0.125378	0.719273	-0.517492	0.601944
AT2G26690	Major facilitator superfamily protein; FUNCTIONS IN: transporter activity; INVOLVED IN: response to jasmonic acid stimulus, response to wounding; LOCATED IN: membrane; EXPRESSED IN: 22 plant structures; EXPRESSED DURING: 13 growth stages; CONTAINS InterPro DOMAIN/s: PTR2 family proton/oligopeptide symporter, conserved site (InterPro:IPR018456), Oligopeptide transporter (InterPro:IPR000109), Major…		-0.535359	-0.663423	-0.636612	-0.769959	0.810843	0.33542	0.661103		-0.170117	0.464728	-0.0468325	0.722982	0.0188891	0.630774	0.880104
AT2G26710	Encodes a member of the cytochrome p450 family that serves as a control point between multiple photoreceptor systems and brassinosteroid signal transduction. Involved in brassinolide metabolism. Mediates response to a variety of light signals including hypocotyl elongation and cotyledon expansion.	PHYB ACTIVATION TAGGED SUPPRESSOR 1 (BAS1)	0.242982	-0.722563	-0.202604	0.246861	0.775563	-0.0495622	1.29234
AT2G27010	member of CYP705A	CYTOCHROME P450, FAMILY 705, SUBFAMILY A, POLYPEPTIDE 9 (CYP705A9)	-0.148924	-1.82298	-0.0935985	-0.638728	1.2724	-0.444791	0.768777
AT2G32270	A member of Zrt- and Irt-related protein (ZIP) family. transcript is induced in response to zinc deficiency in the root. also response to iron deficiency.	ZINC TRANSPORTER 3 PRECURSOR (ZIP3)	-0.149684	-3.09656	0.49221	-0.487002	3.00187	-0.0812381	2.32307		-0.0896163	1.46507	-0.0534621	-0.134338	-1.96689	-0.342566	-1.94623
AT2G34070	Encodes a member of the TBL (TRICHOME BIREFRINGENCE-LIKE) gene family containing a plant-specific DUF231 (domain of unknown function) domain. TBL gene family has 46 members, two of which (TBR/AT5G06700 and TBL3/AT5G01360) have been shown to be involved in the synthesis and deposition of secondary wall cellulose, presumably by influencing the esterification state of pectic polymers. A nomenclature…	TRICHOME BIREFRINGENCE-LIKE 37 (TBL37)	0.452656	-0.772434	0.149691	0.0158941	0.822968	-0.235372	0.69442
AT2G34910	BEST Arabidopsis thaliana protein match is: root hair specific 4 (TAIR:AT1G30850.1); Has 43 Blast hits to 43 proteins in 9 species: Archae - 0; Bacteria - 0; Metazoa - 0; Fungi - 0; Plants - 43; Viruses - 0; Other Eukaryotes - 0 (source: NCBI BLink).		0.12166	-1.98352	0.176945	0.121388	1.57752	-0.586384	1.77534
AT2G36255	Encodes a defensin-like (DEFL) family protein.		-0.0307324	-4.67988	-0.136433	-0.713681	4.68434	-0.245487	4.95985		-0.376092	0.144325	-0.194904	-0.00577162	-1.39759	-1.18255	-1.3882
AT2G37290	Ypt/Rab-GAP domain of gyp1p superfamily protein; FUNCTIONS IN: RAB GTPase activator activity; INVOLVED IN: regulation of Rab GTPase activity; CONTAINS InterPro DOMAIN/s: RabGAP/TBC (InterPro:IPR000195); BEST Arabidopsis thaliana protein match is: Ypt/Rab-GAP domain of gyp1p superfamily protein (TAIR:AT3G55020.1).		-0.396699	-1.1044	-0.204312	0.388543	0.585398	-0.203885	1.12979
AT2G38760	Annexins are calcium binding proteins that are localized in the cytoplasm. When cytosolic Ca2+ increases, they relocate to the plasma membrane.	ANNEXIN 3 (ANNAT3)	-0.383152	-0.613846	-0.381524	-0.145427	0.748423	0.341592	0.932436
AT2G38940	Encodes Pht1;4, a member of the Pht1 family of phosphate transporters which include: Pht1;1/At5g43350, Pht1;2/At5g43370, Pht1;3/At5g43360, Pht1;4/At2g38940, Pht1;5/At2g32830, Pht1;6/At5g43340, Pht1;7/At3g54700, Pht1;8/At1g20860, Pht1;9/At1g76430 (Plant Journal 2002, 31:341). Expression is upregulated in the shoot of cax1/cax3 mutant.	PHOSPHATE TRANSPORTER 1;4 (PHT1;4)	0.21708	-1.63563	0.266946	0.0352757	0.994639	-1.0499	0.605506		0.123209	0.744968	-0.0829169	0.129101	-0.760002	-0.170773	-0.475089
AT2G39040	Peroxidase superfamily protein; FUNCTIONS IN: peroxidase activity, heme binding; INVOLVED IN: response to oxidative stress, oxidation reduction; LOCATED IN: endomembrane system; EXPRESSED IN: root; CONTAINS InterPro DOMAIN/s: Haem peroxidase (InterPro:IPR010255), Plant peroxidase (InterPro:IPR000823), Peroxidases heam-ligand binding site (InterPro:IPR019793), Haem peroxidase, plant/fungal/bacteri…		-0.54051	-3.02737	1.57605	-0.903459	2.89503	0.204413	0.771008		-0.040988	-1.22956	-1.61455	-1.12514	0.343478	-0.793567	0.85409
AT2G39180	CRINKLY4 related 2 (CCR2); FUNCTIONS IN: protein serine/threonine kinase activity, protein kinase activity, receptor activity, kinase activity, ATP binding; INVOLVED IN: protein amino acid phosphorylation; LOCATED IN: endomembrane system; EXPRESSED IN: 21 plant structures; EXPRESSED DURING: 13 growth stages; CONTAINS InterPro DOMAIN/s: TNFR/CD27/30/40/95 cysteine-rich region (InterPro:IPR001368),…	CRINKLY4 RELATED 2 (CCR2)	-0.0579877	-1.43413	0.119436	-0.0743506	0.863611	-0.608347	0.773147
AT2G41610	unknown protein; Has 35333 Blast hits to 34131 proteins in 2444 species: Archae - 798; Bacteria - 22429; Metazoa - 974; Fungi - 991; Plants - 531; Viruses - 0; Other Eukaryotes - 9610 (source: NCBI BLink).		-0.00447903	-0.720355	0.20678	0.0579798	0.689902	-0.360369	0.706715
AT2G41810	FUNCTIONS IN: molecular_function unknown; INVOLVED IN: biological_process unknown; LOCATED IN: endomembrane system; EXPRESSED IN: root; CONTAINS InterPro DOMAIN/s: Protein of unknown function DUF642 (InterPro:IPR006946), Galactose-binding domain-like (InterPro:IPR008979); BEST Arabidopsis thaliana protein match is: Protein of unknown function, DUF642 (TAIR:AT2G41800.1); Has 306 Blast hits to 298 …		-0.408022	-2.16049	0.750374	0.0289007	1.46515	-0.239574	0.792089
AT2G41970	Protein kinase superfamily protein; FUNCTIONS IN: protein tyrosine kinase activity, protein kinase activity, kinase activity, ATP binding; INVOLVED IN: protein amino acid phosphorylation; LOCATED IN: cellular_component unknown; EXPRESSED IN: 8 plant structures; EXPRESSED DURING: L mature pollen stage, M germinated pollen stage, 4 anthesis, petal differentiation and expansion stage; CONTAINS Inter…		0.561282	-2.08031	0.320927	0.0710814	1.68507	-0.965545	1.53918
AT2G42870	Encodes PHYTOCHROME RAPIDLY REGULATED1 (PAR1), an atypical basic helix-loop-helix (bHLP) protein. Closely related to PAR2 (At3g58850). Up regulated after simulated shade perception. Acts in the nucleus to control plant development and as a negative regulator of shade avoidance response. Functions as transcriptional repressor of auxin-responsive genes SAUR15 (AT4G38850) and SAUR68 (AT1G29510).	PHY RAPIDLY REGULATED 1 (PAR1)	0.0440904	-1.70647	-0.22368	-0.783709	1.12344	-0.632205	0.635121		-0.161407	-0.319716	-0.570927	-0.454963	-0.893399	-0.980351	-0.911308
AT2G43880	Pectin lyase-like superfamily protein; FUNCTIONS IN: polygalacturonase activity; INVOLVED IN: carbohydrate metabolic process; LOCATED IN: endomembrane system; EXPRESSED IN: root, carpel; EXPRESSED DURING: 4 anthesis; CONTAINS InterPro DOMAIN/s: Pectin lyase fold/virulence factor (InterPro:IPR011050), Pectin lyase fold (InterPro:IPR012334), Glycoside hydrolase, family 28 (InterPro:IPR000743), Para…		-0.501358	-2.7275	0.0508297	-0.275279	1.57418	-0.898125	1.24402
AT2G45220	Plant invertase/pectin methylesterase inhibitor superfamily; FUNCTIONS IN: enzyme inhibitor activity, pectinesterase activity; INVOLVED IN: cell wall modification; LOCATED IN: membrane, plant-type cell wall; EXPRESSED IN: 9 plant structures; EXPRESSED DURING: 4 anthesis, C globular stage, petal differentiation and expansion stage; CONTAINS InterPro DOMAIN/s: Carbohydrate-binding/sugar hydrolysis …		-0.428685	-2.13319	0.464777	-0.226414	1.34053	-0.454226	0.665098
AT2G45400	involved in the regulation of brassinosteroid metabolic pathway	(BEN1)	-0.639094	-3.00262	-0.0259288	-0.573183	2.03698	-0.472604	1.53962		-0.109776	-0.52493	0.156847	0.384788	0.456149	-0.0266358	0.656517
AT2G46710	Rho GTPase activating protein with PAK-box/P21-Rho-binding domain; FUNCTIONS IN: Rac GTPase activator activity; INVOLVED IN: signal transduction; LOCATED IN: intracellular; EXPRESSED IN: 22 plant structures; EXPRESSED DURING: 13 growth stages; CONTAINS InterPro DOMAIN/s: PAK-box/P21-Rho-binding (InterPro:IPR000095), Rho GTPase activation protein (InterPro:IPR008936), RhoGAP (InterPro:IPR000198); …		-1.17464	-2.03747	-0.135786	0.437851	0.838487	-0.331784	1.43803		-0.100951	-0.0425302	0.0166871	1.45605	0.075205	0.126914	1.31098
AT2G46740	Encodes a homolog of rat L-gulono-1,4-lactone (L-GulL) oxidase that is involved in the biosynthesis of L-ascorbic acid.	L -GULONO-1,4-LACTONE ( L -GULL) OXIDASE 5 (GULLO5)	-0.490448	-1.66747	0.0421035	0.093968	0.987259	-0.11144	0.910278		-0.0476473	-0.29219	-0.0587287	-0.175437	0.606896	0.272982	0.467471
AT2G47360	unknown protein; BEST Arabidopsis thaliana protein match is: unknown protein (TAIR:AT1G02570.1); Has 58 Blast hits to 55 proteins in 6 species: Archae - 0; Bacteria - 0; Metazoa - 0; Fungi - 0; Plants - 58; Viruses - 0; Other Eukaryotes - 0 (source: NCBI BLink).		0.365639	-0.879697	0.187027	-0.010937	0.813294	-0.288458	0.761589
AT2G47485	unknown protein; BEST Arabidopsis thaliana protein match is: unknown protein (TAIR:AT3G62650.1); Has 35333 Blast hits to 34131 proteins in 2444 species: Archae - 798; Bacteria - 22429; Metazoa - 974; Fungi - 991; Plants - 531; Viruses - 0; Other Eukaryotes - 9610 (source: NCBI BLink).		-0.787719	-1.51119	-0.197181	0.549542	1.00535	0.215221	1.79017
AT3G01730	Mutants exhibit shorter root hairs under phosphate-deficient conditions.		-0.560475	-2.50287	0.313218	-0.364874	1.56068	-0.843223	0.916371
AT3G02620	Plant stearoyl-acyl-carrier-protein desaturase family protein; FUNCTIONS IN: acyl-[acyl-carrier-protein] desaturase activity, oxidoreductase activity, transition metal ion binding; INVOLVED IN: oxidation reduction, fatty acid metabolic process, fatty acid biosynthetic process; CONTAINS InterPro DOMAIN/s: Ribonucleotide reductase-related (InterPro:IPR012348), Fatty acid desaturase, type 2 (InterPr…		0.523239	-0.964861	-0.132755	-0.791919	1.41891	0.165092	0.957016		-0.114907	-0.411602	-0.306734	-0.997797	0.802259	0.509056	0.107704
AT3G05890	RARE-COLD-INDUCIBLE 2B (RCI2B); CONTAINS InterPro DOMAIN/s: Uncharacterised protein family UPF0057 (InterPro:IPR000612); BEST Arabidopsis thaliana protein match is: Low temperature and salt responsive protein family (TAIR:AT3G05880.1); Has 1391 Blast hits to 1391 proteins in 471 species: Archae - 0; Bacteria - 653; Metazoa - 37; Fungi - 280; Plants - 382; Viruses - 0; Other Eukaryotes - 39 (sourc…	RARE-COLD-INDUCIBLE 2B (RCI2B)	-0.0673698	-1.81286	0.137222	-0.307486	1.22016	-0.558387	0.85123		-0.19181	-0.477585	-0.790853	-0.359639	0.125779	-0.196621	0.517984
AT3G05980	unknown protein; BEST Arabidopsis thaliana protein match is: unknown protein (TAIR:AT5G19340.1); Has 202 Blast hits to 202 proteins in 28 species: Archae - 0; Bacteria - 0; Metazoa - 39; Fungi - 4; Plants - 148; Viruses - 0; Other Eukaryotes - 11 (source: NCBI BLink).		0.212433	-1.44224	0.242819	0.0653474	1.04557	-0.65999	0.765775
AT3G07070	Protein kinase superfamily protein; FUNCTIONS IN: protein serine/threonine kinase activity, protein kinase activity, kinase activity, ATP binding; INVOLVED IN: protein amino acid phosphorylation; LOCATED IN: cellular_component unknown; EXPRESSED IN: male gametophyte, flower, pollen tube; EXPRESSED DURING: L mature pollen stage, M germinated pollen stage, 4 anthesis; CONTAINS InterPro DOMAIN/s: Pr…		-0.0943902	-2.24693	0.443063	-0.166492	1.87862	-0.486497	1.10439
AT3G08040	Encodes a member of the MATE (multidrug and toxin efflux family), expressed in roots but not shoots. Mutants accumulate excess iron, manganese and zinc, and express root Fe(III) chelatase activity even under iron sufficiency conditions. FRD3 is likely to function in root xylem loading of an iron chelator or other factor necessary for efficient iron uptake out of the xylem or apoplastic space and …	FERRIC REDUCTASE DEFECTIVE 3 (FRD3)	0.0393694	-0.629119	0.291258	0.0513528	0.971687	0.415202	0.746522		-0.0571524	0.618084	0.212484	-0.239486	0.217759	0.99342	-0.108796
AT3G09240	Protein kinase protein with tetratricopeptide repeat domain; FUNCTIONS IN: binding, protein kinase activity, ATP binding; INVOLVED IN: protein amino acid phosphorylation; LOCATED IN: cellular_component unknown; EXPRESSED IN: root; CONTAINS InterPro DOMAIN/s: Tetratricopeptide-like helical (InterPro:IPR011990), Protein kinase, catalytic domain (InterPro:IPR000719), Serine-threonine/tyrosine-protei…		-1.33456	-3.07512	-0.30552	-1.1641	1.61501	-0.282271	0.768671		-0.169451	-0.426353	-0.37264	-0.656858	0.176319	-0.229312	-0.030365
AT3G09925	Pollen Ole e 1 allergen and extensin family protein; FUNCTIONS IN: molecular_function unknown; INVOLVED IN: biological_process unknown; LOCATED IN: endomembrane system; CONTAINS InterPro DOMAIN/s: Pollen Ole e 1 allergen/extensin (InterPro:IPR006041); BEST Arabidopsis thaliana protein match is: Pollen Ole e 1 allergen and extensin family protein (TAIR:AT5G05500.1); Has 222 Blast hits to 222 prote…		0.520878	-2.30941	0.452783	0.0192571	2.13544	-0.710794	1.69594
AT3G10320	Glycosyltransferase family 61 protein; FUNCTIONS IN: transferase activity, transferring glycosyl groups; INVOLVED IN: biological_process unknown; LOCATED IN: cellular_component unknown; EXPRESSED IN: 8 plant structures; EXPRESSED DURING: 4 anthesis, petal differentiation and expansion stage; CONTAINS InterPro DOMAIN/s: Glycosyltransferase AER61, uncharacterised (InterPro:IPR007657); BEST Arabidop…		-1.17001	-1.49355	-0.37709	-0.0526849	0.747536	0.414877	0.943731		-0.0277273	-0.0473405	-0.0437904	0.409982	0.177281	0.0185693	0.650781
AT3G10710	root hair specific 12 (RHS12); FUNCTIONS IN: enzyme inhibitor activity, pectinesterase activity; INVOLVED IN: cell wall modification; LOCATED IN: cell wall, plant-type cell wall; EXPRESSED IN: root hair, flower; CONTAINS InterPro DOMAIN/s: Pectinesterase, active site (InterPro:IPR018040), Pectin lyase fold/virulence factor (InterPro:IPR011050), Pectinesterase, catalytic (InterPro:IPR000070), Pect…	ROOT HAIR SPECIFIC 12 (RHS12)	-0.191283	-1.22152	0.243957	-0.206354	1.02064	-0.0694285	0.79063
AT3G11385	Cysteine/Histidine-rich C1 domain family protein; FUNCTIONS IN: zinc ion binding; INVOLVED IN: biological_process unknown; LOCATED IN: cellular_component unknown; CONTAINS InterPro DOMAIN/s: DC1 (InterPro:IPR004146), Zinc finger, PHD-type (InterPro:IPR001965), C1-like (InterPro:IPR011424); BEST Arabidopsis thaliana protein match is: Cysteine/Histidine-rich C1 domain family protein (TAIR:AT3G11390…		0.411451	-0.919629	-0.0861229	0.125866	0.791432	-0.578667	0.846664
AT3G12240	serine carboxypeptidase-like 15 (SCPL15); FUNCTIONS IN: serine-type carboxypeptidase activity; INVOLVED IN: proteolysis; LOCATED IN: endomembrane system; CONTAINS InterPro DOMAIN/s: Peptidase S10, serine carboxypeptidase (InterPro:IPR001563); BEST Arabidopsis thaliana protein match is: serine carboxypeptidase-like 14 (TAIR:AT3G12230.1); Has 3798 Blast hits to 3708 proteins in 428 species: Archae …	SERINE CARBOXYPEPTIDASE-LIKE 15 (SCPL15)	0.486301	-1.64043	0.178281	-0.0435775	1.0622	-0.866532	0.883626
AT3G12540	Protein of unknown function, DUF547; CONTAINS InterPro DOMAIN/s: Protein of unknown function DUF547 (InterPro:IPR006869); BEST Arabidopsis thaliana protein match is: Protein of unknown function, DUF547 (TAIR:AT2G39690.1); Has 544 Blast hits to 542 proteins in 72 species: Archae - 7; Bacteria - 26; Metazoa - 31; Fungi - 0; Plants - 446; Viruses - 0; Other Eukaryotes - 34 (source: NCBI BLink).		-0.0832979	-1.37516	0.200707	0.103205	0.794529	-0.458066	0.960094
AT3G14850	Encodes a member of the TBL (TRICHOME BIREFRINGENCE-LIKE) gene family containing a plant-specific DUF231 (domain of unknown function) domain. TBL gene family has 46 members, two of which (TBR/AT5G06700 and TBL3/AT5G01360) have been shown to be involved in the synthesis and deposition of secondary wall cellulose, presumably by influencing the esterification state of pectic polymers. A nomenclature…	TRICHOME BIREFRINGENCE-LIKE 41 (TBL41)	0.317107	-1.69457	0.0350716	-0.719262	1.54042	-0.542668	0.854136		-0.0133836	-0.821159	-0.52586	-0.854519	0.691294	-0.104349	0.392287
AT3G15115	unknown protein; BEST Arabidopsis thaliana protein match is: unknown protein (TAIR:AT1G53180.1); Has 47 Blast hits to 47 proteins in 15 species: Archae - 0; Bacteria - 0; Metazoa - 13; Fungi - 0; Plants - 30; Viruses - 0; Other Eukaryotes - 4 (source: NCBI BLink).		0.0451241	-1.16607	-0.0579917	-0.0807972	0.75374	-0.39426	0.921556
AT3G16410	Encodes a nitrile-specifier protein NSP4. NSP4 is one out of five (At3g16400/NSP1, At2g33070/NSP2, At3g16390/NSP3, At3g16410/NSP4 and At5g48180/NSP5) A. thaliana epithiospecifier protein (ESP) homologues that promote simple nitrile, but not epithionitrile or thiocyanate formation.	NITRILE SPECIFIER PROTEIN 4 (NSP4)	0.0300548	-1.01001	-0.0871584	-0.317702	0.888776	-0.0200296	0.680681
AT3G17600	Encodes a member of the Aux/IAA family of proteins implicated in auxin signaling. IAA31 shares several residues with the conserved domain II region, believed to act as a degron in many of the rapidly degraded Aux/IAA family members. An IAA31 fusion protein is quite long-lived, but can be degraded more rapidly in the presence of auxin. Unlike many other family members, IAA31 transcript levels do n…	INDOLE-3-ACETIC ACID INDUCIBLE 31 (IAA31)	-0.290662	-1.67428	0.231631	-0.0292773	1.06521	-0.326882	1.1228
AT3G18460	PLAC8 family protein; CONTAINS InterPro DOMAIN/s: Protein of unknown function Cys-rich (InterPro:IPR006461); BEST Arabidopsis thaliana protein match is: PLAC8 family protein (TAIR:AT3G18450.1); Has 685 Blast hits to 684 proteins in 81 species: Archae - 0; Bacteria - 0; Metazoa - 90; Fungi - 48; Plants - 538; Viruses - 0; Other Eukaryotes - 9 (source: NCBI BLink).		0.58072	-0.858985	0.119128	0.510901	0.63317	-0.673707	1.13662
AT3G20130	member of CYP705A	CYTOCHROME P450, FAMILY 705, SUBFAMILY A, POLYPEPTIDE 22 (CYP705A22)	0.258905	-1.15953	0.0713354	-0.323186	1.00533	-0.285645	0.663298
AT3G20557	unknown protein; BEST Arabidopsis thaliana protein match is: unknown protein (TAIR:AT1G50930.1); Has 35333 Blast hits to 34131 proteins in 2444 species: Archae - 798; Bacteria - 22429; Metazoa - 974; Fungi - 991; Plants - 531; Viruses - 0; Other Eukaryotes - 9610 (source: NCBI BLink).		-0.131661	-0.645556	0.217175	0.602121	0.65368	-0.164481	0.866696
AT3G21340	Leucine-rich repeat protein kinase family protein; FUNCTIONS IN: kinase activity; INVOLVED IN: protein amino acid phosphorylation; LOCATED IN: endomembrane system; EXPRESSED IN: root; CONTAINS InterPro DOMAIN/s: Protein kinase, ATP binding site (InterPro:IPR017441), Protein kinase, catalytic domain (InterPro:IPR000719), Leucine-rich repeat (InterPro:IPR001611), Serine/threonine-protein kinase-lik…		0.0738288	-2.13376	0.256409	0.165995	1.77301	-0.801316	1.62253
AT3G24670	Pectin lyase-like superfamily protein; FUNCTIONS IN: pectate lyase activity; INVOLVED IN: biological_process unknown; LOCATED IN: endomembrane system; EXPRESSED IN: 23 plant structures; EXPRESSED DURING: 14 growth stages; CONTAINS InterPro DOMAIN/s: Pectin lyase fold/virulence factor (InterPro:IPR011050), AmbAllergen (InterPro:IPR018082), Pectate lyase/Amb allergen (InterPro:IPR002022), Pectin ly…		0.18156	-1.58704	0.00175825	-0.189017	1.17234	-0.698734	1.00325
AT3G25190	The gene encodes nodulin-like21 whose transcript abundance was repressed under conditions of Fe-deficient growth.		-3.98118	-4.31768	0.803301	0.927347	1.11125	-0.16762	1.32634		-0.183997	-3.68032	0.163648	-0.382666	-0.247856	-3.92041	-0.790762
AT3G25950	TRAM, LAG1 and CLN8 (TLC) lipid-sensing domain containing protein; FUNCTIONS IN: molecular_function unknown; INVOLVED IN: biological_process unknown; LOCATED IN: endomembrane system, integral to membrane; EXPRESSED IN: stem, sepal, male gametophyte, pedicel; EXPRESSED DURING: 4 anthesis; CONTAINS InterPro DOMAIN/s: TRAM/LAG1/CLN8 homology domain (InterPro:IPR006634); BEST Arabidopsis thaliana pro…		-0.084431	-1.1438	-0.180818	-0.0341582	0.981957	-0.0213244	0.790422
AT3G26690	Encodes AtNUDT13, a mitochondrial Nudix hydrolase specific for long-chain diadenosine polyphosphates.	NUDIX HYDROLASE HOMOLOG 13 (NUDX13)	0.151879	-0.875496	0.120657	-0.180622	0.791864	-0.0878525	0.669353
AT3G29250	NAD(P)-binding Rossmann-fold superfamily protein; FUNCTIONS IN: oxidoreductase activity, copper ion binding; INVOLVED IN: oxidation reduction, metabolic process; LOCATED IN: cellular_component unknown; EXPRESSED IN: 6 plant structures; EXPRESSED DURING: 4 anthesis; CONTAINS InterPro DOMAIN/s: NAD(P)-binding domain (InterPro:IPR016040), Glucose/ribitol dehydrogenase (InterPro:IPR002347), Short-cha…	SHORT-CHAIN DEHYDROGENASE REDUCTASE 4 (SDR4)	-0.111928	-1.44383	0.0336443	-0.791433	1.50666	0.175139	0.769144		-0.235453	-0.481783	-0.742781	-0.996954	0.241532	0.0243732	0.00547038
AT3G29430	Terpenoid synthases superfamily protein; INVOLVED IN: isoprenoid biosynthetic process; EXPRESSED IN: root; CONTAINS InterPro DOMAIN/s: Polyprenyl synthetase-related (InterPro:IPR017446), Terpenoid synthase (InterPro:IPR008949), Polyprenyl synthetase (InterPro:IPR000092); BEST Arabidopsis thaliana protein match is: Terpenoid synthases superfamily protein (TAIR:AT3G32040.1); Has 16721 Blast hits to…		0.366518	-1.23154	-0.0740569	-0.374184	0.914519	-0.682314	0.594272
AT3G43960	Encodes a putative cysteine proteinase. Mutants exhibit shorter root hairs under phosphate-deficient conditions.		-0.378368	-2.17919	0.122428	-0.377352	1.24993	-0.65624	0.806093		-0.0383744	-1.01239	-0.392112	-0.538537	0.00494327	-0.971604	-0.214952
AT3G44250	putative cytochrome P450	CYTOCHROME P450, FAMILY 71, SUBFAMILY B, POLYPEPTIDE 38 (CYP71B38)	-0.187872	-1.04875	-0.273001	-0.0121912	0.654961	-0.0779331	0.832351
AT3G45060	member of High affinity nitrate transporter family	HIGH AFFINITY NITRATE TRANSPORTER 2.6 (NRT2.6)	-0.613097	-1.12355	1.16977	0.681978	1.69604	0.994155	1.1099		-0.222758	-0.630301	-1.20452	-1.10098	-0.16824	-0.585073	-0.32904
AT3G46240	BEST Arabidopsis thaliana protein match is: receptor protein kinase-related (TAIR:AT3G46270.1); Has 38685 Blast hits to 11525 proteins in 945 species: Archae - 63; Bacteria - 11586; Metazoa - 8974; Fungi - 2953; Plants - 5350; Viruses - 724; Other Eukaryotes - 9035 (source: NCBI BLink).		-0.0641727	-1.69406	0.115331	0.0470819	1.23488	-0.375494	1.10405
AT3G46370	Leucine-rich repeat protein kinase family protein; FUNCTIONS IN: protein serine/threonine kinase activity, kinase activity, ATP binding; INVOLVED IN: transmembrane receptor protein tyrosine kinase signaling pathway, protein amino acid phosphorylation; LOCATED IN: cellular_component unknown; CONTAINS InterPro DOMAIN/s: Protein kinase, ATP binding site (InterPro:IPR017441), Protein kinase, catalyti…		0.182111	-0.976138	0.00247596	0.517837	0.862069	-0.401295	1.05961
AT3G48350	Cysteine proteinases superfamily protein; FUNCTIONS IN: cysteine-type endopeptidase activity, cysteine-type peptidase activity; INVOLVED IN: proteolysis; LOCATED IN: endomembrane system; EXPRESSED IN: 17 plant structures; EXPRESSED DURING: 13 growth stages; CONTAINS InterPro DOMAIN/s: Peptidase C1A, papain (InterPro:IPR013128), Proteinase inhibitor I29, cathepsin propeptide (InterPro:IPR013201), …	CYSTEINE ENDOPEPTIDASE 3 (CEP3)	-0.252922	-1.60882	-0.644002	-0.232883	0.994856	-0.276705	1.48648
AT3G48740	Encodes a member of the SWEET sucrose efflux transporter family proteins.	(SWEET11)	0.501816	-1.53249	-0.0397308	-0.953945	2.27186	0.1666	1.42812		-0.109954	-0.402607	-0.427774	-0.636339	-0.290923	-0.650538	-0.494695
AT3G48940	Remorin family protein; CONTAINS InterPro DOMAIN/s: Remorin, C-terminal (InterPro:IPR005516), Remorin, N-terminal (InterPro:IPR005518); BEST Arabidopsis thaliana protein match is: Remorin family protein (TAIR:AT5G23750.2); Has 1837 Blast hits to 1261 proteins in 238 species: Archae - 1; Bacteria - 261; Metazoa - 152; Fungi - 115; Plants - 477; Viruses - 0; Other Eukaryotes - 831 (source: NCBI BLi…		-0.0654624	-2.16218	0.669186	-0.683425	1.88971	-0.335297	1.01514		-0.32471	-1.36409	-0.6199	-1.05486	0.571713	-0.47876	0.162047
AT3G50280	HXXXD-type acyl-transferase family protein; FUNCTIONS IN: transferase activity, transferring acyl groups other than amino-acyl groups, transferase activity; INVOLVED IN: biological_process unknown; LOCATED IN: cellular_component unknown; EXPRESSED IN: 20 plant structures; EXPRESSED DURING: 12 growth stages; CONTAINS InterPro DOMAIN/s: Transferase (InterPro:IPR003480); BEST Arabidopsis thaliana pr…		-0.70202	-1.0193	-0.0976909	0.0974135	0.655881	0.453324	0.919239
AT3G53280	cytochrome P450 monooxygenase	CYTOCHROME P450 71B5 (CYP71B5)	-3.10943	-3.9822	-0.476732	0.127235	1.48196	-0.297371	2.02605
AT3G53470	unknown protein; FUNCTIONS IN: molecular_function unknown; INVOLVED IN: biological_process unknown; LOCATED IN: chloroplast thylakoid membrane, chloroplast; EXPRESSED IN: 22 plant structures; EXPRESSED DURING: 13 growth stages; Has 35 Blast hits to 35 proteins in 13 species: Archae - 0; Bacteria - 0; Metazoa - 0; Fungi - 0; Plants - 35; Viruses - 0; Other Eukaryotes - 0 (source: NCBI BLink).		-0.415088	-1.24136	-0.092209	0.353712	1.1751	-0.0792561	1.4867
AT3G54580	Proline-rich extensin-like family protein; FUNCTIONS IN: structural constituent of cell wall; INVOLVED IN: plant-type cell wall organization; LOCATED IN: endomembrane system; EXPRESSED IN: male gametophyte, root, pollen tube; EXPRESSED DURING: L mature pollen stage; CONTAINS InterPro DOMAIN/s: Extensin-like repeat (InterPro:IPR006706); BEST Arabidopsis thaliana protein match is: Proline-rich exte…		0.522671	-1.53145	0.522444	0.258161	1.35584	-0.61743	1.12929
AT3G54590	Encodes a hydroxyproline-rich glycoprotein.	HYDROXYPROLINE-RICH GLYCOPROTEIN (HRGP1)	0.0262798	-2.0446	0.480112	0.111465	1.20791	-0.917841	0.886163
AT3G56220	transcription regulators; FUNCTIONS IN: transcription regulator activity; INVOLVED IN: regulation of transcription; CONTAINS InterPro DOMAIN/s: Helix-loop-helix DNA-binding domain (InterPro:IPR001092); BEST Arabidopsis thaliana protein match is: unknown protein (TAIR:AT2G40435.1); Has 248 Blast hits to 248 proteins in 28 species: Archae - 0; Bacteria - 0; Metazoa - 0; Fungi - 0; Plants - 248; Vir…		0.325809	-0.868255	-0.493674	0.160111	0.946624	-0.0119544	1.33837		-0.223626	0.14705	-0.214803	-0.165771	-0.515486	-0.101045	-0.599384
AT3G58000	VQ motif-containing protein; CONTAINS InterPro DOMAIN/s: VQ (InterPro:IPR008889); BEST Arabidopsis thaliana protein match is: VQ motif-containing protein (TAIR:AT2G42140.1); Has 79 Blast hits to 79 proteins in 12 species: Archae - 0; Bacteria - 0; Metazoa - 0; Fungi - 0; Plants - 79; Viruses - 0; Other Eukaryotes - 0 (source: NCBI BLink).		0.467409	-1.15065	0.32375	0.114246	0.661373	-0.752892	0.801248
AT3G59930	Encodes a defensin-like (DEFL) family protein.		0.215549	-3.13182	0.91595	-0.374259	3.45421	0.695461	3.68758		-0.343179	2.22829	-0.591987	2.49566	-3.17876	-0.633909	-0.0874605
AT3G61560	Reticulon family protein; CONTAINS InterPro DOMAIN/s: Reticulon (InterPro:IPR003388); BEST Arabidopsis thaliana protein match is: Reticulon family protein (TAIR:AT2G46170.1); Has 35333 Blast hits to 34131 proteins in 2444 species: Archae - 798; Bacteria - 22429; Metazoa - 974; Fungi - 991; Plants - 531; Viruses - 0; Other Eukaryotes - 9610 (source: NCBI BLink).		-0.208185	-0.992507	-0.153772	0.0174821	0.62555	-0.314649	0.592896		-0.0194916	-0.555509	-0.288214	-0.654714	0.0840604	-0.348314	-0.286426
AT3G62680	Proline-rich protein	PROLINE-RICH PROTEIN 3 (PRP3)	-0.0512474	-3.13753	0.89563	0.460587	2.59835	-0.373198	2.16007
AT4G00480	MYC-related protein with a basic helix-loop-helix motif at the C-terminus and a region similar to the maize B/R family at the N-terminus	(ATMYC1)	-0.366369	-1.48327	-0.0613433	-0.387051	0.794512	-0.280157	0.677754
AT4G00680	actin depolymerizing factor 8 (ADF8); FUNCTIONS IN: actin binding; INVOLVED IN: biological_process unknown; LOCATED IN: intracellular; EXPRESSED IN: root, flower; EXPRESSED DURING: petal differentiation and expansion stage; CONTAINS InterPro DOMAIN/s: Actin-binding, cofilin/tropomyosin type (InterPro:IPR002108); BEST Arabidopsis thaliana protein match is: actin depolymerizing factor 11 (TAIR:AT1G…	ACTIN DEPOLYMERIZING FACTOR 8 (ADF8)	0.118817	-2.28602	0.517712	0.210008	1.61372	-1.01557	1.30511		-0.286073	-0.741884	-0.33288	-0.495913	-0.0587443	-0.582841	-0.267574
AT4G02270	root hair specific 13 (RHS13); FUNCTIONS IN: molecular_function unknown; INVOLVED IN: biological_process unknown; LOCATED IN: endomembrane system; EXPRESSED IN: hypocotyl, root hair, root; CONTAINS InterPro DOMAIN/s: Pollen Ole e 1 allergen/extensin (InterPro:IPR006041); BEST Arabidopsis thaliana protein match is: Pollen Ole e 1 allergen and extensin family protein (TAIR:AT2G47540.1); Has 108 Bla…	ROOT HAIR SPECIFIC 13 (RHS13)	-0.00612575	-2.97643	0.734542	-0.0433357	2.12518	-1.24932	1.40902		-0.224593	-0.259321	-0.312463	-0.634492	-0.118737	-0.0857521	-0.422063
AT4G04460	Saposin-like aspartyl protease family protein; FUNCTIONS IN: aspartic-type endopeptidase activity; INVOLVED IN: response to cadmium ion, proteolysis; LOCATED IN: endomembrane system; EXPRESSED IN: 16 plant structures; EXPRESSED DURING: 6 growth stages; CONTAINS InterPro DOMAIN/s: Saposin-like (InterPro:IPR011001), Peptidase aspartic (InterPro:IPR021109), Peptidase aspartic, catalytic (InterPro:IP…		0.32343	-1.7524	-0.218811	-0.559272	1.29539	-0.899197	0.951851
AT4G05170	basic helix-loop-helix (bHLH) DNA-binding superfamily protein; FUNCTIONS IN: DNA binding, sequence-specific DNA binding transcription factor activity; INVOLVED IN: regulation of transcription; LOCATED IN: nucleus; EXPRESSED IN: 9 plant structures; EXPRESSED DURING: 6 growth stages; CONTAINS InterPro DOMAIN/s: Helix-loop-helix DNA-binding domain (InterPro:IPR001092), Helix-loop-helix DNA-binding (…		-0.195281	-2.4376	0.947692	0.190728	1.64914	-0.488715	1.02931
AT4G08410	Proline-rich extensin-like family protein; FUNCTIONS IN: structural constituent of cell wall; INVOLVED IN: plant-type cell wall organization; EXPRESSED IN: shoot apex, embryo, hypocotyl, sepal, root; EXPRESSED DURING: 4 anthesis, E expanded cotyledon stage; CONTAINS InterPro DOMAIN/s: Extensin-like repeat (InterPro:IPR006706); BEST Arabidopsis thaliana protein match is: Proline-rich extensin-like…		-0.0525591	-1.35969	0.337394	0.173158	1.10155	-0.328516	0.731934
AT4G09990	Protein of unknown function (DUF579); FUNCTIONS IN: molecular_function unknown; INVOLVED IN: biological_process unknown; LOCATED IN: endomembrane system; EXPRESSED IN: 9 plant structures; EXPRESSED DURING: 4 anthesis, LP.10 ten leaves visible, petal differentiation and expansion stage; CONTAINS InterPro DOMAIN/s: Protein of unknown function DUF579 (InterPro:IPR021148), Conserved hypothetical prot…		0.0564987	-1.22368	0.12822	-0.0442918	0.766866	-0.469336	0.755517		-0.130989	-0.599049	-0.171779	-0.267712	0.163226	-0.301121	0.040606
AT4G11393	Encodes a defensin-like (DEFL) family protein.		-0.155477	-4.49578	-0.0527163	-0.110408	4.44334	-0.00363054	4.5638		-0.276202	0.423355	1.07607	0.804876	-2.11973	-1.38864	-2.33879
AT4G12360	Bifunctional inhibitor/lipid-transfer protein/seed storage 2S albumin superfamily protein; CONTAINS InterPro DOMAIN/s: Bifunctional inhibitor/plant lipid transfer protein/seed storage (InterPro:IPR016140), Plant lipid transfer protein/seed storage/trypsin-alpha amylase inhibitor (InterPro:IPR003612); BEST Arabidopsis thaliana protein match is: Bifunctional inhibitor/lipid-transfer protein/seed st…		-1.1527	-3.701	0.460297	0.0224535	2.30787	-1.06127	1.942
AT4G12910	serine carboxypeptidase-like 20 (scpl20); FUNCTIONS IN: serine-type carboxypeptidase activity; INVOLVED IN: proteolysis; LOCATED IN: vacuole; EXPRESSED IN: 23 plant structures; EXPRESSED DURING: 13 growth stages; CONTAINS InterPro DOMAIN/s: Peptidase S10, serine carboxypeptidase (InterPro:IPR001563), Peptidase S10, serine carboxypeptidase, active site (InterPro:IPR018202); BEST Arabidopsis thalia…	SERINE CARBOXYPEPTIDASE-LIKE 20 (scpl20)	-0.621338	-1.66279	-0.309547	-0.12601	0.750116	-0.213909	0.904311
AT4G13345	maternal effect embryo arrest 55 (MEE55); INVOLVED IN: embryo development ending in seed dormancy; LOCATED IN: membrane; EXPRESSED IN: 14 plant structures; EXPRESSED DURING: 7 growth stages; CONTAINS InterPro DOMAIN/s: TMS membrane protein/tumour differentially expressed protein (InterPro:IPR005016); BEST Arabidopsis thaliana protein match is: Serinc-domain containing serine and sphingolipid bios…	MATERNAL EFFECT EMBRYO ARREST 55 (MEE55)	-1.24382	-1.98019	-0.307789	0.421745	0.598943	-0.167219	1.24678		-0.00199903	-0.205952	0.212652	1.04958	-0.0604613	-0.300459	0.685017
AT4G13420	Encodes a protein of the KUP/HAK/KT potassium channel class that is upregulated in the roots by K levels.	HIGH AFFINITY K+ TRANSPORTER 5 (HAK5)	-2.33216	-4.26498	-0.811872	-0.873795	1.94021	-0.0595645	1.95727
AT4G16190	Papain family cysteine protease; FUNCTIONS IN: cysteine-type peptidase activity, cysteine-type endopeptidase activity; INVOLVED IN: proteolysis; LOCATED IN: vacuole; EXPRESSED IN: 23 plant structures; EXPRESSED DURING: 13 growth stages; CONTAINS InterPro DOMAIN/s: Peptidase C1A, papain (InterPro:IPR013128), Proteinase inhibitor I29, cathepsin propeptide (InterPro:IPR013201), Peptidase C1A, papain…		-0.603464	-0.665684	-0.701691	-0.393114	0.602931	0.468423	0.874411
AT4G16400	unknown protein; BEST Arabidopsis thaliana protein match is: unknown protein (TAIR:AT3G13175.1); Has 30201 Blast hits to 17322 proteins in 780 species: Archae - 12; Bacteria - 1396; Metazoa - 17338; Fungi - 3422; Plants - 5037; Viruses - 0; Other Eukaryotes - 2996 (source: NCBI BLink).		0.288754	-0.805944	0.0766824	-0.136204	1.05953	-0.0719743	0.99691		-0.0277249	-0.0658254	-0.409339	-0.706252	0.19406	0.155836	-0.128394
AT4G20450	Leucine-rich repeat protein kinase family protein; FUNCTIONS IN: kinase activity; INVOLVED IN: protein amino acid phosphorylation; LOCATED IN: endomembrane system; EXPRESSED IN: 6 plant structures; EXPRESSED DURING: 4 anthesis, 4 leaf senescence stage, E expanded cotyledon stage; CONTAINS InterPro DOMAIN/s: Protein kinase, ATP binding site (InterPro:IPR017441), Protein kinase, catalytic domain (I…		0.347495	-1.31477	0.224354	0.273036	1.13426	-0.547951	1.23519
AT4G21745	PAK-box/P21-Rho-binding family protein; FUNCTIONS IN: molecular_function unknown; INVOLVED IN: biological_process unknown; LOCATED IN: cellular_component unknown; CONTAINS InterPro DOMAIN/s: PAK-box/P21-Rho-binding (InterPro:IPR000095); BEST Arabidopsis thaliana protein match is: ROP-interactive CRIB motif-containing protein 10 (TAIR:AT4G04900.1); Has 128 Blast hits to 128 proteins in 16 species:…		0.0753855	-0.940014	0.145407	0.281042	0.600808	-0.293078	1.00206
AT4G22080	root hair specific 14 (RHS14); FUNCTIONS IN: lyase activity, pectate lyase activity; INVOLVED IN: biological_process unknown; LOCATED IN: endomembrane system; EXPRESSED IN: root hair; CONTAINS InterPro DOMAIN/s: Pectin lyase fold/virulence factor (InterPro:IPR011050), AmbAllergen (InterPro:IPR018082), Pectate lyase/Amb allergen (InterPro:IPR002022), Pectin lyase fold (InterPro:IPR012334), Paralle…	ROOT HAIR SPECIFIC 14 (RHS14)	-1.42474	-3.02053	0.375994	0.0787735	1.35383	-0.686034	1.09389
AT4G22210	Encodes a member of a family of small,secreted, cysteine rich protein with sequence similarity to the PCP (pollen coat protein) gene family.	LOW-MOLECULAR-WEIGHT CYSTEINE-RICH 85 (LCR85)	0.421701	-1.53768	0.305106	-0.893315	2.20631	0.159342	1.15051
AT4G22217	Encodes a defensin-like (DEFL) family protein.		-0.769295	-2.76896	0.53826	-1.06649	2.37066	0.0289093	0.769069		-0.280285	-0.711413	-0.638405	-0.888778	-0.265261	-0.760471	-0.434508
AT4G23070	RHOMBOID-like protein 7 (RBL7); FUNCTIONS IN: serine-type endopeptidase activity; INVOLVED IN: biological_process unknown; LOCATED IN: integral to membrane; EXPRESSED IN: root, pollen tube; CONTAINS InterPro DOMAIN/s: Peptidase S54, rhomboid (InterPro:IPR002610); BEST Arabidopsis thaliana protein match is: RHOMBOID-like protein 6 (TAIR:AT1G12750.3); Has 5309 Blast hits to 5308 proteins in 1628 sp…	RHOMBOID-LIKE PROTEIN 7 (RBL7)	0.560857	-1.51922	0.120513	-0.483441	1.20209	-0.470094	0.767153		-0.172661	-0.350319	-0.383823	-0.624239	0.250162	0.0640065	0.449628
AT4G25790	CAP (Cysteine-rich secretory proteins, Antigen 5, and Pathogenesis-related 1 protein) superfamily protein; FUNCTIONS IN: molecular_function unknown; INVOLVED IN: biological_process unknown; LOCATED IN: endomembrane system, extracellular region; EXPRESSED IN: root; CONTAINS InterPro DOMAIN/s: Allergen V5/Tpx-1 related, conserved site (InterPro:IPR018244), Allergen V5/Tpx-1 related (InterPro:IPR001…		-0.112101	-2.03632	0.447043	0.088983	1.48329	-0.318383	1.27763
AT4G25820	Encodes a xyloglucan endotransglycosylase with a clear preference for non-fucosylated xyloglucan polymer.	XYLOGLUCAN ENDOTRANSGLUCOSYLASE/HYDROLASE 14 (XTH14)	-0.0797336	-3.19702	0.759759	0.078344	1.91133	-1.39257	1.22214		-0.0909442	-0.348974	0.106626	-0.289047	-0.246433	-0.505472	-0.615296
AT4G26010	Peroxidase superfamily protein; FUNCTIONS IN: peroxidase activity, heme binding; INVOLVED IN: oxidation reduction, response to oxidative stress; LOCATED IN: endomembrane system; EXPRESSED IN: root; CONTAINS InterPro DOMAIN/s: Haem peroxidase (InterPro:IPR010255), Plant peroxidase (InterPro:IPR000823), Peroxidase, active site (InterPro:IPR019794), Haem peroxidase, plant/fungal/bacterial (InterPro:…		0.495214	-2.06576	0.716788	0.0395439	1.53631	-1.08632	0.812901
AT4G26770	Phosphatidate cytidylyltransferase family protein; FUNCTIONS IN: phosphatidate cytidylyltransferase activity; INVOLVED IN: phospholipid biosynthetic process; LOCATED IN: membrane; EXPRESSED IN: petal, leaf whorl, flower, pollen tube; EXPRESSED DURING: 4 anthesis, petal differentiation and expansion stage; CONTAINS InterPro DOMAIN/s: Phosphatidate cytidylyltransferase (InterPro:IPR000374), Phospha…		-0.0990114	-1.8346	-0.0971926	-0.477913	1.29279	-0.206163	0.986469
AT4G27480	Core-2/I-branching beta-1,6-N-acetylglucosaminyltransferase family protein; FUNCTIONS IN: transferase activity, transferring glycosyl groups, acetylglucosaminyltransferase activity; INVOLVED IN: carbohydrate biosynthetic process, N-terminal protein myristoylation; LOCATED IN: endomembrane system, membrane; EXPRESSED IN: 12 plant structures; EXPRESSED DURING: 8 growth stages; CONTAINS InterPro DOM…		-0.512656	-1.27217	-0.133196	-0.278101	0.883191	-0.134842	0.900761
AT4G27654	unknown protein; FUNCTIONS IN: molecular_function unknown; INVOLVED IN: biological_process unknown; LOCATED IN: endomembrane system; EXPRESSED IN: 17 plant structures; EXPRESSED DURING: 9 growth stages; Has 30201 Blast hits to 17322 proteins in 780 species: Archae - 12; Bacteria - 1396; Metazoa - 17338; Fungi - 3422; Plants - 5037; Viruses - 0; Other Eukaryotes - 2996 (source: NCBI BLink).		-0.0134132	-3.14214	-0.546952	-1.55245	2.84597	-0.394867	1.77593
AT4G27657	unknown protein; FUNCTIONS IN: molecular_function unknown; INVOLVED IN: biological_process unknown; LOCATED IN: endomembrane system; EXPRESSED IN: 15 plant structures; EXPRESSED DURING: 9 growth stages; BEST Arabidopsis thaliana protein match is: unknown protein (TAIR:AT5G54145.1); Has 30201 Blast hits to 17322 proteins in 780 species: Archae - 12; Bacteria - 1396; Metazoa - 17338; Fungi - 3422; …		0.0578454	-1.19891	0.0133332	-0.916305	1.35713	0.0473057	0.592155
AT4G28850	xyloglucan endotransglucosylase/hydrolase 26 (XTH26); FUNCTIONS IN: hydrolase activity, acting on glycosyl bonds, hydrolase activity, hydrolyzing O-glycosyl compounds, xyloglucan:xyloglucosyl transferase activity; INVOLVED IN: carbohydrate metabolic process, cellular glucan metabolic process; LOCATED IN: endomembrane system, apoplast, cell wall; EXPRESSED IN: root; CONTAINS InterPro DOMAIN/s: Xyl…	XYLOGLUCAN ENDOTRANSGLUCOSYLASE/HYDROLASE 26 (XTH26)	-0.25215	-2.87116	0.896163	-0.0143576	2.12385	-0.351927	1.28372
AT4G29180	root hair specific 16 (RHS16); FUNCTIONS IN: kinase activity; INVOLVED IN: protein amino acid phosphorylation; LOCATED IN: endomembrane system; EXPRESSED IN: root hair; CONTAINS InterPro DOMAIN/s: Protein kinase, ATP binding site (InterPro:IPR017441), Protein kinase, catalytic domain (InterPro:IPR000719), Leucine-rich repeat (InterPro:IPR001611), Serine-threonine/tyrosine-protein kinase (InterPro…	ROOT HAIR SPECIFIC 16 (RHS16)	0.226403	-2.70464	0.626173	0.118275	1.81524	-0.798838	1.4649
AT4G29780	unknown protein; BEST Arabidopsis thaliana protein match is: unknown protein (TAIR:AT5G12010.1); Has 945 Blast hits to 944 proteins in 87 species: Archae - 0; Bacteria - 0; Metazoa - 519; Fungi - 43; Plants - 365; Viruses - 0; Other Eukaryotes - 18 (source: NCBI BLink).		-0.113557	-1.23683	0.231937	0.0800998	0.830671	0.0231999	0.784085		-0.062783	-0.112005	-0.0428684	0.550108	0.129714	-0.0467728	0.861049
AT4G30490	AFG1-like ATPase family protein; FUNCTIONS IN: ATPase activity, ATP binding; INVOLVED IN: biological_process unknown; EXPRESSED IN: 23 plant structures; EXPRESSED DURING: 15 growth stages; CONTAINS InterPro DOMAIN/s: ATPase, AFG1-like (InterPro:IPR005654); BEST Arabidopsis thaliana protein match is: AFG1-like ATPase family protein (TAIR:AT4G28070.2); Has 30201 Blast hits to 17322 proteins in 780 …		-0.247726	-0.75956	0.150839	0.554629	0.797993	0.371429	1.1705
AT4G31250	Leucine-rich repeat protein kinase family protein; FUNCTIONS IN: protein serine/threonine kinase activity, kinase activity, ATP binding; INVOLVED IN: transmembrane receptor protein tyrosine kinase signaling pathway, protein amino acid phosphorylation; LOCATED IN: endomembrane system; EXPRESSED IN: shoot apex, embryo, leaf whorl, sepal, flower; EXPRESSED DURING: petal differentiation and expansion…		-0.368389	-2.63705	0.14495	-0.177914	1.60614	-0.962725	1.27499
AT4G33020	member of Fe(II) transporter isolog family	(ZIP9)	-0.212926	-2.43879	0.194149	0.0464528	2.22974	0.0014001	1.96733		-0.170474	-1.15186	0.06046	-0.529784	0.352521	-0.665419	-0.257356
AT4G33730	CAP (Cysteine-rich secretory proteins, Antigen 5, and Pathogenesis-related 1 protein) superfamily protein; FUNCTIONS IN: molecular_function unknown; INVOLVED IN: biological_process unknown; LOCATED IN: endomembrane system, extracellular region; EXPRESSED IN: root; CONTAINS InterPro DOMAIN/s: Allergen V5/Tpx-1 related, conserved site (InterPro:IPR018244), Allergen V5/Tpx-1 related (InterPro:IPR001…		-0.451131	-2.17515	-0.0976119	-0.408621	1.34729	-0.299805	1.09063
AT4G34380	Transducin/WD40 repeat-like superfamily protein; CONTAINS InterPro DOMAIN/s: WD40 repeat 2 (InterPro:IPR019782), WD40 repeat-like-containing domain (InterPro:IPR011046), WD40-repeat-containing domain (InterPro:IPR017986), WD40/YVTN repeat-like-containing domain (InterPro:IPR015943), WD40 repeat (InterPro:IPR001680), WD40 repeat, subgroup (InterPro:IPR019781), G-protein beta WD-40 repeat, region (…		0.539628	-0.772549	0.911469	0.74303	1.23729	-0.0932866	1.24153
AT4G34410	encodes a member of the ERF (ethylene response factor) subfamily B-3 of ERF/AP2 transcription factor family. The protein contains one AP2 domain. There are 18 members in this subfamily including ATERF-1, ATERF-2, AND ATERF-5.	REDOX RESPONSIVE TRANSCRIPTION FACTOR 1 (RRTF1)	0.0425897	-0.649359	-0.154396	-0.269535	0.863432	-0.21821	0.878886
AT4G34950	Major facilitator superfamily protein; CONTAINS InterPro DOMAIN/s: Nodulin-like (InterPro:IPR010658), Major facilitator superfamily, general substrate transporter (InterPro:IPR016196); BEST Arabidopsis thaliana protein match is: Major facilitator superfamily protein (TAIR:AT2G16660.1); Has 3379 Blast hits to 3250 proteins in 882 species: Archae - 26; Bacteria - 1593; Metazoa - 4; Fungi - 302; Pla…		-0.204322	-0.901888	-0.0114455	0.821627	1.06709	0.125115	1.66123		-0.0596134	-0.535322	-0.536643	-0.841518	-0.32654	-0.834112	-0.657506
AT4G36220	encodes ferulate 5-hydroxylase (F5H). Involved in lignin biosynthesis.	FERULIC ACID 5-HYDROXYLASE 1 (FAH1)	0.131813	-1.13358	0.105607	0.138585	1.22865	0.0874718	1.30678		0.26663	-0.473642	0.658312	0.304696	-0.00685729	-0.757038	-0.288775
AT4G37240	unknown protein; FUNCTIONS IN: molecular_function unknown; INVOLVED IN: N-terminal protein myristoylation; LOCATED IN: cellular_component unknown; EXPRESSED IN: 22 plant structures; EXPRESSED DURING: 13 growth stages; BEST Arabidopsis thaliana protein match is: unknown protein (TAIR:AT2G23690.1); Has 30201 Blast hits to 17322 proteins in 780 species: Archae - 12; Bacteria - 1396; Metazoa - 17338;…		-0.102691	-1.45058	-0.373278	-0.74065	1.35639	-0.36873	0.946766
AT4G37700	unknown protein; Has 64 Blast hits to 64 proteins in 11 species: Archae - 0; Bacteria - 0; Metazoa - 0; Fungi - 0; Plants - 64; Viruses - 0; Other Eukaryotes - 0 (source: NCBI BLink).		-0.0202426	-2.6344	0.323372	-1.56127	2.65538	0.116138	1.19734		-0.404715	-0.469054	-1.35365	-0.837016	-0.483091	-0.534888	0.134968
AT4G38950	ATP binding microtubule motor family protein; FUNCTIONS IN: microtubule motor activity, ATP binding; INVOLVED IN: microtubule-based process, microtubule-based movement; EXPRESSED IN: 20 plant structures; EXPRESSED DURING: 11 growth stages; CONTAINS InterPro DOMAIN/s: Protein of unknown function DUF3490 (InterPro:IPR021881), Kinesin, motor region, conserved site (InterPro:IPR019821), Kinesin, moto…		0.257192	-0.718039	0.578786	0.317371	0.909754	0.0324569	0.640578
AT4G40090	arabinogalactan protein 3 (AGP3); INVOLVED IN: multicellular organismal development; LOCATED IN: endomembrane system; EXPRESSED IN: shoot apex, hypocotyl, root, egg cell; BEST Arabidopsis thaliana protein match is: arabinogalactan protein 2 (TAIR:AT2G22470.1); Has 53677 Blast hits to 24644 proteins in 1622 species: Archae - 295; Bacteria - 15288; Metazoa - 12859; Fungi - 4384; Plants - 9001; Viru…	ARABINOGALACTAN PROTEIN 3 (AGP3)	-0.185974	-2.46378	0.538674	-0.0596218	1.60998	-1.28284	1.075
AT5G01330	pyruvate decarboxylase	PYRUVATE DECARBOXYLASE-3 (PDC3)	0.223191	-2.13374	0.778482	-0.653504	1.71217	-0.8809	0.72323		-0.15653	-0.406212	-0.686575	-0.420424	0.116801	-0.0343441	0.351869
AT5G01700	Protein phosphatase 2C family protein; FUNCTIONS IN: protein serine/threonine phosphatase activity, catalytic activity; INVOLVED IN: biological_process unknown; LOCATED IN: cellular_component unknown; EXPRESSED IN: 9 plant structures; EXPRESSED DURING: L mature pollen stage, M germinated pollen stage, 4 anthesis, petal differentiation and expansion stage; CONTAINS InterPro DOMAIN/s: Protein phosp…		0.19331	-0.976916	0.145385	-0.0426401	0.947555	-0.18314	1.00049
AT5G03555	Encodes PLUTO (plastidic nucleobase transporter), a member of the Nucleobase:Cation-Symporter1 protein family, capable of transporting purine and pyrimidine nucleobases.	NUCLEOBASE CATION SYMPORTER 1 (NCS1)	0.551174	-0.803773	0.21174	-0.338411	1.33142	-0.0247167	1.00837
AT5G04820	ovate family protein 13 (OFP13); INVOLVED IN: biological_process unknown; LOCATED IN: endomembrane system; EXPRESSED IN: 23 plant structures; EXPRESSED DURING: 14 growth stages; CONTAINS InterPro DOMAIN/s: Protein of unknown function DUF623 (InterPro:IPR006458); BEST Arabidopsis thaliana protein match is: ovate family protein 15 (TAIR:AT2G36050.1); Has 1807 Blast hits to 1807 proteins in 277 spec…	OVATE FAMILY PROTEIN 13 (OFP13)	0.206234	-0.621662	-0.0104489	-0.0855605	0.634773	-0.542505	0.725975
AT5G04960	Plant invertase/pectin methylesterase inhibitor superfamily; FUNCTIONS IN: enzyme inhibitor activity, pectinesterase activity; INVOLVED IN: cell wall modification; LOCATED IN: cell wall, plant-type cell wall; EXPRESSED IN: flower, root; CONTAINS InterPro DOMAIN/s: Pectinesterase, active site (InterPro:IPR018040), Pectin lyase fold/virulence factor (InterPro:IPR011050), Pectinesterase, catalytic (…		-0.168278	-3.18048	0.531872	-0.210639	2.34877	-0.53499	1.63375
AT5G05500	Pollen Ole e 1 allergen and extensin family protein; FUNCTIONS IN: molecular_function unknown; INVOLVED IN: biological_process unknown; LOCATED IN: endomembrane system; EXPRESSED IN: root; CONTAINS InterPro DOMAIN/s: Pollen Ole e 1 allergen/extensin (InterPro:IPR006041); BEST Arabidopsis thaliana protein match is: Pollen Ole e 1 allergen and extensin family protein (TAIR:AT2G34700.1); Has 30201 B…	(MOP10)	0.216969	-2.40683	0.660545	0.245599	1.89713	-1.00889	1.53577
AT5G06630	proline-rich extensin-like family protein; FUNCTIONS IN: structural constituent of cell wall; INVOLVED IN: plant-type cell wall organization; LOCATED IN: endomembrane system; EXPRESSED IN: leaf whorl, hypocotyl, male gametophyte, root, leaf; EXPRESSED DURING: 6 growth stages; CONTAINS InterPro DOMAIN/s: Extensin-like repeat (InterPro:IPR006706); BEST Arabidopsis thaliana protein match is: Proline…		-0.0221623	-0.923895	0.259955	0.178955	1.16019	-0.185491	1.0748
AT5G06640	Proline-rich extensin-like family protein; FUNCTIONS IN: structural constituent of cell wall; INVOLVED IN: plant-type cell wall organization; EXPRESSED IN: shoot apex, hypocotyl, sepal, root, leaf; EXPRESSED DURING: 4 anthesis, LP.12 twelve leaves visible; CONTAINS InterPro DOMAIN/s: Extensin-like repeat (InterPro:IPR006706); BEST Arabidopsis thaliana protein match is: Proline-rich extensin-like …	EXTENSIN 10 (EXT10)	-0.241401	-2.34404	0.656316	0.112747	1.57524	-0.975333	1.07389
AT5G09978	elicitor peptide 7 precursor (PEP7); Has 8 Blast hits to 8 proteins in 4 species: Archae - 0; Bacteria - 0; Metazoa - 0; Fungi - 0; Plants - 8; Viruses - 0; Other Eukaryotes - 0 (source: NCBI BLink).	ELICITOR PEPTIDE 7 PRECURSOR (PEP7)	0.268073	-1.1413	0.17066	-0.0589438	1.10278	-0.553892	0.591232		-0.15862	-0.142531	-1.04552	-0.96627	0.782373	0.760252	0.685355
AT5G11070	unknown protein; Has 1807 Blast hits to 1807 proteins in 277 species: Archae - 0; Bacteria - 0; Metazoa - 736; Fungi - 347; Plants - 385; Viruses - 0; Other Eukaryotes - 339 (source: NCBI BLink).		-0.567434	-2.55951	0.110689	-0.456181	1.30143	-0.610636	0.960409		0.340271	0.375934	-0.192446	0.376295	-0.759274	-0.67147	-0.159254
AT5G11540	Encodes a homolog of rat L-gulono-1,4-lactone (L-GulL) oxidase that is involved in the biosynthesis of L-ascorbic acid.	L -GULONO-1,4-LACTONE ( L -GULL) OXIDASE 3 (GULLO3)	-0.284147	-1.82872	0.37992	0.250984	0.797967	-0.71501	0.687679
AT5G13700	Encodes a protein with polyamine oxidase activity. The mRNA of this gene is only expressed in very low amounts in the organs where it was detected (light-grown plants).	POLYAMINE OXIDASE 1 (PAO1)	-0.739439	-1.45305	-0.192083	0.305788	0.585595	0.179376	1.11208		-0.0499404	0.0737715	-0.00708409	2.19963	-0.0665651	0.389597	2.34694
AT5G13990	A member of EXO70 gene family, putative exocyst subunits, conserved in land plants. Arabidopsis thaliana contains 23 putative EXO70 genes, which can be classified into eight clusters on the phylogenetic tree.	EXOCYST SUBUNIT EXO70 FAMILY PROTEIN C2 (EXO70C2)	-0.16124	-1.10235	-0.0282183	-0.0650253	0.683211	-0.670714	0.750657
AT5G14330	unknown protein; Has 8 Blast hits to 8 proteins in 2 species: Archae - 0; Bacteria - 0; Metazoa - 0; Fungi - 0; Plants - 8; Viruses - 0; Other Eukaryotes - 0 (source: NCBI BLink).		0.381572	-1.39343	0.571347	0.199476	1.2977	-0.500913	0.974742		-0.258022	-1.165	-0.527722	-0.617879	0.135511	-0.901436	0.0943545
AT5G15890	Encodes a member of the TBL (TRICHOME BIREFRINGENCE-LIKE) gene family containing a plant-specific DUF231 (domain of unknown function) domain. TBL gene family has 46 members, two of which (TBR/AT5G06700 and TBL3/AT5G01360) have been shown to be involved in the synthesis and deposition of secondary wall cellulose, presumably by influencing the esterification state of pectic polymers. A nomenclature…	TRICHOME BIREFRINGENCE-LIKE 21 (TBL21)	0.178776	-1.91797	0.110142	-0.120754	1.20203	-0.988594	0.984734
AT5G15940	NAD(P)-binding Rossmann-fold superfamily protein; FUNCTIONS IN: oxidoreductase activity, binding, catalytic activity; INVOLVED IN: oxidation reduction, metabolic process; EXPRESSED IN: sperm cell, pollen tube; CONTAINS InterPro DOMAIN/s: NAD(P)-binding domain (InterPro:IPR016040), Glucose/ribitol dehydrogenase (InterPro:IPR002347), Short-chain dehydrogenase/reductase SDR (InterPro:IPR002198); BES…		0.438463	-1.13853	-0.0821184	-0.474133	0.998764	-0.627146	0.763452
AT5G17165	unknown protein; FUNCTIONS IN: molecular_function unknown; INVOLVED IN: biological_process unknown; LOCATED IN: cellular_component unknown; BEST Arabidopsis thaliana protein match is: unknown protein (TAIR:AT3G03150.1); Has 39 Blast hits to 39 proteins in 11 species: Archae - 0; Bacteria - 0; Metazoa - 0; Fungi - 0; Plants - 39; Viruses - 0; Other Eukaryotes - 0 (source: NCBI BLink).		-1.77539	-2.85385	-0.186682	0.290911	1.29213	0.223563	1.8028		-0.147968	-0.456486	0.0307686	1.65934	0.174701	-0.0548903	1.5386
AT5G18910	Protein kinase superfamily protein; FUNCTIONS IN: protein serine/threonine kinase activity, protein kinase activity, kinase activity, ATP binding; INVOLVED IN: protein amino acid phosphorylation; LOCATED IN: peroxisome; EXPRESSED IN: 9 plant structures; EXPRESSED DURING: L mature pollen stage, M germinated pollen stage, 4 anthesis, C globular stage, petal differentiation and expansion stage; CONT…		-0.206039	-1.27163	0.0985747	-0.261563	0.932641	-0.135506	0.631981
AT5G19560	Encodes a member of KPP-like gene family, homolog of KPP (kinase partner protein) gene in tomato. Also a member of the RopGEF (guanine nucleotide exchange factor) family, containing the novel PRONE domain (plant-specific Rop nucleotide exchanger), which is exclusively active towards members of the Rop subfamily.	ROP UANINE NUCLEOTIDE EXCHANGE FACTOR 10 (ROPGEF10)	-1.36373	-3.63653	-0.272799	0.398041	1.7219	-0.815343	2.41554		-0.210655	-0.884925	-0.22027	-0.272216	0.58438	-0.0271699	0.512674
AT5G19790	encodes a member of the ERF (ethylene response factor) subfamily B-6 of ERF/AP2 transcription factor family (RAP2.11). The protein contains one AP2 domain. There are 12 members in this subfamily including RAP2.11.	RELATED TO AP2 11 (RAP2.11)	0.0700508	-2.66629	0.622309	-0.243183	1.79946	-1.34628	1.06071
AT5G19800	hydroxyproline-rich glycoprotein family protein; INVOLVED IN: biological_process unknown; LOCATED IN: endomembrane system; BEST Arabidopsis thaliana protein match is: hydroxyproline-rich glycoprotein family protein (TAIR:AT5G26070.1); Has 1807 Blast hits to 1807 proteins in 277 species: Archae - 0; Bacteria - 0; Metazoa - 736; Fungi - 347; Plants - 385; Viruses - 0; Other Eukaryotes - 339 (source…		-0.0345562	-3.22841	0.587184	0.0379838	2.36677	-0.93222	1.71259
AT5G22410	root hair specific 18 (RHS18); FUNCTIONS IN: peroxidase activity, heme binding; INVOLVED IN: oxidation reduction, response to oxidative stress; LOCATED IN: endomembrane system; EXPRESSED IN: root hair, root, synergid; CONTAINS InterPro DOMAIN/s: Haem peroxidase (InterPro:IPR010255), Plant peroxidase (InterPro:IPR000823), Peroxidases heam-ligand binding site (InterPro:IPR019793), Peroxidase, activ…	ROOT HAIR SPECIFIC 18 (RHS18)	-0.770055	-2.75759	1.02942	0.235093	2.15377	-0.137477	1.63491		-0.296755	-0.841569	-0.123853	-0.324954	-0.514462	-1.13736	-0.627624
AT5G23840	MD-2-related lipid recognition domain-containing protein; FUNCTIONS IN: molecular_function unknown; INVOLVED IN: biological_process unknown; LOCATED IN: endomembrane system; EXPRESSED IN: root; CONTAINS InterPro DOMAIN/s: MD-2-related lipid-recognition (InterPro:IPR003172); BEST Arabidopsis thaliana protein match is: MD-2-related lipid recognition domain-containing protein (TAIR:AT5G23820.1); Has…		0.445903	-0.884642	0.0973039	-0.127752	1.47193	0.306486	1.25297		-0.264197	-0.191432	-0.876141	-1.34066	0.422237	0.531398	0.212971
AT5G24313	unknown protein; FUNCTIONS IN: molecular_function unknown; INVOLVED IN: biological_process unknown; LOCATED IN: endomembrane system; Has 30201 Blast hits to 17322 proteins in 780 species: Archae - 12; Bacteria - 1396; Metazoa - 17338; Fungi - 3422; Plants - 5037; Viruses - 0; Other Eukaryotes - 2996 (source: NCBI BLink).		-0.220029	-2.98351	0.542457	-0.0705647	2.18566	-0.360392	1.66876
AT5G24910	Member of CYP714A. Encodes one of the two tandemly duplicated gene pair ELA1 (CYP714A1) and ELA2 (CYP714A2), homologs of the rice cytochrome P450 monooxygenase gene EUI1. Double mutation of ELA1 and ELA2 results in increased biomass and enlarged organs.	CYTOCHROME P450, FAMILY 714, SUBFAMILY A, POLYPEPTIDE 1 (CYP714A1)	-0.0744162	-1.4986	0.296037	-0.39837	1.15366	-0.210151	0.662647
AT5G25020	Protein of unknown function (DUF1336); CONTAINS InterPro DOMAIN/s: Protein of unknown function DUF1336 (InterPro:IPR009769); BEST Arabidopsis thaliana protein match is: Protein of unknown function (DUF1336) (TAIR:AT5G24990.1); Has 1807 Blast hits to 1807 proteins in 277 species: Archae - 0; Bacteria - 0; Metazoa - 736; Fungi - 347; Plants - 385; Viruses - 0; Other Eukaryotes - 339 (source: NCBI B…		-0.122595	-0.843563	-0.174212	-0.34028	0.59121	-0.26051	0.648919
AT5G26070	Encodes a protein with 23.5% proline residues and proline-rich extensin domains, INTERPRO:IPR002965; similar to root nodule extensin (Pisum sativum) gi:15021750/gb:AAK77902; Common family members: At5g19800, At5g57070, At1g72790 (Arabidopsis thaliana)		-0.061144	-0.868483	0.117433	-0.0105264	1.04334	-0.134275	0.603926
AT5G26080	proline-rich family protein; LOCATED IN: endomembrane system; BEST Arabidopsis thaliana protein match is: hydroxyproline-rich glycoprotein family protein (TAIR:AT5G26070.1); Has 1807 Blast hits to 1807 proteins in 277 species: Archae - 0; Bacteria - 0; Metazoa - 736; Fungi - 347; Plants - 385; Viruses - 0; Other Eukaryotes - 339 (source: NCBI BLink).		-0.57234	-3.04953	0.578115	-0.306781	2.26798	-0.727903	1.45851
AT5G26730	Fasciclin-like arabinogalactan family protein; FUNCTIONS IN: molecular_function unknown; INVOLVED IN: biological_process unknown; LOCATED IN: mitochondrion; CONTAINS InterPro DOMAIN/s: FAS1 domain (InterPro:IPR000782); BEST Arabidopsis thaliana protein match is: Fasciclin-like arabinogalactan family protein (TAIR:AT5G16920.1); Has 37 Blast hits to 37 proteins in 11 species: Archae - 0; Bacteria -…		0.423383	-1.12274	0.366073	-0.120155	1.07488	-0.741205	0.595699
AT5G26820	Mutations in MAR1 confer resistance, while MAR1 overexpression causes hypersensitivity to multiple aminoglycoside antibiotics. Localizes to the chloroplast envelope. MAR1 may act as a plastid transporter involved in cellular iron homeostasis.	IRON-REGULATED PROTEIN 3 (IREG3)	0.0454037	-0.611466	0.0215168	0.416805	0.614889	0.056411	1.02274		0.00738556	-0.173077	0.191272	1.42961	0.150115	-0.0112081	1.45177
AT5G32017	pre-tRNA; tRNA-Asp (anticodon: GTC)		0.0987942	-0.938939	0.34909	0.13987	0.703695	-0.119119	0.783532
AT5G33355	Encodes a defensin-like (DEFL) family protein.		-0.259327	-2.44841	0.162703	-0.482874	2.57193	0.0591008	2.58927		-0.295668	2.22984	-0.690862	2.34614	-3.07994	-0.533286	0.0157693
AT5G33393	unknown protein; LOCATED IN: chloroplast; Has 30201 Blast hits to 17322 proteins in 780 species: Archae - 12; Bacteria - 1396; Metazoa - 17338; Fungi - 3422; Plants - 5037; Viruses - 0; Other Eukaryotes - 2996 (source: NCBI BLink).		0.218916	-1.12375	0.203864	-0.0811953	1.17262	-0.0406397	0.614494
AT5G36260	Eukaryotic aspartyl protease family protein; FUNCTIONS IN: aspartic-type endopeptidase activity; INVOLVED IN: proteolysis; LOCATED IN: anchored to membrane; EXPRESSED IN: 7 plant structures; EXPRESSED DURING: L mature pollen stage, M germinated pollen stage, 4 anthesis, petal differentiation and expansion stage; CONTAINS InterPro DOMAIN/s: Peptidase aspartic (InterPro:IPR021109), Peptidase aspart…		-0.221274	-1.46983	-0.227025	0.0404296	0.599306	-0.496832	0.786997
AT5G36890	beta glucosidase 42 (BGLU42); FUNCTIONS IN: cation binding, beta-glucosidase activity, hydrolase activity, hydrolyzing O-glycosyl compounds, catalytic activity; INVOLVED IN: cellulose catabolic process, carbohydrate metabolic process; EXPRESSED IN: 23 plant structures; EXPRESSED DURING: 13 growth stages; CONTAINS InterPro DOMAIN/s: Glycoside hydrolase, family 1, beta-glucosidase (InterPro:IPR0177…	BETA GLUCOSIDASE 42 (BGLU42)	-1.56293	-2.86791	-0.0140435	0.262609	1.21429	-0.158226	1.5301		-0.0149989	-0.338317	0.0276188	1.7832	0.39898	-0.0498737	2.07696
AT5G39635	Encodes a microRNA that targets several HAP2 family members. MicroRNAs are regulatory RNAs with a mature length of ~21-nucleotides that are processed from hairpin precursors by Dicer-like enzymes. MicroRNAs can negatively regulate gene expression by attenuating translation or by directing mRNA cleavage.Mature sequence: CAGCCAAGGAUGACUUGCCGG	MICRORNA169C (MIR169C)	-0.323663	-1.41506	-0.0405466	0.866919	1.14127	0.0305899	1.99459		0.00182212	-0.528777	0.0543252	1.80042	0.537439	0.0786601	2.52629
AT5G40730	Encodes an arabinogalactan-protein (AGP24).	ARABINOGALACTAN PROTEIN 24 (AGP24)	0.214642	-1.35476	0.661331	0.0559041	1.22118	-0.356949	0.620156
AT5G42500	Disease resistance-responsive (dirigent-like protein) family protein; FUNCTIONS IN: molecular_function unknown; INVOLVED IN: defense response; LOCATED IN: endomembrane system; CONTAINS InterPro DOMAIN/s: Plant disease resistance response protein (InterPro:IPR004265); BEST Arabidopsis thaliana protein match is: Disease resistance-responsive (dirigent-like protein) family protein (TAIR:AT5G42510.1)…		-0.0526301	-2.0552	0.431524	-0.696118	1.73849	-0.397021	0.663939		-0.149716	-0.930004	-0.640217	-0.82256	0.328357	-0.485191	0.0942196
AT5G42510	Disease resistance-responsive (dirigent-like protein) family protein; FUNCTIONS IN: molecular_function unknown; INVOLVED IN: defense response; LOCATED IN: endomembrane system; CONTAINS InterPro DOMAIN/s: Plant disease resistance response protein (InterPro:IPR004265); BEST Arabidopsis thaliana protein match is: Disease resistance-responsive (dirigent-like protein) family protein (TAIR:AT5G42500.1)…		-0.0559733	-2.40609	0.47805	-0.664007	1.88703	-0.905103	0.727162		-0.313514	-0.723829	-0.561647	-0.92277	0.084711	-0.449873	-0.30029
AT5G42580	a member of the cytochrome P450 family	CYTOCHROME P450, FAMILY 705, SUBFAMILY A, POLYPEPTIDE 12 (CYP705A12)	-0.103928	-1.22827	-0.264719	0.0701155	1.72957	0.698156	1.94981		-0.724529	0.0532931	-0.805453	-0.622894	-0.451155	0.333824	-0.283305
AT5G42785	unknown protein; FUNCTIONS IN: molecular_function unknown; INVOLVED IN: biological_process unknown; LOCATED IN: endomembrane system; Has 30201 Blast hits to 17322 proteins in 780 species: Archae - 12; Bacteria - 1396; Metazoa - 17338; Fungi - 3422; Plants - 5037; Viruses - 0; Other Eukaryotes - 2996 (source: NCBI BLink).		0.467025	-1.88768	0.617192	-0.143325	1.44976	-0.851957	0.67592		-0.187876	-0.388375	-0.57347	-0.597656	0.0782386	-0.127669	0.130813
AT5G43040	Cysteine/Histidine-rich C1 domain family protein; FUNCTIONS IN: zinc ion binding; INVOLVED IN: intracellular signaling pathway; EXPRESSED IN: 26 plant structures; EXPRESSED DURING: 13 growth stages; CONTAINS InterPro DOMAIN/s: Protein kinase C-like, phorbol ester/diacylglycerol binding (InterPro:IPR002219), DC1 (InterPro:IPR004146), Zinc finger, PHD-type (InterPro:IPR001965), C1-like (InterPro:IP…		0.479203	-0.804182	0.0859917	-0.122076	0.675763	-0.547453	0.687316
AT5G43230	unknown protein; BEST Arabidopsis thaliana protein match is: unknown protein (TAIR:AT3G01810.3); Has 30201 Blast hits to 17322 proteins in 780 species: Archae - 12; Bacteria - 1396; Metazoa - 17338; Fungi - 3422; Plants - 5037; Viruses - 0; Other Eukaryotes - 2996 (source: NCBI BLink).		-0.16742	-1.38969	0.197396	0.0601722	0.979903	-0.285078	0.89832
AT5G44130	FASCICLIN-like arabinogalactan protein 13 precursor (FLA13); FUNCTIONS IN: molecular_function unknown; LOCATED IN: anchored to plasma membrane, plasma membrane, anchored to membrane, plant-type cell wall; EXPRESSED IN: 23 plant structures; EXPRESSED DURING: 14 growth stages; CONTAINS InterPro DOMAIN/s: FAS1 domain (InterPro:IPR000782); BEST Arabidopsis thaliana protein match is: FASCICLIN-like ar…	FASCICLIN-LIKE ARABINOGALACTAN PROTEIN 13 PRECURSOR (FLA13)	0.0193855	-2.52638	0.989818	0.0741764	2.1567	-0.453343	1.3952		0.282655	-0.146864	-0.0306694	-0.202743	-0.212955	-0.67613	-0.548483
AT5G44770	Cysteine/Histidine-rich C1 domain family protein; FUNCTIONS IN: zinc ion binding; INVOLVED IN: intracellular signaling pathway; CONTAINS InterPro DOMAIN/s: Protein kinase C-like, phorbol ester/diacylglycerol binding (InterPro:IPR002219), Zinc finger, PHD-type, conserved site (InterPro:IPR019786), DC1 (InterPro:IPR004146), Zinc finger, PHD-type (InterPro:IPR001965), C1-like (InterPro:IPR011424); B…		0.0713668	-0.905848	-0.293377	-0.314304	0.597634	-0.333899	0.639917
AT5G45120	Eukaryotic aspartyl protease family protein; FUNCTIONS IN: aspartic-type endopeptidase activity; INVOLVED IN: proteolysis; CONTAINS InterPro DOMAIN/s: Peptidase aspartic (InterPro:IPR021109), Peptidase aspartic, catalytic (InterPro:IPR009007), Peptidase A1 (InterPro:IPR001461), Peptidase aspartic, active site (InterPro:IPR001969); BEST Arabidopsis thaliana protein match is: Eukaryotic aspartyl pr…		-0.784961	-2.19197	0.22225	-0.558154	1.34569	-0.410213	0.649537
AT5G45580	Homeodomain-like superfamily protein; CONTAINS InterPro DOMAIN/s: Myb, DNA-binding (InterPro:IPR014778), Homeodomain-like (InterPro:IPR009057), Myb-like DNA-binding domain, SHAQKYF class (InterPro:IPR006447), HTH transcriptional regulator, Myb-type, DNA-binding (InterPro:IPR017930), Homeodomain-related (InterPro:IPR012287); BEST Arabidopsis thaliana protein match is: Homeodomain-like superfamily …		-0.150847	-1.4473	-0.04484	-0.155065	0.70802	-0.580418	0.734811
AT5G46230	Protein of unknown function, DUF538; CONTAINS InterPro DOMAIN/s: Protein of unknown function DUF538 (InterPro:IPR007493); BEST Arabidopsis thaliana protein match is: Protein of unknown function, DUF538 (TAIR:AT1G09310.1); Has 30201 Blast hits to 17322 proteins in 780 species: Archae - 12; Bacteria - 1396; Metazoa - 17338; Fungi - 3422; Plants - 5037; Viruses - 0; Other Eukaryotes - 2996 (source: …		-0.0323571	-0.838222	0.348539	0.0473457	0.859334	0.028694	0.586184
AT5G46870	RNA-binding (RRM/RBD/RNP motifs) family protein; FUNCTIONS IN: oxidoreductase activity, nucleotide binding, nucleic acid binding; INVOLVED IN: oxidation reduction; EXPRESSED IN: cultured cell; CONTAINS InterPro DOMAIN/s: Aldo/keto reductase (InterPro:IPR001395), RNA recognition motif, RNP-1 (InterPro:IPR000504), Nucleotide-binding, alpha-beta plait (InterPro:IPR012677); BEST Arabidopsis thaliana …		-1.06947	-2.57541	0.215648	-0.349729	1.08374	-0.568917	0.719457
AT5G48010	Encodes an oxidosqualene cyclase involved in the biosynthesis of thalianol, a tricyclic triterpenoid of unknown function. Overexpression of THAS leads to dwarfing in the aerial tissues of Arabidopsis plants, but increases their root length. THAS is part of a small operon-like cluster of genes (with At5g48000 (THAH) and At5g47990 (THAD)) involved in thalianol metabolism.	THALIANOL SYNTHASE 1 (THAS1)	-0.830502	-1.24767	0.216398	-0.211612	2.00844	1.77733	1.74616		-0.512984	0.0949317	-0.449684	-0.265405	-0.814737	-0.280511	-0.546813
AT5G49270	Involved in successfully establishing tip growth in root hairs.	SHAVEN 2 (SHV2)	0.0332004	-2.4306	0.337808	-0.242914	1.56197	-1.09572	1.02752
AT5G49870	Mannose-binding lectin superfamily protein; CONTAINS InterPro DOMAIN/s: Mannose-binding lectin (InterPro:IPR001229); BEST Arabidopsis thaliana protein match is: Mannose-binding lectin superfamily protein (TAIR:AT5G49850.1); Has 1807 Blast hits to 1807 proteins in 277 species: Archae - 0; Bacteria - 0; Metazoa - 736; Fungi - 347; Plants - 385; Viruses - 0; Other Eukaryotes - 339 (source: NCBI BLin…		0.14058	-2.32428	0.396725	0.325014	1.53343	-1.08442	1.49249
AT5G49890	member of Anion channel protein family	CHLORIDE CHANNEL C (CLC-C)	-0.708746	-1.66214	-0.210875	-0.351845	0.886565	-0.146936	0.721602
AT5G51270	U-box domain-containing protein kinase family protein; FUNCTIONS IN: ubiquitin-protein ligase activity, protein serine/threonine kinase activity, protein kinase activity, kinase activity, ATP binding; INVOLVED IN: protein amino acid phosphorylation, protein ubiquitination; LOCATED IN: ubiquitin ligase complex; EXPRESSED IN: embryo, flower; EXPRESSED DURING: C globular stage, petal differentiation…		-0.196355	-1.55209	-0.0351132	-0.396385	0.997139	-0.139124	0.647737
AT5G51520	Plant invertase/pectin methylesterase inhibitor superfamily protein; FUNCTIONS IN: enzyme inhibitor activity, pectinesterase inhibitor activity, pectinesterase activity; INVOLVED IN: biological_process unknown; EXPRESSED IN: root; CONTAINS InterPro DOMAIN/s: Pectinesterase inhibitor (InterPro:IPR006501); BEST Arabidopsis thaliana protein match is: Plant invertase/pectin methylesterase inhibitor s…		0.111555	-2.34899	-0.0976861	-0.967425	1.42984	-0.477424	0.777399		-0.183171	-0.608767	-0.416082	-0.289089	0.00533399	-0.594107	-0.00268354
AT5G53250	arabinogalactan protein 22 (AGP22); CONTAINS InterPro DOMAIN/s: Protein of unknown function DUF1070 (InterPro:IPR009424); BEST Arabidopsis thaliana protein match is: arabinogalactan protein 20 (TAIR:AT3G61640.1); Has 1807 Blast hits to 1807 proteins in 277 species: Archae - 0; Bacteria - 0; Metazoa - 736; Fungi - 347; Plants - 385; Viruses - 0; Other Eukaryotes - 339 (source: NCBI BLink).	ARABINOGALACTAN PROTEIN 22 (AGP22)	0.524609	-1.79835	0.613911	-0.187964	1.47768	-0.95627	0.627354		-0.265335	-1.13225	-0.854857	-0.210436	0.461174	-0.394198	1.09563
AT5G53380	O-acyltransferase (WSD1-like) family protein; CONTAINS InterPro DOMAIN/s: O-acyltransferase, WSD1, C-terminal (InterPro:IPR009721), O-acyltransferase, WSD1, N-terminal (InterPro:IPR004255); BEST Arabidopsis thaliana protein match is: O-acyltransferase (WSD1-like) family protein (TAIR:AT5G12420.1); Has 1807 Blast hits to 1807 proteins in 277 species: Archae - 0; Bacteria - 0; Metazoa - 736; Fungi …		0.470545	-1.17487	-0.434217	-0.575677	1.09363	-0.6173	0.733167
AT5G54680	iaa-leucine resistant3 (ILR3); FUNCTIONS IN: DNA binding, sequence-specific DNA binding transcription factor activity; INVOLVED IN: regulation of transcription; LOCATED IN: nucleus; EXPRESSED IN: 24 plant structures; EXPRESSED DURING: 15 growth stages; CONTAINS InterPro DOMAIN/s: Helix-loop-helix DNA-binding domain (InterPro:IPR001092), Helix-loop-helix DNA-binding (InterPro:IPR011598); BEST Arab…	IAA-LEUCINE RESISTANT3 (ILR3)	-0.336923	-1.10025	-0.331875	-0.395221	0.771836	0.214515	0.615531		-0.103152	-0.195954	-0.623227	-0.521017	0.284613	0.168487	0.340103
AT5G55620	unknown protein; BEST Arabidopsis thaliana protein match is: unknown protein (TAIR:AT3G09950.1); Has 30201 Blast hits to 17322 proteins in 780 species: Archae - 12; Bacteria - 1396; Metazoa - 17338; Fungi - 3422; Plants - 5037; Viruses - 0; Other Eukaryotes - 2996 (source: NCBI BLink).		-3.206	-3.75974	-0.607588	0.472741	0.903059	0.150212	1.8553		0.00954854	-0.0875905	0.0933528	0.443373	0.370582	0.23686	0.736659
AT5G57530	xyloglucan endotransglucosylase/hydrolase 12 (XTH12); CONTAINS InterPro DOMAIN/s: Xyloglucan endotransglucosylase/hydrolase (InterPro:IPR016455), Xyloglucan endo-transglycosylase, C-terminal (InterPro:IPR010713), Concanavalin A-like lectin/glucanase, subgroup (InterPro:IPR013320), Concanavalin A-like lectin/glucanase (InterPro:IPR008985), Glycoside hydrolase, family 16 (InterPro:IPR000757), Glyco…	XYLOGLUCAN ENDOTRANSGLUCOSYLASE/HYDROLASE 12 (XTH12)	-1.71	-4.43485	1.08896	-0.217267	2.6093	-0.445619	1.58123		-0.186523	-0.645958	-0.0261191	-0.295323	-0.237626	-0.77112	-0.383506
AT5G57540	Encodes a xyloglucan endotransglucosylase/hydrolase with only only the endotransglucosylase (XET; EC 2.4.1.207) activity towards xyloglucan and non-detectable endohydrolytic (XEH; EC 3.2.1.151) activity.	XYLOGLUCAN ENDOTRANSGLUCOSYLASE/HYDROLASE 13 (XTH13)	-0.866556	-3.39136	0.56974	-0.120221	2.94767	0.0302391	2.56187		-0.0262333	-0.566164	-0.0476777	-0.252218	-0.193422	-0.605945	-0.291812
AT5G57625	CAP (Cysteine-rich secretory proteins, Antigen 5, and Pathogenesis-related 1 protein) superfamily protein; FUNCTIONS IN: molecular_function unknown; INVOLVED IN: biological_process unknown; LOCATED IN: endomembrane system, extracellular region; CONTAINS InterPro DOMAIN/s: Allergen V5/Tpx-1 related, conserved site (InterPro:IPR018244), Allergen V5/Tpx-1 related (InterPro:IPR001283), Ves allergen (…		0.34396	-2.43704	1.09743	0.0233038	1.7265	-1.10984	0.640944
AT5G58010	Encodes a basic helix-loop-helix (bHLH) protein that regulates root hair development. One of the three Arabidopsis homologs of the Lotus japonicus ROOTHAIRLESS1 (LjRHL1) gene: At2g24260 (AtLRL1), At4g30980 (AtLRL2), and At5g58010 (AtLRL3).	LJRHL1-LIKE 3 (LRL3)	0.296224	-2.10597	0.326949	-0.136333	1.24802	-1.24537	0.750767
AT5G62310	Encodes a protein with a serine/threonine kinase domain. There are two other closely related members in Arabidopsis. Knock-out mutation results in incomplete root hair elongation. Expression is found all organs examined but is especially strong in elongating root hairs.	INCOMPLETE ROOT HAIR ELONGATION (IRE)	0.533946	-1.58489	0.237058	0.19566	1.22386	-0.813998	1.32833
AT5G62340	Plant invertase/pectin methylesterase inhibitor superfamily protein; FUNCTIONS IN: enzyme inhibitor activity, pectinesterase inhibitor activity, pectinesterase activity; INVOLVED IN: biological_process unknown; LOCATED IN: endomembrane system; EXPRESSED IN: hypocotyl, root; CONTAINS InterPro DOMAIN/s: Pectinesterase inhibitor (InterPro:IPR006501); BEST Arabidopsis thaliana protein match is: Plant…		-0.018784	-2.06582	-0.0334829	-0.427715	1.01139	-1.03456	0.596032		-0.307164	-0.641258	-1.71281	-0.927401	-0.311409	-0.648142	0.443921
AT5G63270	RPM1-interacting protein 4 (RIN4) family protein; CONTAINS InterPro DOMAIN/s: RPM1-interacting protein 4, defence response (InterPro:IPR008700); BEST Arabidopsis thaliana protein match is: RPM1-interacting protein 4 (RIN4) family protein (TAIR:AT3G48450.1); Has 282 Blast hits to 281 proteins in 36 species: Archae - 0; Bacteria - 0; Metazoa - 0; Fungi - 0; Plants - 280; Viruses - 0; Other Eukaryot…		0.251198	-1.32838	0.319189	0.0478212	1.41636	-0.476227	1.13455
AT5G63800	Involved in mucilage formation. Mutants form columella and outer cell wall architecture of the mucilage cells resembles wild-type. However, mum2 seeds completely lack seed coat mucilage. This mutation appears to represent a later step in the development of this cell-type. Encodes a beta-galactosidase involved in seed coat mucilage biosynthesis. Member of Glycoside Hydrolase Family 35	MUCILAGE-MODIFIED 2 (MUM2)	-0.288279	-1.74864	-0.300882	-0.54581	0.845129	-0.593753	0.667412
AT5G66580	unknown protein; FUNCTIONS IN: molecular_function unknown; INVOLVED IN: N-terminal protein myristoylation; LOCATED IN: cellular_component unknown; BEST Arabidopsis thaliana protein match is: unknown protein (TAIR:AT3G50800.1); Has 1807 Blast hits to 1807 proteins in 277 species: Archae - 0; Bacteria - 0; Metazoa - 736; Fungi - 347; Plants - 385; Viruses - 0; Other Eukaryotes - 339 (source: NCBI B…		0.126384	-1.3872	0.162622	-0.227508	0.985709	-0.359037	0.606558		0.176859	0.238872	0.30968	-0.252201	-0.201176	-0.0110544	-0.733601
AT5G67400	root hair specific 19 (RHS19); FUNCTIONS IN: peroxidase activity, heme binding; INVOLVED IN: oxidation reduction, response to oxidative stress; LOCATED IN: endomembrane system; EXPRESSED IN: root hair, root; CONTAINS InterPro DOMAIN/s: Haem peroxidase (InterPro:IPR010255), Plant peroxidase (InterPro:IPR000823), Peroxidases heam-ligand binding site (InterPro:IPR019793), Haem peroxidase, plant/fung…	ROOT HAIR SPECIFIC 19 (RHS19)	-0.0610008	-2.0787	0.137583	0.15202	1.05637	-1.02233	1.12277

## Sheet: Table S5
Table S5. Expression patterns of genes that are repressed by FIT in six-week-old roots. The genes marked red were found regulated in the root samples but not in seedlings. For comparison the respective seedling expression patterns have been added to the right.
			roots of six-week-old plants								six-day-old seedlings
			fit +Fe	fit -Fe	HA-FIT +Fe	HA-FIT -Fe	WT -Fe	fit -Fe	HA-FIT -Fe		fit +Fe	fit -Fe	HA-FIT +Fe	HA-FIT -Fe	WT -Fe	fit -Fe	HA-FIT -Fe
			WT +Fe	WT -Fe	WT +Fe	WT -Fe	WT +Fe	fit +Fe	HA-FIT +Fe		WT +Fe	WT -Fe	WT +Fe	WT -Fe	WT +Fe	fit +Fe	HA-FIT +Fe
Gene	Description	Symbol	Ratio	Ratio	Ratio	Ratio	Ratio	Ratio	Ratio		Ratio	Ratio	Ratio	Ratio	Ratio	Ratio	Ratio
AT1G03220	Eukaryotic aspartyl protease family protein; FUNCTIONS IN: aspartic-type endopeptidase activity; INVOLVED IN: response to salt stress; LOCATED IN: cell wall, plasma membrane, membrane, plant-type cell wall; EXPRESSED IN: 6 plant structures; CONTAINS InterPro DOMAIN/s: Peptidase aspartic (InterPro:IPR021109), Peptidase aspartic, catalytic (InterPro:IPR009007), Peptidase A1 (InterPro:IPR001461); BE…		-0.378644	0.92819	0.0507721	0.531224	-1.31822	-0.0696564	-0.723251		0	0	0	0	0	0	0
AT1G09932	Phosphoglycerate mutase family protein; CONTAINS InterPro DOMAIN/s: Histidine phosphatase superfamily, clade-1 (InterPro:IPR013078); BEST Arabidopsis thaliana protein match is: Phosphoglycerate mutase family protein (TAIR:AT2G17280.2); Has 552 Blast hits to 552 proteins in 105 species: Archae - 0; Bacteria - 9; Metazoa - 0; Fungi - 272; Plants - 167; Viruses - 0; Other Eukaryotes - 104 (source: N…		-0.447875	1.42213	0.906326	0.916877	-1.81367	-0.0502616	-1.70043		0.193443	0.99053	-0.00805364	0.778008	-0.920372	-0.123861	-0.190768
AT1G10700	Encodes a P-independent phosphoribosyl pyrophosphate (PRPP) synthase.	PHOSPHORIBOSYL PYROPHOSPHATE (PRPP) SYNTHASE 3 (PRS3)	-0.375354	0.668525	-0.032827	0.417243	-0.906227	0.0414748	-0.674587		0	0	0	0	0	0	0
AT1G11330	S-locus lectin protein kinase family protein; FUNCTIONS IN: in 6 functions; INVOLVED IN: protein amino acid phosphorylation, recognition of pollen; LOCATED IN: plasma membrane; EXPRESSED IN: 21 plant structures; EXPRESSED DURING: 13 growth stages; CONTAINS InterPro DOMAIN/s: Curculin-like (mannose-binding) lectin (InterPro:IPR001480), Apple-like (InterPro:IPR003609), PAN-2 domain (InterPro:IPR013…		-0.466648	0.716032	0.0724709	0.447202	-1.0781	0.191884	-0.722576		0	0	0	0	0	0	0
AT1G13110	member of CYP71B	CYTOCHROME P450, FAMILY 71 SUBFAMILY B, POLYPEPTIDE 7 (CYP71B7)	-0.307938	1.17162	-0.141077	0.546624	-1.54357	-0.157172	-0.966664		0	0	0	0	0	0	0
AT1G13480	Protein of unknown function (DUF1262); CONTAINS InterPro DOMAIN/s: Protein of unknown function DUF1262 (InterPro:IPR010683); BEST Arabidopsis thaliana protein match is: Protein of unknown function (DUF1262) (TAIR:AT1G13520.1); Has 111 Blast hits to 104 proteins in 9 species: Archae - 0; Bacteria - 0; Metazoa - 0; Fungi - 0; Plants - 111; Viruses - 0; Other Eukaryotes - 0 (source: NCBI BLink).		-0.0927932	0.759256	0.536854	0.356522	-1.65525	-0.829909	-1.84556		0	0	0	0	0	0	0
AT1G17180	Encodes glutathione transferase belonging to the tau class of GSTs. Naming convention according to Wagner et al. (2002).	GLUTATHIONE S-TRANSFERASE TAU 25 (GSTU25);GLUTATHIONE S-TRANSFERASE TAU 25 (ATGSTU25)	0.468703	2.35381	0.0101726	-0.678758	-0.96718	0.974177	-1.85503		-0.217067	0.849484	-0.132109	0.125177	-0.16204	0.392696	0.0727088
AT1G18590	encodes a desulfoglucosinolate sulfotransferase, involved in the final step of glucosinolate core structure biosynthesis. Has a broad-substrate specificity with preference with methionine-derived desulfoglucosinolates.	SULFOTRANSFERASE 17 (SOT17);SULFOTRANSFERASE 17 (ATSOT17);ARABIDOPSIS SULFOTRANSFERASE 5C (ATST5C)	-0.152982	1.30574	0.125494	0.2702	-1.3205	0.271277	-1.01399		0	0	0	0	0	0	0
AT1G23840	unknown protein; LOCATED IN: endomembrane system; EXPRESSED IN: 18 plant structures; EXPRESSED DURING: 12 growth stages; BEST Arabidopsis thaliana protein match is: unknown protein (TAIR:AT1G23850.1); Has 53 Blast hits to 48 proteins in 5 species: Archae - 0; Bacteria - 0; Metazoa - 0; Fungi - 0; Plants - 53; Viruses - 0; Other Eukaryotes - 0 (source: NCBI BLink).		0.00564838	1.10456	0.265149	0.555943	-1.08969	0.348195	-0.81163		-0.045781	0.376676	0.228273	0.208869	-0.0722503	0.685832	0.262283
AT1G25275	unknown protein; FUNCTIONS IN: molecular_function unknown; INVOLVED IN: response to karrikin; LOCATED IN: endomembrane system; EXPRESSED IN: 23 plant structures; EXPRESSED DURING: 13 growth stages; Has 35333 Blast hits to 34131 proteins in 2444 species: Archae - 798; Bacteria - 22429; Metazoa - 974; Fungi - 991; Plants - 531; Viruses - 0; Other Eukaryotes - 9610 (source: NCBI BLink).		-0.219118	0.877842	-0.217579	0.138438	-1.20655	0.00669376	-0.667942		0	0	0	0	0	0	0
AT1G36640	unknown protein; FUNCTIONS IN: molecular_function unknown; INVOLVED IN: biological_process unknown; LOCATED IN: endomembrane system; EXPRESSED IN: sperm cell, root; BEST Arabidopsis thaliana protein match is: unknown protein (TAIR:AT1G36622.1); Has 14 Blast hits to 14 proteins in 2 species: Archae - 0; Bacteria - 0; Metazoa - 0; Fungi - 0; Plants - 14; Viruses - 0; Other Eukaryotes - 0 (source: N…		-0.500872	1.07741	0.782971	0.521614	-1.54207	0.0703186	-1.91845		0	0	0	0	0	0	0
AT1G44180	Peptidase M20/M25/M40 family protein; FUNCTIONS IN: hydrolase activity, aminoacylase activity; INVOLVED IN: metabolic process, cellular amino acid metabolic process; LOCATED IN: endomembrane system, cytoplasm; EXPRESSED IN: male gametophyte, pollen tube; EXPRESSED DURING: L mature pollen stage; CONTAINS InterPro DOMAIN/s: Peptidase M20 (InterPro:IPR002933), N-acyl-L-amino-acid amidohydrolase (Int…		-0.530168	1.32834	0.1246	1.09596	-2.00088	-0.191836	-1.17585		0	0	0	0	0	0	0
AT1G51620	Protein kinase superfamily protein; FUNCTIONS IN: protein serine/threonine kinase activity, protein kinase activity, kinase activity, ATP binding; INVOLVED IN: protein amino acid phosphorylation; LOCATED IN: cellular_component unknown; EXPRESSED IN: 7 plant structures; EXPRESSED DURING: LP.06 six leaves visible, 4 anthesis, LP.10 ten leaves visible, LP.08 eight leaves visible, LP.12 twelve leaves…		-0.555251	0.598182	0.0850193	0.778712	-0.938931	0.0984902	-0.623454		0	0	0	0	0	0	0
AT1G56580	Encodes SMALLER WITH VARIABLE BRANCHES (SVB), a protein with a conserved domain of unknown function (DUF538). The trichomes of the SVB mutants are smaller and exhibit branches of variable length and number.	SMALLER WITH VARIABLE BRANCHES (SVB)	-0.328555	1.02047	0.0765727	0.0778432	-0.856976	0.488101	-0.759693		0	0	0	0	0	0	0
AT1G62420	Protein of unknown function (DUF506) ; CONTAINS InterPro DOMAIN/s: Protein of unknown function DUF506, plant (InterPro:IPR006502); BEST Arabidopsis thaliana protein match is: Protein of unknown function (DUF506) (TAIR:AT1G12030.1); Has 389 Blast hits to 387 proteins in 24 species: Archae - 0; Bacteria - 0; Metazoa - 0; Fungi - 0; Plants - 387; Viruses - 0; Other Eukaryotes - 2 (source: NCBI BLink…		3.55782	4.40159	-1.36936	0.0263685	-1.96435	0.165119	-0.703221		0.180754	5.13481	0.0609734	0.844949	3.12287	7.92466	3.90336
AT1G65484	unknown protein; FUNCTIONS IN: molecular_function unknown; INVOLVED IN: biological_process unknown; LOCATED IN: endomembrane system; Has 30201 Blast hits to 17322 proteins in 780 species: Archae - 12; Bacteria - 1396; Metazoa - 17338; Fungi - 3422; Plants - 5037; Viruses - 0; Other Eukaryotes - 2996 (source: NCBI BLink).		0.553428	0.867273	0.730681	-0.500999	-0.787954	-0.115221	-1.59987		0.0873707	0.198569	0.198546	-0.18262	0.713084	0.840409	0.297107
AT1G72060	serine-type endopeptidase inhibitors; FUNCTIONS IN: serine-type endopeptidase inhibitor activity; INVOLVED IN: response to oxidative stress; LOCATED IN: endomembrane system; EXPRESSED IN: 21 plant structures; EXPRESSED DURING: 12 growth stages; CONTAINS InterPro DOMAIN/s: Proteinase inhibitor I20, Pin2 (InterPro:IPR003465); Has 28 Blast hits to 28 proteins in 8 species: Archae - 0; Bacteria - 0; …		0.486475	1.6151	0.895194	0.297262	-0.82864	0.467083	-1.21901		0	0	0	0	0	0	0
AT1G78370	Encodes glutathione transferase belonging to the tau class of GSTs. Naming convention according to Wagner et al. (2002).	GLUTATHIONE S-TRANSFERASE TAU 20 (ATGSTU20);GLUTATHIONE S-TRANSFERASE TAU 20 (GSTU20)	-0.165071	1.06794	0.226239	0.0233968	-0.83376	0.440845	-0.965813		-0.220055	0.041064	0.0166785	-0.616928	-0.523682	-0.245034	-1.11851
AT1G78830	Curculin-like (mannose-binding) lectin family protein; FUNCTIONS IN: sugar binding; LOCATED IN: apoplast, cell wall, plasma membrane, plant-type cell wall; EXPRESSED IN: leaf; CONTAINS InterPro DOMAIN/s: Curculin-like (mannose-binding) lectin (InterPro:IPR001480), PAN-2 domain (InterPro:IPR013227); BEST Arabidopsis thaliana protein match is: D-mannose binding lectin protein with Apple-like carboh…		-0.489527	0.836219	-0.176197	-0.00973519	-1.15608	0.180993	-0.936209		0	0	0	0	0	0	0
AT2G04050	MATE efflux family protein; FUNCTIONS IN: antiporter activity, drug transmembrane transporter activity, transporter activity; INVOLVED IN: drug transmembrane transport, transmembrane transport; LOCATED IN: membrane; EXPRESSED IN: stem, leaf whorl, stamen; EXPRESSED DURING: 4 anthesis, petal differentiation and expansion stage; CONTAINS InterPro DOMAIN/s: MATE family transporter related protein (I…		0.264808	3.87707	1.23334	-0.0882436	-3.11846	0.971897	-4.13003		0.214386	-0.658083	0.431603	-1.65104	2.05393	1.4204	-0.0899029
AT2G14750	Encodes adenosine-5'-phosphosulfate kinase. Provides activated sulfate for sulfation of secondary metabolites, including the glucosinolates. Essential for pollen viability.	APS KINASE (APK);ADENOSINE-5'-PHOSPHOSULFATE (APS) KINASE 1 (APK1); (ATAKN1);APS KINASE 1 (AKN1)	-0.459829	0.881581	-0.0641793	0.0340137	-1.12441	0.259815	-0.947793		0	0	0	0	0	0	0
AT2G29340	NAD-dependent epimerase/dehydratase family protein; FUNCTIONS IN: oxidoreductase activity, binding, catalytic activity; INVOLVED IN: oxidation reduction, metabolic process; EXPRESSED IN: 22 plant structures; EXPRESSED DURING: 13 growth stages; CONTAINS InterPro DOMAIN/s: NAD(P)-binding domain (InterPro:IPR016040), Glucose/ribitol dehydrogenase (InterPro:IPR002347), Short-chain dehydrogenase/reduc…		0.94853	1.85428	0.236384	0.338083	-0.987126	0.0359398	-0.818324		0	0	0	0	0	0	0
AT2G29450	Encodes a member of the TAU glutathione S-transferase gene family. Gene expression is induced by exposure to auxin, pathogen and herbicides. Naming convention according to Wagner et al. (2002)	GLUTATHIONE S-TRANSFERASE TAU 5 (GSTU5); (AT103-1A);ARABIDOPSIS THALIANA GLUTATHIONE S-TRANSFERASE TAU 1 (ATGSTU1);GLUTATHIONE S-TRANSFERASE TAU 5 (ATGSTU5)	-0.560002	1.09492	0.792795	0.426711	-0.705485	0.900138	-0.963388		-0.188426	-0.802898	-0.0270572	-0.688725	0.169804	-0.482252	-0.50859
AT2G30860	Encodes glutathione transferase belonging to the phi class of GSTs. Naming convention according to Wagner et al. (2002).	GLUTATHIONE S-TRANSFERASE PHI 9 (ATGSTF9);GLUTATHIONE S-TRANSFERASE PHI 9 (GSTF9); (ATGSTF7); (GLUTTR)	-0.202907	0.79777	0.30299	0.319487	-0.824797	0.141405	-0.84293		0	0	0	0	0	0	0
AT2G32020	Acyl-CoA N-acyltransferases (NAT) superfamily protein; FUNCTIONS IN: N-acetyltransferase activity; INVOLVED IN: response to abscisic acid stimulus, metabolic process; LOCATED IN: cellular_component unknown; EXPRESSED IN: stem, cotyledon, hypocotyl, root, stamen; EXPRESSED DURING: 4 anthesis, petal differentiation and expansion stage; CONTAINS InterPro DOMAIN/s: GCN5-related N-acetyltransferase, C…		-0.119769	1.01206	0.576898	-0.171575	-0.815084	0.327358	-1.45266		-0.10557	1.42651	-0.256379	-0.272312	0.184224	1.7863	0.0870776
AT2G36690	2-oxoglutarate (2OG) and Fe(II)-dependent oxygenase superfamily protein; FUNCTIONS IN: oxidoreductase activity, acting on paired donors, with incorporation or reduction of molecular oxygen, 2-oxoglutarate as one donor, and incorporation of one atom each of oxygen into both donors, oxidoreductase activity; INVOLVED IN: biosynthetic process; LOCATED IN: cellular_component unknown; EXPRESSED IN: hyp…		2.16518	3.51888	1.26825	1.50545	-1.71113	0.180501	-1.27092		0	0	0	0	0	0	0
AT2G38823	unknown protein; BEST Arabidopsis thaliana protein match is: unknown protein (TAIR:AT3G54520.1); Has 35333 Blast hits to 34131 proteins in 2444 species: Archae - 798; Bacteria - 22429; Metazoa - 974; Fungi - 991; Plants - 531; Viruses - 0; Other Eukaryotes - 9610 (source: NCBI BLink).		1.28268	3.36421	0.778454	0.62814	-2.08936	0.617621	-2.05952		-0.25455	2.32932	0.257968	0.157368	-0.165078	2.6358	-0.216771
AT2G39380	A member of EXO70 gene family, putative exocyst subunits, conserved in land plants. Arabidopsis thaliana contains 23 putative EXO70 genes, which can be classified into eight clusters on the phylogenetic tree.	EXOCYST SUBUNIT EXO70 FAMILY PROTEIN H2 (EXO70H2);EXOCYST SUBUNIT EXO70 FAMILY PROTEIN H2 (ATEXO70H2)	0.449083	1.59244	0.338019	0.554439	-1.12884	0.149064	-0.77666		0.0496412	0.0414311	-0.312312	-0.594119	0.418075	0.50811	0.25944
AT2G41730	unknown protein; BEST Arabidopsis thaliana protein match is: unknown protein (TAIR:AT5G24640.1); Has 25 Blast hits to 25 proteins in 5 species: Archae - 0; Bacteria - 0; Metazoa - 0; Fungi - 0; Plants - 25; Viruses - 0; Other Eukaryotes - 0 (source: NCBI BLink).		2.09521	3.6525	0.649942	-0.0405109	-1.77638	0.552374	-2.57674		0.012868	0.933269	-0.0398624	-1.55045	1.2364	2.18711	-0.186127
AT3G01175	Protein of unknown function (DUF1666); CONTAINS InterPro DOMAIN/s: Protein of unknown function DUF1666 (InterPro:IPR012870); BEST Arabidopsis thaliana protein match is: Protein of unknown function (DUF1666) (TAIR:AT5G39785.2); Has 140 Blast hits to 138 proteins in 34 species: Archae - 0; Bacteria - 8; Metazoa - 4; Fungi - 7; Plants - 86; Viruses - 0; Other Eukaryotes - 35 (source: NCBI BLink).		-0.100896	0.690647	0.287768	0.457377	-1.59407	-0.74236	-1.35692		0	0	0	0	0	0	0
AT3G13432	unknown protein; FUNCTIONS IN: molecular_function unknown; INVOLVED IN: biological_process unknown; LOCATED IN: endomembrane system; Has 3 Blast hits to 3 proteins in 2 species: Archae - 0; Bacteria - 0; Metazoa - 0; Fungi - 0; Plants - 3; Viruses - 0; Other Eukaryotes - 0 (source: NCBI BLink).		-0.0639689	1.56201	0.863655	0.556359	-1.15547	0.496217	-1.58532		0	0	0	0	0	0	0
AT3G19710	Belongs to the branched-chain amino acid aminotransferase gene family. Encodes a methionine-oxo-acid transaminase. Involved in the methionine chain elongation pathway that leads to the ultimate biosynthesis of methionine-derived glucosinolates.	BRANCHED-CHAIN AMINOTRANSFERASE4 (BCAT4)	0.853598	2.42138	0.295448	0.813156	-1.10119	0.588399	-0.638199		0	0	0	0	0	0	0
AT3G22890	encodes ATP sulfurylase, the first enzyme in the sulfate assimilation pathway of Arabidopsis. It may also participate in selenium metabolism.	ATP SULFURYLASE 1 (APS1)	-0.404752	0.928106	0.0634276	0.194763	-1.2146	0.181771	-1.03181		0	0	0	0	0	0	0
AT3G25250	Arabidopsis protein kinase	(AtOXI1);OXIDATIVE SIGNAL-INDUCIBLE1 (OXI1); (AGC2); (AGC2-1)	-0.446026	0.916301	0.129335	0.204093	-1.03595	0.351896	-0.990721		-0.0504482	0.323677	-0.371342	-0.308474	0.313041	0.787392	0.273875
AT3G27070	Form of TOM20, which is a component of the TOM complex, involved in transport of nuclear-encoded mitochondrial proteins	TRANSLOCASE OUTER MEMBRANE 20-1 (TOM20-1)	-0.434361	0.920615	0.833804	1.25253	-1.25014	0.232599	-0.851099		-0.0615598	0.635637	0.050713	0.106971	0.0999683	0.93323	0.263133
AT3G29240	Protein of unknown function (DUF179); FUNCTIONS IN: molecular_function unknown; INVOLVED IN: biological_process unknown; LOCATED IN: chloroplast thylakoid lumen, chloroplast; EXPRESSED IN: 22 plant structures; EXPRESSED DURING: 13 growth stages; CONTAINS InterPro DOMAIN/s: Protein of unknown function DUF179 (InterPro:IPR003774); BEST Arabidopsis thaliana protein match is: Protein of unknown funct…		-0.0709282	1.16074	0.305082	0.695818	-1.01314	0.23326	-0.648829		0	0	0	0	0	0	0
AT3G50130	Plant protein of unknown function (DUF247); INVOLVED IN: biological_process unknown; LOCATED IN: chloroplast; EXPRESSED IN: leaf apex, root, flower, carpel; EXPRESSED DURING: petal differentiation and expansion stage; CONTAINS InterPro DOMAIN/s: Protein of unknown function DUF247, plant (InterPro:IPR004158); BEST Arabidopsis thaliana protein match is: Plant protein of unknown function (DUF247) (T…		-0.237406	0.614684	0.124113	0.322085	-1.13533	-0.411591	-0.795155		0	0	0	0	0	0	0
AT3G53770	late embryogenesis abundant 3 (LEA3) family protein; FUNCTIONS IN: molecular_function unknown; INVOLVED IN: response to stress; EXPRESSED IN: flower; EXPRESSED DURING: petal differentiation and expansion stage; CONTAINS InterPro DOMAIN/s: Late embryogenesis abundant protein, group 3 (InterPro:IPR004926); Has 104 Blast hits to 88 proteins in 22 species: Archae - 0; Bacteria - 0; Metazoa - 0; Fungi…		0.29041	1.77305	1.29074	1.10415	-1.71585	-0.104194	-1.95569		0	0	0	0	0	0	0
AT3G54040	PAR1 protein; FUNCTIONS IN: molecular_function unknown; INVOLVED IN: biological_process unknown; LOCATED IN: endomembrane system; EXPRESSED IN: 20 plant structures; EXPRESSED DURING: 10 growth stages; CONTAINS InterPro DOMAIN/s: PAR1 (InterPro:IPR009489); BEST Arabidopsis thaliana protein match is: PAR1 protein (TAIR:AT5G52390.1); Has 82 Blast hits to 82 proteins in 11 species: Archae - 0; Bacter…		-0.519698	0.65684	0.125289	0.246987	-1.32376	-0.135827	-1.21713		0.166296	-0.775257	-0.481002	-1.24809	1.0515	0.140822	0.297622
AT3G54070	Ankyrin repeat family protein; CONTAINS InterPro DOMAIN/s: Ankyrin repeat-containing domain (InterPro:IPR020683), Ankyrin repeat (InterPro:IPR002110); BEST Arabidopsis thaliana protein match is: Ankyrin repeat family protein (TAIR:AT5G35810.1); Has 10613 Blast hits to 6237 proteins in 350 species: Archae - 27; Bacteria - 619; Metazoa - 5584; Fungi - 682; Plants - 1506; Viruses - 31; Other Eukaryo…		0.297341	1.6821	0.452014	1.38963	-1.64741	-0.195623	-0.613446		0	0	0	0	0	0	0
AT3G56240	CCH protein belongs to a family of eukaryotic proteins that participate in intracellular copper homeostasis by delivering this metal to the secretory pathway; mainly located along the vascular bundles of senescing leaves and petioles as well as in stem sieve elements; hypothesized to have a role in copper mobilization from decaying organs towards reproductive structures, as a result of metallopro…	COPPER CHAPERONE (CCH)	0.0615309	1.02289	0.03374	0.0352031	-1.38266	-0.431228	-1.39538		-0.111389	0.725269	-0.437261	-0.155946	-0.550586	0.328096	-0.267345
AT4G08850	Leucine-rich repeat receptor-like protein kinase family protein; FUNCTIONS IN: kinase activity; INVOLVED IN: protein amino acid phosphorylation; LOCATED IN: plasma membrane, membrane; EXPRESSED IN: 23 plant structures; EXPRESSED DURING: 13 growth stages; CONTAINS InterPro DOMAIN/s: Protein kinase, ATP binding site (InterPro:IPR017441), Serine/threonine-protein kinase domain (InterPro:IPR002290), …		0.332001	1.07182	0.554358	0.707526	-0.908417	0.112917	-0.764443		0	0	0	0	0	0	0
AT4G12735	unknown protein; FUNCTIONS IN: molecular_function unknown; INVOLVED IN: biological_process unknown; LOCATED IN: plasma membrane; EXPRESSED IN: rosette leaf, cultured cell; BEST Arabidopsis thaliana protein match is: unknown protein (TAIR:AT4G12731.1); Has 35333 Blast hits to 34131 proteins in 2444 species: Archae - 798; Bacteria - 22429; Metazoa - 974; Fungi - 991; Plants - 531; Viruses - 0; Othe…		0.217515	1.8473	0.525895	0.218603	-0.835567	0.733451	-1.31196		-0.0406704	-0.0940783	0.227454	-2.17827	2.48259	2.40234	0.16018
AT4G14370	Disease resistance protein (TIR-NBS-LRR class) family; FUNCTIONS IN: phosphoinositide binding; INVOLVED IN: signal transduction, defense response; LOCATED IN: intrinsic to membrane; EXPRESSED IN: petal, leaf whorl, male gametophyte, flower, pollen tube; EXPRESSED DURING: L mature pollen stage, M germinated pollen stage, 4 anthesis, petal differentiation and expansion stage; CONTAINS InterPro DOMA…		-0.505913	0.738855	0.440225	0.542351	-1.4848	-0.159066	-1.56843		0	0	0	0	0	0	0
AT4G17250	unknown protein; BEST Arabidopsis thaliana protein match is: unknown protein (TAIR:AT5G47580.1); Has 31 Blast hits to 31 proteins in 6 species: Archae - 0; Bacteria - 0; Metazoa - 0; Fungi - 0; Plants - 31; Viruses - 0; Other Eukaryotes - 0 (source: NCBI BLink).		0.167344	1.00445	0.219386	0.525296	-0.981844	-0.0194073	-0.652929		0	0	0	0	0	0	0
AT4G18950	Integrin-linked protein kinase family; FUNCTIONS IN: protein serine/threonine/tyrosine kinase activity, kinase activity; INVOLVED IN: regulation of signal transduction, protein amino acid phosphorylation; LOCATED IN: nucleus, cytoplasm; EXPRESSED IN: 25 plant structures; EXPRESSED DURING: 14 growth stages; CONTAINS InterPro DOMAIN/s: Protein kinase, catalytic domain (InterPro:IPR000719), Integrin…		0.23689	0.718353	0.27472	0.3941	-0.727173	-0.264472	-0.627257		0	0	0	0	0	0	0
AT4G31800	Pathogen-induced transcription factor. Binds W-box sequences in vitro. Forms protein complexes with itself and with WRKY40 and WRKY60. Constitutive expression of WRKY18 enhanced resistance to P. syringae, but its coexpression with WRKY40 or WRKY60 made plants more susceptible to both P. syringae and B. cinerea. WRKY18, WRKY40, and WRKY60 have partially redundant roles in response to the hemibiotr…	WRKY DNA-BINDING PROTEIN 18 (WRKY18);ARABIDOPSIS THALIANA WRKY DNA-BINDING PROTEIN 18 (ATWRKY18)	-0.182955	1.205	0.887991	0.610598	-0.900811	0.432801	-1.12108		0.184333	0.399989	0.318296	1.07445	-0.305195	-0.175865	0.456972
AT4G37430	Encodes a member of the CYP81F cytochrome P450 monooxygenase subfamily.	CYTOCHROME P450 MONOOXYGENASE 81F1 (CYP81F1);"CYTOCHROME P450, FAMILY 91, SUBFAMILY A, POLYPEPTIDE 2" (CYP91A2)	-0.0507708	1.85785	1.38682	1.63388	-1.72536	0.189209	-1.4527		0.0467983	0.857637	0.0107943	-0.577251	0.330074	1.00659	-0.487951
AT4G38140	RING/U-box superfamily protein; FUNCTIONS IN: zinc ion binding; LOCATED IN: anchored to membrane; CONTAINS InterPro DOMAIN/s: Zinc finger, RING-type (InterPro:IPR001841), Zinc finger, C3HC4 RING-type (InterPro:IPR018957); BEST Arabidopsis thaliana protein match is: RING/U-box superfamily protein (TAIR:AT2G18650.1); Has 7548 Blast hits to 7531 proteins in 260 species: Archae - 0; Bacteria - 0; Met…		0.329735	1.01709	0.363529	0.150869	-0.890128	-0.0467644	-0.907056		0	0	0	0	0	0	0
AT4G39670	Glycolipid transfer protein (GLTP) family protein; FUNCTIONS IN: glycolipid transporter activity, glycolipid binding; INVOLVED IN: glycolipid transport; LOCATED IN: cytoplasm; EXPRESSED IN: 16 plant structures; EXPRESSED DURING: 10 growth stages; CONTAINS InterPro DOMAIN/s: Glycolipid transfer protein, GLTP (InterPro:IPR014830); BEST Arabidopsis thaliana protein match is: Glycolipid transfer prot…		0.0144004	1.18345	0.666929	1.16909	-1.35557	-0.0421388	-0.807426		0	0	0	0	0	0	0
AT5G01500	encodes an ATP/ADP carrier that is located to the thylakoid membrane involved in providing ATP during thylakoid biogenesis and turnover	THYLAKOID ATP/ADP CARRIER (TAAC)	-0.390375	0.695578	0.206148	-0.0606071	-1.07135	-0.0270261	-1.193		0	0	0	0	0	0	0
AT5G06740	Concanavalin A-like lectin protein kinase family protein; FUNCTIONS IN: in 6 functions; INVOLVED IN: protein amino acid phosphorylation; LOCATED IN: endomembrane system; EXPRESSED IN: root; CONTAINS InterPro DOMAIN/s: Legume lectin, beta chain (InterPro:IPR001220), Protein kinase, ATP binding site (InterPro:IPR017441), Serine/threonine-protein kinase-like domain (InterPro:IPR017442), Concanavalin…		-0.357862	0.793921	0.234127	0.460371	-1.39035	-0.200438	-1.20111		0	0	0	0	0	0	0
AT5G09650	Encodes a protein with inorganic pyrophosphatase activity.	PYROPHOSPHORYLASE 6 (PPa6);PYROPHOSPHORYLASE 6 (AtPPa6)	0.158964	0.842924	0.312691	0.203524	-0.598165	0.091684	-0.667277		0	0	0	0	0	0	0
AT5G12890	UDP-Glycosyltransferase superfamily protein; FUNCTIONS IN: UDP-glycosyltransferase activity, transferase activity, transferring glycosyl groups; INVOLVED IN: metabolic process; EXPRESSED IN: 22 plant structures; EXPRESSED DURING: 12 growth stages; CONTAINS InterPro DOMAIN/s: UDP-glucuronosyl/UDP-glucosyltransferase (InterPro:IPR002213); BEST Arabidopsis thaliana protein match is: UDP-Glycosyltran…		-0.519922	0.67278	-0.320477	0.29201	-1.02989	0.150107	-0.585746		0.135999	0.365696	0.173251	0.599244	-0.45002	0.105424	0.102582
AT5G22890	C2H2 and C2HC zinc fingers superfamily protein; FUNCTIONS IN: sequence-specific DNA binding transcription factor activity; INVOLVED IN: response to chitin, regulation of transcription; LOCATED IN: intracellular; EXPRESSED IN: root; CONTAINS InterPro DOMAIN/s: Zinc finger, C2H2-like (InterPro:IPR015880), Zinc finger, C2H2-type (InterPro:IPR007087); BEST Arabidopsis thaliana protein match is: C2H2 …		1.79115	2.33485	-0.202059	0.102754	-1.17157	-0.631022	-0.935649		0	0	0	0	0	0	0
AT5G24530	Encodes a putative 2OG-Fe(II) oxygenase that is defense-associated but required for susceptibility to downy mildew.	DOWNY MILDEW RESISTANT 6 (DMR6)	-0.179597	0.94213	0.252743	0.790315	-1.40126	-0.267718	-0.769631		0.152567	0.0587303	-0.133878	-0.487059	0.588503	0.38825	0.226581
AT5G37450	Leucine-rich repeat protein kinase family protein; FUNCTIONS IN: protein serine/threonine kinase activity, kinase activity, ATP binding; INVOLVED IN: transmembrane receptor protein tyrosine kinase signaling pathway, protein amino acid phosphorylation; LOCATED IN: endomembrane system; EXPRESSED IN: root; CONTAINS InterPro DOMAIN/s: Protein kinase, ATP binding site (InterPro:IPR017441), Serine/thre…		-0.187369	0.712121	-0.042826	0.323133	-1.08178	-0.133603	-0.676536		0	0	0	0	0	0	0
AT5G38200	Class I glutamine amidotransferase-like superfamily protein; FUNCTIONS IN: hydrolase activity; INVOLVED IN: glutamine metabolic process; LOCATED IN: cellular_component unknown; CONTAINS InterPro DOMAIN/s: Peptidase C26 (InterPro:IPR011697), Glutamine amidotransferase type 1 (InterPro:IPR017926); BEST Arabidopsis thaliana protein match is: Class I glutamine amidotransferase-like superfamily protei…		-0.516688	0.638812	0.479888	0.243746	-1.47418	0.0182891	-1.32259		0.0299709	0.992366	-0.266926	0.641659	-0.265131	0.749573	0.680164
AT5G43450	encodes a protein whose sequence is similar to ACC oxidase		0.185874	2.19977	-0.198437	0.0966852	-0.812067	1.12968	-0.605741		-0.0485019	-0.738184	0.107788	-1.27375	1.2092	0.516285	-0.137928
AT5G44578	unknown protein; FUNCTIONS IN: molecular_function unknown; INVOLVED IN: biological_process unknown; LOCATED IN: endomembrane system; Has 15 Blast hits to 15 proteins in 2 species: Archae - 0; Bacteria - 0; Metazoa - 0; Fungi - 0; Plants - 15; Viruses - 0; Other Eukaryotes - 0 (source: NCBI BLink).		-0.50014	0.599222	0.291594	0.149531	-0.751612	0.302333	-0.911938		0	0	0	0	0	0	0
AT5G49480	AtCP1 encodes a novel Ca2+-binding protein, which shares sequence similarities with calmodulins. The expression of AtCP1 is induced by NaCl.	CA2+-BINDING PROTEIN 1 (CP1);CA2+-BINDING PROTEIN 1 (ATCP1)	-0.207574	0.983023	0.808198	0.816176	-1.1193	0.180766	-1.0847		0.105258	-0.756078	0.10836	-0.73442	0.372883	-0.227712	-0.286337
AT5G52350	A member of EXO70 gene family, putative exocyst subunits, conserved in land plants. Arabidopsis thaliana contains 23 putative EXO70 genes, which can be classified into eight clusters on the phylogenetic tree.	EXOCYST SUBUNIT EXO70 FAMILY PROTEIN A3 (EXO70A3);EXOCYST SUBUNIT EXO70 FAMILY PROTEIN A3 (ATEXO70A3)	-0.0694445	1.5064	0.601935	0.766555	-1.87577	-0.135402	-1.55472		0	0	0	0	0	0	0
AT5G54810	A.thaliana tryptophan synthase beta subunit (trpB)	TRYPTOPHAN SYNTHASE BETA-SUBUNIT 1 (TSB1); (ATTSB1);TRYPTOPHAN BIOSYNTHESIS 2 (TRP2);TRYPTOPHAN BIOSYNTHESIS B (TRPB)	-0.439394	1.1508	0.19931	0.44623	-1.54799	-0.0381499	-1.22088		0	0	0	0	0	0	0
ATMG01130	hypothetical protein	(ORF106F)	0.211856	1.15543	0.203464	0.256195	-0.60301	0.385813	-0.586092		0	0	0	0	0	0	0

## Sheet: Table S6
Table S6. Expression patterns of genes that are repressed by FIT in six-day-old seedlings. The genes marked red were found regulated in seedlings but not in the root samples. For comparison the respective seedling expression patterns have been added to the right.
			six-day-old seedlings								roots of six-week-old plants
			fit +Fe	fit -Fe	HA-FIT +Fe	HA-FIT -Fe	WT -Fe	fit -Fe	HA-FIT -Fe		fit +Fe	fit -Fe	HA-FIT +Fe	HA-FIT -Fe	WT -Fe	fit -Fe	HA-FIT -Fe
			WT +Fe	WT -Fe	WT +Fe	WT -Fe	WT +Fe	fit +Fe	HA-FIT +Fe		WT +Fe	WT -Fe	WT +Fe	WT -Fe	WT +Fe	fit +Fe	HA-FIT +Fe
Gene	Description	Symbol	Ratio	Ratio	Ratio	Ratio	Ratio	Ratio	Ratio		Ratio	Ratio	Ratio	Ratio	Ratio	Ratio	Ratio
AT1G10970	A member of Zrt- and Irt-related protein (ZIP) family. transcript is induced in response to zinc deficiency in the root and shoot. Expression is regulated by copper, but response to copper deficiency is detected only after three weeks of deficiency.	(ATZIP4);ZINC TRANSPORTER 4 PRECURSOR (ZIP4)	0.0825682	1.83677	0.687352	0.798158	-1.843	-0.0660146	-1.70645		-0.440661	-1.18541	0.167095	-0.0739742	0.776714	0.107237	0.417745
AT1G15380	Lactoylglutathione lyase / glyoxalase I family protein; CONTAINS InterPro DOMAIN/s: Glyoxalase/bleomycin resistance protein/dioxygenase (InterPro:IPR004360); BEST Arabidopsis thaliana protein match is: Lactoylglutathione lyase / glyoxalase I family protein (TAIR:AT1G80160.1); Has 780 Blast hits to 780 proteins in 276 species: Archae - 1; Bacteria - 484; Metazoa - 4; Fungi - 2; Plants - 222; Virus…	GLYOXYLASE I 4 (GLYI4)	-0.459423	0.832141	-0.230464	-0.29263	-0.986803	0.297305	-1.11077		0.792275	0.941037	0.188911	0.498784	-0.082256	0.0380855	0.24894
AT1G18970	Encodes a germin-like protein with possible oxalate oxidase activity (based on GenBank record).	GERMIN-LIKE PROTEIN 4 (GLP4)	-0.0299494	1.02639	-0.0791825	-0.556705	-0.629032	0.400726	-1.10186		-2.29277	0.62728	0.600349	0.635157	-2.94122	-0.324905	-2.59936
AT1G34047	Encodes a defensin-like (DEFL) family protein.		-0.158032	0.764112	0.269079	0.213773	-1.63695	-0.609299	-1.91584		-0.074924	-4.00819	-0.0381115	-1.6276	3.95557	0.0275637	4.06145
AT1G52190	Major facilitator superfamily protein; FUNCTIONS IN: transporter activity; INVOLVED IN: oligopeptide transport; LOCATED IN: membrane; EXPRESSED IN: 22 plant structures; EXPRESSED DURING: 13 growth stages; CONTAINS InterPro DOMAIN/s: Oligopeptide transporter (InterPro:IPR000109), Major facilitator superfamily, general substrate transporter (InterPro:IPR016196); BEST Arabidopsis thaliana protein ma…		0.0826222	0.916003	-0.178582	-0.687462	-0.694342	0.158777	-1.19603		0.148581	-1.55742	0.217428	-0.137927	0.900885	-0.934654	0.434333
AT1G60960	Encodes a plasma membrane localized zinc/iron transporter.	IRON REGULATED TRANSPORTER 3 (ATIRT3);IRON REGULATED TRANSPORTER 3 (IRT3)	0.0381176	0.823298	0.224772	-0.0636486	-1.52234	-0.678167	-1.77566		-1.69791	-2.69967	-0.158505	-0.558295	0.874039	-0.0207398	0.443178
AT1G67265	ROTUNDIFOLIA like 21 (RTFL21); CONTAINS InterPro DOMAIN/s: DVL (InterPro:IPR012552); BEST Arabidopsis thaliana protein match is: ROTUNDIFOLIA like 18 (TAIR:AT5G16023.1); Has 118 Blast hits to 118 proteins in 11 species: Archae - 0; Bacteria - 0; Metazoa - 0; Fungi - 0; Plants - 118; Viruses - 0; Other Eukaryotes - 0 (source: NCBI BLink).	DEVIL 3 (DVL3);ROTUNDIFOLIA LIKE 21 (RTFL21)	0.186064	0.753952	-0.302901	-0.12981	-1.0047	-0.274616	-0.677038		-0.065287	-0.605189	0.181422	0.0133601	0.676394	-0.0694109	0.585585
AT2G27535	ribosomal protein L10A family protein; Has 22 Blast hits to 22 proteins in 2 species: Archae - 0; Bacteria - 0; Metazoa - 0; Fungi - 0; Plants - 22; Viruses - 0; Other Eukaryotes - 0 (source: NCBI BLink).		-0.116155	1.12013	0.314791	0.597409	-0.871815	0.314661	-0.62975		0	0	0	0	0	0	0
AT2G29330	tropinone reductase (TRI); FUNCTIONS IN: oxidoreductase activity, binding, catalytic activity; INVOLVED IN: oxidation reduction, metabolic process; EXPRESSED IN: embryo, hypocotyl, root; EXPRESSED DURING: C globular stage; CONTAINS InterPro DOMAIN/s: NAD(P)-binding domain (InterPro:IPR016040), Glucose/ribitol dehydrogenase (InterPro:IPR002347), Short-chain dehydrogenase/reductase SDR (InterPro:IP…	TROPINONE REDUCTASE (TRI)	-0.118746	0.644576	1.0958	0.703541	-0.621352	0.127997	-1.04157		0.62708	0.74427	0.672463	0.121292	-0.294017	-0.204621	-0.818878
AT2G32270	A member of Zrt- and Irt-related protein (ZIP) family. transcript is induced in response to zinc deficiency in the root. also response to iron deficiency.	ZINC TRANSPORTER 3 PRECURSOR (ZIP3)	-0.0896163	1.46507	-0.0534621	-0.134338	-1.96689	-0.342566	-1.94623		-0.149684	-3.09656	0.49221	-0.487002	3.00187	-0.0812381	2.32307
AT3G20470	encodes a glycine-rich protein that is expressed more abundantly in immature seed pods than in stems and leaves. Expression is not detected in roots or flowers.	GLYCINE-RICH PROTEIN 5 (GRP-5); (ATGRP5);GLYCINE-RICH PROTEIN 5 (GRP5); (ATGRP-5)	0.038322	0.794797	1.40142	1.27199	-0.79845	-0.0354513	-1.05102		-0.849215	0.815444	-0.761435	-0.0656204	-1.00601	0.692089	-0.290761
AT4G21250	Sulfite exporter TauE/SafE family protein; FUNCTIONS IN: molecular_function unknown; INVOLVED IN: biological_process unknown; LOCATED IN: endomembrane system, integral to membrane; CONTAINS InterPro DOMAIN/s: Protein of unknown function DUF81 (InterPro:IPR002781); BEST Arabidopsis thaliana protein match is: Sulfite exporter TauE/SafE family protein (TAIR:AT4G21260.1); Has 30201 Blast hits to 1732…		-0.453875	0.729711	-0.432856	-0.0342943	-2.18057	-0.919896	-1.64762		0	0	0	0	0	0	0
AT4G34900	xanthine dehydrogenase 2 (XDH2); FUNCTIONS IN: in 8 functions; INVOLVED IN: oxidation reduction, allantoin biosynthetic process; LOCATED IN: cellular_component unknown; CONTAINS InterPro DOMAIN/s: Aldehyde oxidase/xanthine dehydrogenase (InterPro:IPR016208), Ferredoxin (InterPro:IPR001041), Molybdopterin dehydrogenase, FAD-binding (InterPro:IPR002346), Beta-grasp fold, ferredoxin-type (InterPro:I…	XANTHINE DEHYDROGENASE 2 (XDH2);A. THALIANA XANTHINE DEHYDROGENASE 2 (ATXDH2)	-0.19218	0.593665	0.14507	-0.232036	-0.707094	0.0276796	-0.841824		-0.585779	-0.582307	-0.355328	-0.427071	-0.0903995	-0.000766873	-0.174838
AT4G38825	SAUR-like auxin-responsive protein family ; FUNCTIONS IN: molecular_function unknown; INVOLVED IN: biological_process unknown; LOCATED IN: cellular_component unknown; CONTAINS InterPro DOMAIN/s: Auxin responsive SAUR protein (InterPro:IPR003676); BEST Arabidopsis thaliana protein match is: SAUR-like auxin-responsive protein family (TAIR:AT5G18030.1); Has 30201 Blast hits to 17322 proteins in 780 …		0.808207	1.74905	0.607694	-0.0442592	-0.635776	0.287355	-1.32547		0	0	0	0	0	0	0
AT5G01870	Predicted to encode a PR (pathogenesis-related) protein. Belongs to the lipid transfer protein (PR-14) family with the following members: At2g38540/LTP1, At2g38530/LTP2, At5g59320/LTP3, At5g59310/LTP4, At3g51600/LTP5, At3g08770/LTP6, At2g15050/LTP7, At2g18370/LTP8, At2g15325/LTP9, At5g01870/LTP10, At4g33355/LTP11, At3g51590/LTP12, At5g44265/LTP13, At5g62065/LTP14, At4g08530/LTP15.		-0.248358	0.667254	1.39008	1.19896	-1.1639	-0.201989	-1.33271		-0.805748	1.14895	-1.02657	-0.02988	-1.17148	0.814887	-0.168591
AT5G03350	Legume lectin family protein; FUNCTIONS IN: carbohydrate binding, binding; INVOLVED IN: biological_process unknown; LOCATED IN: apoplast, cell wall, chloroplast; EXPRESSED IN: 19 plant structures; EXPRESSED DURING: 12 growth stages; CONTAINS InterPro DOMAIN/s: Legume lectin, beta chain (InterPro:IPR001220), Concanavalin A-like lectin/glucanase, subgroup (InterPro:IPR013320), Concanavalin A-like l…		1.12417	0.732152	0.477886	0.132316	-0.648422	-0.984535	-1.00182		0	0	0	0	0	0	0
AT5G04230	Member of Phenylalanine ammonialyase (PAL) gene family. Differs significantly from PAL1 and PAL2 and other sequenced plant PAL genes. Arabidopsis has four PALs: AT2G37040 (PAL1), AT3G53260 (PAL2), AT5G04230 (PAL3) and AT3G10340 (PAL4).	PHENYL ALANINE AMMONIA-LYASE 3 (PAL3)	0.199863	0.65053	0.0189796	0.0745102	-0.965168	-0.397978	-0.834689		1.00344	2.53024	-0.535172	0.731721	-1.37679	0.157234	0.0297306
AT5G24140	Encodes a protein with similarity to squalene monoxygenases.	SQUALENE MONOOXYGENASE 2 (SQP2)	-0.507361	0.719079	-0.922712	-0.525961	-1.38644	-0.190224	-1.15211		0	0	0	0	0	0	0
AT5G44440	FAD-binding Berberine family protein; FUNCTIONS IN: electron carrier activity, oxidoreductase activity, FAD binding, catalytic activity; LOCATED IN: endomembrane system; EXPRESSED IN: petal, embryo, sepal, pedicel, flower; EXPRESSED DURING: 4 anthesis, C globular stage, petal differentiation and expansion stage; CONTAINS InterPro DOMAIN/s: FAD-binding, type 2 (InterPro:IPR016166), Berberine/berbe…		-0.0925742	1.46072	0.731751	1.16452	-0.945807	0.64099	-0.649353		0	0	0	0	0	0	0

## Sheet: Table S7
Table S7. List of genes that were found in common regulons with ≥ 4 nodes in the co-expression analysis of iron deficiency-induced genes in the virtual dataset. The numbers correspond to the numbering in Figure 7.
Virtual Dataset - Regulon 1
At4g19690	ATIRT1, IRT1, iron-regulated transporter 1	1
At3g58810	ATMTP3, ATMTPA2, MTP3, MTPA2, metal tolerance protein A2	1
At1g01580	ATFRO2, FRD1, FRO2, ferric reduction oxidase 2	1
At4g31940	CYP82C4, cytochrome P450, family 82, subfamily C, polypeptide 4	1
Virtual Dataset - Regulon 2
At3g56360	unknown protein; FUNCTIONS IN: molecular_function unknown; INVOLVED IN: biological_process unknown; LOCATED IN: chloroplast; EXPRESSED IN: 24 plant structures; EXPRESSED DURING: 15 growth stages; BEST Arabidopsis thaliana protein match is: unknown protein (TAIR:AT5G05250.1); Has 45 Blast hits to 45 proteins in 13 species: Archae - 0; Bacteria - 0; Metazoa - 0; Fungi - 0; Plants - 45; Viruses - 0;…	2
At1g23020	ATFRO3, FRO3, ferric reduction oxidase 3	2
At5g26820	ATIREG3, IREG3, IREG3, MAR1, RTS3, iron-regulated protein 3	2
At1g56430	ATNAS4, NAS4, nicotianamine synthase 4	2
At3g18290	BTS, EMB2454, zinc finger protein-related	2
At3g56970	BHLH038, ORG2, basic helix-loop-helix (bHLH) DNA-binding superfamily protein	2
At5g04150	BHLH101, basic helix-loop-helix (bHLH) DNA-binding superfamily protein	2
At3g56980	BHLH039, ORG3, basic helix-loop-helix (bHLH) DNA-binding superfamily protein	2
At2g42750	DNAJ heat shock N-terminal domain-containing protein	2
At4g22890	PGR5-LIKE A, PGR5-LIKE A	2
At3g47640	PYE, basic helix-loop-helix (bHLH) DNA-binding superfamily protein	2
At1g48300	unknown protein; FUNCTIONS IN: molecular_function unknown; INVOLVED IN: biological_process unknown; LOCATED IN: endomembrane system; EXPRESSED IN: 24 plant structures; EXPRESSED DURING: 15 growth stages; Has 96 Blast hits to 87 proteins in 37 species: Archae - 0; Bacteria - 2; Metazoa - 12; Fungi - 2; Plants - 65; Viruses - 0; Other Eukaryotes - 15 (source: NCBI BLink).	2
At5g67330	ATNRAMP4, NRAMP4, natural resistance associated macrophage protein 4	2
At4g16370	ATOPT3, OPT3, OPT3, oligopeptide transporter	2
At5g53450	ORG1, OBP3-responsive gene 1	2
At5g05250	unknown protein; BEST Arabidopsis thaliana protein match is: unknown protein (TAIR:AT3G56360.1); Has 30201 Blast hits to 17322 proteins in 780 species: Archae - 12; Bacteria - 1396; Metazoa - 17338; Fungi - 3422; Plants - 5037; Viruses - 0; Other Eukaryotes - 2996 (source: NCBI BLink).	2
At5g67370	Protein of unknown function (DUF1230)	2
At1g47400	unknown protein; BEST Arabidopsis thaliana protein match is: unknown protein (TAIR:AT1G47395.1); Has 11 Blast hits to 11 proteins in 2 species: Archae - 0; Bacteria - 0; Metazoa - 0; Fungi - 0; Plants - 11; Viruses - 0; Other Eukaryotes - 0 (source: NCBI BLink).	2
At5g13740	ZIF1, zinc induced facilitator 1	2
Virtual Dataset - Regulon 3
At5g48930	HCT, hydroxycinnamoyl-CoA shikimate/quinate hydroxycinnamoyl transferase	3
At3g53260	ATPAL2, PAL2, phenylalanine ammonia-lyase 2	3
At1g51680	4CL.1, 4CL1, AT4CL1, 4-coumarate:CoA ligase 1	3
At2g40890	CYP98A3, cytochrome P450, family 98, subfamily A, polypeptide 3	3
At2g30490	ATC4H, C4H, CYP73A5, REF3, cinnamate-4-hydroxylase	3
At2g37040	ATPAL1, PAL1, PHE ammonia lyase 1	3
At3g21240	4CL2, AT4CL2, 4-coumarate:CoA ligase 2	3
At2g36880	MAT3, methionine adenosyltransferase 3	3
At1g28680	HXXXD-type acyl-transferase family protein	3
Virtual Dataset - Regulon 4
At3g13330	PA200, proteasome activating protein 200	4
At3g02360	6-phosphogluconate dehydrogenase family protein	4
At4g34230	ATCAD5, CAD-5, CAD5, cinnamyl alcohol dehydrogenase 5	4
At5g40760	G6PD6, glucose-6-phosphate dehydrogenase 6	4
At5g42740	Sugar isomerase (SIS) family protein	4
At3g08590	Phosphoglycerate mutase, 2,3-bisphosphoglycerate-independent	4
At1g76550	Phosphofructokinase family protein	4
At5g56350	Pyruvate kinase family protein	4
At1g53310	ATPEPC1, ATPPC1, PEPC1, PPC1, phosphoenolpyruvate carboxylase 1	4
At4g29220	PFK1, phosphofructokinase 1	4
Virtual Dataset - Regulon 5
At3g27280	ATPHB4, PHB4, prohibitin 4	5
At2g40010	Ribosomal protein L10 family protein	5
At1g67120	ATPases;nucleotide binding;ATP binding;nucleoside-triphosphatases;transcription factor binding	5
At5g39850	Ribosomal protein S4	5
At1g29940	NRPA2, nuclear RNA polymerase A2	5
At4g26110	ATNAP1;1, NAP1;1, nucleosome assembly protein1;1	5
At3g13460	ECT2, evolutionarily conserved C-terminal region 2	5
At1g03860	ATPHB2, PHB2, prohibitin 2	5
At5g16750	TOZ, Transducin family protein / WD-40 repeat family protein	5
At2g46230	PIN domain-like family protein	5
At3g17465	RPL3P, ribosomal protein L3 plastid	5
At3g13580	Ribosomal protein L30/L7 family protein	5
At2g03820	nonsense-mediated mRNA decay NMD3 family protein	5
At3g52140	tetratricopeptide repeat (TPR)-containing protein	5
At5g62190	PRH75, DEAD box RNA helicase (PRH75)	5
At2g36930	zinc finger (C2H2 type) family protein	5
At5g14800	AT-P5C1, AT-P5R, EMB2772, P5CR, pyrroline-5- carboxylate (P5C) reductase	5
At5g47880	ERF1-1, eukaryotic release factor 1-1	5
At1g71100	RSW10, Ribose 5-phosphate isomerase, type A protein	5
Virtual Dataset - Regulon 6
At5g59440	ATTMPK.1, ATTMPK.2, ZEU1, P-loop containing nucleoside triphosphate hydrolases superfamily protein	6
At5g18110	NCBP, novel cap-binding protein	6
At4g09830	Uncharacterised conserved protein UCP009193	6
At1g17530	ATTIM23-1, TIM23-1, translocase of inner mitochondrial membrane 23	6
At2g37410	ATTIM17-2, TIM17, TIM17-2, translocase inner membrane subunit 17-2	6
Virtual Dataset - Regulon 7
At2g42680	ATMBF1A, MBF1A, multiprotein bridging factor 1A	7
At5g52640	ATHS83, AtHsp90-1, ATHSP90.1, HSP81-1, HSP81.1, HSP83, HSP90.1, heat shock protein 90.1	7
At5g56090	COX15, cytochrome c oxidase 15	7
At5g20910	AIP2, RING/U-box superfamily protein	7
At5g09590	HSC70-5, MTHSC70-2, mitochondrial HSO70 2	7
At5g51440	HSP20-like chaperones superfamily protein	7
At5g55200	Co-chaperone GrpE family protein	7
At2g36460	Aldolase superfamily protein	7
At3g57090	BIGYIN, FIS1A, Tetratricopeptide repeat (TPR)-like superfamily protein	7
At3g53230	ATPase, AAA-type, CDC48 protein	7
At4g03320	tic20-IV, translocon at the inner envelope membrane of chloroplasts 20-IV	7
Virtual Dataset - Regulon 8
At4g33070	Thiamine pyrophosphate dependent pyruvate decarboxylase family protein	8
At1g43800	Plant stearoyl-acyl-carrier-protein desaturase family protein	8
At5g62520	SRO5, similar to RCD one 5	8
At5g66985	unknown protein; Has 30201 Blast hits to 17322 proteins in 780 species: Archae - 12; Bacteria - 1396; Metazoa - 17338; Fungi - 3422; Plants - 5037; Viruses - 0; Other Eukaryotes - 2996 (source: NCBI BLink).	8
At3g43190	ATSUS4, SUS4, sucrose synthase 4	8
At3g10040	sequence-specific DNA binding transcription factors	8
At5g44730	Haloacid dehalogenase-like hydrolase (HAD) superfamily protein	8
At4g27450	Aluminium induced protein with YGL and LRDR motifs	8
At5g19550	AAT2, ASP2, aspartate aminotransferase 2	8
At5g15120	Protein of unknown function (DUF1637)	8
At1g77120	ADH, ADH1, ATADH, ATADH1, alcohol dehydrogenase 1	8
At3g02550	LBD41, LOB domain-containing protein 41	8
At3g28480	Oxoglutarate/iron-dependent oxygenase	8
At2g47520	HRE2, Integrase-type DNA-binding superfamily protein	8
At3g03270	Adenine nucleotide alpha hydrolases-like superfamily protein	8
At5g39890	Protein of unknown function (DUF1637)	8
At2g19590	ACO1, ATACO1, ACC oxidase 1	8
At3g27220	Galactose oxidase/kelch repeat superfamily protein	8
Virtual Dataset - Regulon 9
At1g18390	Protein kinase superfamily protein	9
At1g22510	RING/U-box protein with domain of unknown function (DUF 1232)	9
At1g32920	unknown protein; FUNCTIONS IN: molecular_function unknown; INVOLVED IN: response to wounding; LOCATED IN: endomembrane system; EXPRESSED IN: 23 plant structures; EXPRESSED DURING: 13 growth stages; BEST Arabidopsis thaliana protein match is: unknown protein (TAIR:AT1G32928.1); Has 42 Blast hits to 42 proteins in 8 species: Archae - 0; Bacteria - 0; Metazoa - 0; Fungi - 0; Plants - 42; Viruses - 0…	9
At1g42990	ATBZIP60, BZIP60, BZIP60, basic region/leucine zipper motif 60	9
At1g49000	unknown protein; FUNCTIONS IN: molecular_function unknown; INVOLVED IN: biological_process unknown; LOCATED IN: chloroplast; EXPRESSED IN: stem; BEST Arabidopsis thaliana protein match is: unknown protein (TAIR:AT3G18560.1); Has 105 Blast hits to 105 proteins in 13 species: Archae - 0; Bacteria - 0; Metazoa - 0; Fungi - 0; Plants - 105; Viruses - 0; Other Eukaryotes - 0 (source: NCBI BLink).	9
At1g49050	Eukaryotic aspartyl protease family protein	9
At1g74450	Protein of unknown function (DUF793)	9
At2g05940	Protein kinase superfamily protein	9
At2g23810	TET8, tetraspanin8	9
At2g30250	ATWRKY25, WRKY25, WRKY DNA-binding protein 25	9
At2g35930	PUB23, plant U-box 23	9
At2g39200	ATMLO12, MLO12, Seven transmembrane MLO family protein	9
At2g39650	Protein of unknown function (DUF506)	9
At2g43290	MSS3, Calcium-binding EF-hand family protein	9
At2g43620	Chitinase family protein	9
At2g47060	Protein kinase superfamily protein	9
At3g04640	glycine-rich protein	9
At3g12740	ALIS1, ALA-interacting subunit 1	9
At3g13610	2-oxoglutarate (2OG) and Fe(II)-dependent oxygenase superfamily protein	9
At3g19580	AZF2, ZF2, zinc-finger protein 2	9
At3g49530	ANAC062, NAC062, NTL6, NAC domain containing protein 62	9
At3g53810	Concanavalin A-like lectin protein kinase family protein	9
At3g55980	ATSZF1, SZF1, salt-inducible zinc finger 1	9
At3g56880	VQ motif-containing protein	9
At4g18880	AT-HSFA4A, HSF A4A, heat shock transcription factor A4A	9
At4g24380	INVOLVED IN: 10-formyltetrahydrofolate biosynthetic process, folic acid and derivative biosynthetic process; EXPRESSED IN: 24 plant structures; EXPRESSED DURING: 15 growth stages; CONTAINS InterPro DOMAIN/s: Serine hydrolase (InterPro:IPR005645); BEST Arabidopsis thaliana protein match is: alpha/beta-Hydrolases superfamily protein (TAIR:AT5G65400.1); Has 30201 Blast hits to 17322 proteins in 780 …	9
At4g27280	Calcium-binding EF-hand family protein	9
At4g29780	unknown protein; BEST Arabidopsis thaliana protein match is: unknown protein (TAIR:AT5G12010.1); Has 945 Blast hits to 944 proteins in 87 species: Archae - 0; Bacteria - 0; Metazoa - 519; Fungi - 43; Plants - 365; Viruses - 0; Other Eukaryotes - 18 (source: NCBI BLink).	9
At4g29900	ACA10, ATACA10, CIF1, autoinhibited Ca(2+)-ATPase 10	9
At4g30210	AR2, ATR2, P450 reductase 2	9
At4g36010	Pathogenesis-related thaumatin superfamily protein	9
At5g02780	GSTL1, glutathione transferase lambda 1	9
At5g09290	Inositol monophosphatase family protein	9
At5g10695	unknown protein; BEST Arabidopsis thaliana protein match is: unknown protein (TAIR:AT5G57123.1); Has 30201 Blast hits to 17322 proteins in 780 species: Archae - 12; Bacteria - 1396; Metazoa - 17338; Fungi - 3422; Plants - 5037; Viruses - 0; Other Eukaryotes - 2996 (source: NCBI BLink).	9
At5g14730	unknown protein; CONTAINS InterPro DOMAIN/s: Protein of unknown function DUF1645 (InterPro:IPR012442); BEST Arabidopsis thaliana protein match is: unknown protein (TAIR:AT3G01513.1); Has 85 Blast hits to 83 proteins in 14 species: Archae - 0; Bacteria - 9; Metazoa - 0; Fungi - 0; Plants - 76; Viruses - 0; Other Eukaryotes - 0 (source: NCBI BLink).	9
At5g42050	DCD (Development and Cell Death) domain protein	9
At5g45340	CYP707A3, cytochrome P450, family 707, subfamily A, polypeptide 3	9
At5g46710	PLATZ transcription factor family protein	9
At5g47120	ATBI-1, ATBI1, BI-1, BI1, BAX inhibitor 1	9
At5g47910	ATRBOHD, RBOHD, respiratory burst oxidase homologue D	9
At5g48380	BIR1, BAK1-interacting receptor-like kinase 1	9
At5g60280	Concanavalin A-like lectin protein kinase family protein	9
At5g66070	RING/U-box superfamily protein	9
Virtual Dataset - Regulon 10
At5g43450	2-oxoglutarate (2OG) and Fe(II)-dependent oxygenase superfamily protein	10
At1g32870	ANAC013, ANAC13, NAC13, NAC domain protein 13	10
At5g40690	CONTAINS InterPro DOMAIN/s: EF-Hand 1, calcium-binding site (InterPro:IPR018247); BEST Arabidopsis thaliana protein match is: unknown protein (TAIR:AT2G41730.1); Has 1807 Blast hits to 1807 proteins in 277 species: Archae - 0; Bacteria - 0; Metazoa - 736; Fungi - 347; Plants - 385; Viruses - 0; Other Eukaryotes - 339 (source: NCBI BLink).	10
At4g27940	ATMTM1, MTM1, manganese tracking factor for mitochondrial SOD2	10
At2g21640	Encodes a protein of unknown function that is a marker for oxidative stress response.	10
At2g03760	AtSOT1, AtSOT12, ATST1, RAR047, SOT12, ST, ST1, sulphotransferase 12	10
At5g51830	pfkB-like carbohydrate kinase family protein	10
At5g62480	ATGSTU9, GST14, GST14B, GSTU9, glutathione S-transferase tau 9	10
At2g04040	ATDTX1, TX1, MATE efflux family protein	10
At1g05680	UGT74E2, Uridine diphosphate glycosyltransferase 74E2	10
At2g04050	MATE efflux family protein	10
At1g10170	ATNFXL1, NFXL1, NF-X-like 1	10
At5g09570	Cox19-like CHCH family protein	10
At2g47000	ABCB4, ATPGP4, MDR4, PGP4, ATP binding cassette subfamily B4	10
At3g22370	AOX1A, ATAOX1A, alternative oxidase 1A	10
Virtual Dataset - Regulon 11
At5g44550	Uncharacterised protein family (UPF0497)	11
At1g49960	Xanthine/uracil permease family protein	11
At1g56320	BEST Arabidopsis thaliana protein match is: Glycine-rich protein family (TAIR:AT5G49350.2); Has 60 Blast hits to 60 proteins in 12 species: Archae - 0; Bacteria - 0; Metazoa - 0; Fungi - 0; Plants - 60; Viruses - 0; Other Eukaryotes - 0 (source: NCBI BLink).	11
At3g50400	GDSL-like Lipase/Acylhydrolase superfamily protein	11
At2g26230	uricase / urate oxidase / nodulin 35, putative	11
At3g11430	ATGPAT5, GPAT5, glycerol-3-phosphate acyltransferase 5	11
At5g37690	SGNH hydrolase-type esterase superfamily protein	11
At4g20390	Uncharacterised protein family (UPF0497)	11
Virtual Dataset - Regulon 12
At5g48850	ATSDI1, Tetratricopeptide repeat (TPR)-like superfamily protein	12
At5g24660	LSU2, response to low sulfur 2	12
At1g04770	Tetratricopeptide repeat (TPR)-like superfamily protein	12
At1g62180	APR2, APSR, ATAPR2, PRH, PRH43, 5'adenylylphosphosulfate reductase 2	12
Virtual Dataset - Regulon 13
At1g18910	zinc ion binding;zinc ion binding	13
At5g59140	BTB/POZ domain-containing protein	13
At1g09815	POLD4, polymerase delta 4	13
At5g58510	unknown protein; FUNCTIONS IN: molecular_function unknown; INVOLVED IN: biological_process unknown; LOCATED IN: chloroplast; EXPRESSED IN: 23 plant structures; EXPRESSED DURING: 14 growth stages; BEST Arabidopsis thaliana protein match is: unknown protein (TAIR:AT5G55060.2); Has 30201 Blast hits to 17322 proteins in 780 species: Archae - 12; Bacteria - 1396; Metazoa - 17338; Fungi - 3422; Plants …	13

## Sheet: Table S8
Table S8. List of primers which we used to validate the expression data of some iron homeostasis-related genes.
Primer name	Primer sequence
FIT forward	5’‑ATC CTT CAT ACG CCC TCT CC‑3’
FIT reverse	5’‑GAG CCG GTG GTG AAG AAG‑3’
FRO2 forward	5’‑AAG ATG TTG GAG ATG GAC GG‑3’
FRO2 reverse	5’‑CTT GGT CAT CTC CGT GAG C‑3’
IRT1 forward	5’‑TTA GGT CCC ATG AAC G‑3’
IRT1 reverse	5’‑AAG CTT TGA TTC ACG GTT‑5’
BHLH38 forward	5’‑CCA CTT GAA GAT GCA AAG TGT AG‑5’
BHLH38 reverse	5’‑AGC AGC AAC CAA AGG CG‑5’
BHLH39 forward	5’‑GGT GGC TGC TTA ACG TAA CAT‑3’
BHLH39 reverse	5’‑GAC GGT TTC TCG AAG CTT G‑3’
At3g07720 forward	5’‑AAC TCG TTG AGC TCC TGG TG‑3’
At3g07720 reverse	5’‑TCG ACC TCG AAA CTC AGA CA-3’
NAS1 forward	5’‑AAC GAC GTC ATA TTG GTC AAG‑3’
NAS1 reverse	5’‑ATC TTC CAC ACA ACG GAC G‑3’
NAS2 forward	5’‑CCT CGA TCA AAT TCT TCT CCA T‑3’
NAS2 reverse	5’‑AGA TCG GAC GGT GTG TGG‑3’
EF1Balpha2 (cDNA) forward	5'‑ACT TGT ACC AGT TGG TTA TGG G‑3'
EF1Balpha2 (cDNA) reverse	5'‑CTG GAT GTA CTC GTT GTT AGG C‑3'
EF1Balpha2 (genomic) forward	5'‑TCC GAA CAA TAC CAG AAC TAC G‑3'
EF1Balpha2 (genomic) reverse	5'‑CCG GGA CAT ATG GAG GTA AG‑3’
